# Supplementary material for: Archaeology in space: The Sampling Quadrangle Assemblages Research Experiment (SQuARE) on the International Space Station. Report 1: Squares 03 and 05
Source: PLoS One. 2024 Aug 7;19(8):e0304229. doi: 10.1371/journal.pone.0304229 (PMC11305871; doi:10.1371/journal.pone.0304229)
Supplement: S1 Dataset — (ZIP) [file pone.0304229.s002.zip]

Archive with 60 entries (60 files):
- S03 - 00 - iss066e123429crop.jpg
- S03 - 01 - iss066e124425crop.jpg
- S03 - 02 - iss066e124435.jpg
- S03 - 03 - iss066e124597.jpg
- S03 - 04 - iss066e125373.jpg
- S03 - 05 - iss066e126151.jpg
- S03 - 06 - iss066e129516.jpg
- S03 - 07 - iss066e129752.jpg
- S03 - 08 - iss066e130178.jpg
- S03 - 09 - iss066e130194.jpg
- S03 - 10 - iss066e131827.jpg
- S03 - 11 - iss066e132465.jpg
- S03 - 12 - iss066e133908a.jpg
- S03 - 13 - iss066e134829.jpg
- S03 - 14 - iss066e135846.jpg
- S03 - 15 - iss066e136130.jpg
- S03 - 16 - iss066e136635.jpg
- S03 - 17 - iss066e136641.jpg
- S03 - 18 - iss066e137044.jpg
- S03 - 19 - iss066e137904.jpg
- S03 - 20 - iss066e138184.jpg
- S03 - 21 - iss066e138210.jpg
- S03 - 22 - iss066e140897.jpg
- S03 - 23 - iss066e141169.jpg
- S03 - 24 - iss066e140917.jpg
- S03 - 25 - iss066e143019.jpg
- S03 - 26 - iss066e144198.jpg
- S03 - 27 - iss066e145793.jpg
- S03 - 28 - iss066e145975.jpg
- S03 - 29 - iss066e146553-2.jpg
- S03 - 30 - iss066e146486.jpg
- S03 - 31 - iss066e146499.jpg
- S03 - 32 - iss066e146532.jpg
- S03 - 33 - iss066e151981.jpg
- S03 - 34 - iss066e152107.jpg
- S03 - 35 - iss066e152770.jpg
- S03 - 36 - iss066e153134.jpg
- S03 - 37 - iss066e153156.jpg
- S03 - 38 - iss066e153248.jpg
- S03 - 39 - iss066e155007.jpg
- S03 - 40 - iss066e156056.jpg
- S03 - 41 - iss066e156453.jpg
- S03 - 42 - iss066e157052.jpg
- S03 - 43 - iss066e157140.jpg
- S03 - 44 - iss066e157134.jpg
- S03 - 45 - iss066e157598.jpg
- S03 - 46 - iss066e157917.jpg
- S03 - 47 - iss066e160709.jpg
- S03 - 48 - iss066e160939.jpg
- S03 - 49 - iss066e161298.jpg
- S03 - 50 - iss066e161495.jpg
- S03 - 51 - iss066e161488.jpg
- S03 - 52 - iss066e162127.jpg
- S03 - 53 - iss066e165111.jpg
- S03 - 54 - iss066e167403.jpg
- S03 - 55 - iss066e172257.jpg
- S03 - 56 - iss066e173220.jpg
- S03 - 57 - iss066e173216.jpg
- S03 - 58 - iss066e173124.jpg
- S03 - 59 - iss066e173142.jpg
