# Supplementary material for: Archaeology in space: The Sampling Quadrangle Assemblages Research Experiment (SQuARE) on the International Space Station. Report 1: Squares 03 and 05
Source: PLoS One. 2024 Aug 7;19(8):e0304229. doi: 10.1371/journal.pone.0304229 (PMC11305871; doi:10.1371/journal.pone.0304229)
Supplement: S2 Dataset — (ZIP) [file pone.0304229.s003.zip]

Archive with 60 entries (60 files):
- S05 - 00 - iss066e123436-2crop.jpg
- S05 - 01 - iss066e124440crop.jpg
- S05 - 02 - iss066e124441.jpg
- S05 - 03 - iss066e124608.jpg
- S05 - 04 - iss066e125378.jpg
- S05 - 05 - iss066e126156.jpg
- S05 - 06 - iss066e129537.jpg
- S05 - 07 - iss066e129764.jpg
- S05 - 08 - iss066e130192.jpg
- S05 - 09 - iss066e130200.jpg
- S05 - 10 - iss066e131835.jpg
- S05 - 11 - iss066e132464.jpg
- S05 - 12 - iss066e133920.jpg
- S05 - 13 - iss066e134844.jpg
- S05 - 14 - iss066e135860.jpg
- S05 - 15 - iss066e136141.jpg
- S05 - 16 - iss066e136639.jpg
- S05 - 17 - iss066e136647.jpg
- S05 - 18 - iss066e137063.jpg
- S05 - 19 - iss066e137912.jpg
- S05 - 20 - iss066e138189.jpg
- S05 - 21 - iss066e138225.jpg
- S05 - 22 - iss066e140915.jpg
- S05 - 23 - iss066e141174.jpg
- S05 - 24 - iss066e140935.jpg
- S05 - 25 - iss066e143011.jpg
- S05 - 26 - iss066e144209.jpg
- S05 - 27 - iss066e145803.jpg
- S05 - 28 - iss066e145991.jpg
- S05 - 29 - iss066e146570-2.jpg
- S05 - 30 - iss066e146496.jpg
- S05 - 31 - iss066e146509.jpg
- S05 - 32 - iss066e146542.jpg
- S05 - 33 - iss066e151985.jpg
- S05 - 34 - iss066e152121.jpg
- S05 - 35 - iss066e152780.jpg
- S05 - 36 - iss066e153152.jpg
- S05 - 37 - iss066e153176.jpg
- S05 - 38 - iss066e153268.jpg
- S05 - 39 - iss066e155018.jpg
- S05 - 40 - iss066e156058.jpg
- S05 - 41 - iss066e156464.jpg
- S05 - 42 - iss066e157068.jpg
- S05 - 43 - iss066e157149.jpg
- S05 - 44 - iss066e157139.jpg
- S05 - 45 - iss066e157613.jpg
- S05 - 46 - iss066e157924.jpg
- S05 - 47 - iss066e160726.jpg
- S05 - 48 - iss066e160941.jpg
- S05 - 49 - iss066e161300.jpg
- S05 - 50 - iss066e161510.jpg
- S05 - 51 - iss066e161494.jpg
- S05 - 52 - iss066e162139.jpg
- S05 - 53 - iss066e165123.jpg
- S05 - 54 - iss066e167413.jpg
- S05 - 55 - iss066e172267.jpg
- S05 - 56 - iss066e173225.jpg
- S05 - 57 - iss066e173218.jpg
- S05 - 58 - iss066e173135.jpg
- S05 - 59 - iss066e173148.jpg
