# Supplementary material for: Archaeology in space: The Sampling Quadrangle Assemblages Research Experiment (SQuARE) on the International Space Station. Report 1: Squares 03 and 05
Source: PLoS One. 2024 Aug 7;19(8):e0304229. doi: 10.1371/journal.pone.0304229 (PMC11305871; doi:10.1371/journal.pone.0304229)
Supplement: S3 Dataset — The data is available in the ‘SQuARE-notebooks’ repository on Github.com in the ‘data’ subfolder at https://github.com/issarchaeologicalproject/SQuARE-notebooks/tree/main; archived version of the repository is at Zenodo, DOI: 10.5281/zenodo.10654812. (ZIP) [file pone.0304229.s004.zip]

Archive with 2 entries (2 files):
- Square 03 complete JSON.txt
- Square 05 complete JSON.txt
