# Supplementary material for: Archaeology in space: The Sampling Quadrangle Assemblages Research Experiment (SQuARE) on the International Space Station. Report 1: Squares 03 and 05
Source: PLoS One. 2024 Aug 7;19(8):e0304229. doi: 10.1371/journal.pone.0304229 (PMC11305871; doi:10.1371/journal.pone.0304229)
Supplement: S3 Dataset — The data is available in the ‘SQuARE-notebooks’ repository on Github.com in the ‘data’ subfolder at https://github.com/issarchaeologicalproject/SQuARE-notebooks/tree/main; archived version of the repository is at Zenodo, DOI: 10.5281/zenodo.10654812. (ZIP) [file pone.0304229.s004.zip › Square 05 complete JSON.txt]

{"ctxt_0":[{"filename":"iss066e123436-2crop.jpg","filepath":"/iss_images/iss066e123436-2crop.jpg","exifInfo":{"Bits Per Sample":{"value":8,"description":"8"},"Image Height":{"value":2504,"description":"2504px"},"Image Width":{"value":4226,"description":"4226px"},"Color Components":{"value":3,"description":"3"},"Subsampling":{"value":[[1,17,0],[2,17,1],[3,17,1]],"description":"YCbCr4:4:4 (1 1)"},"Thumbnail":{"Compression":{"id":259,"value":6,"description":6},"XResolution":{"id":282,"value":[72,1],"description":"72"},"YResolution":{"id":283,"value":[72,1],"description":"72"},"ResolutionUnit":{"id":296,"value":2,"description":"inches"},"JPEGInterchangeFormat":{"id":513,"value":1250,"description":1250},"JPEGInterchangeFormatLength":{"id":514,"value":5303,"description":5303},"type":"image/jpeg","image":{},"base64":"/9j/7QAMQWRvYmVfQ00AAf/uAA5BZG9iZQBkgAAAAAH/2wCEAAwICAgJCAwJCQwRCwoLERUPDAwPFRgTExUTExgRDAwMDAwMEQwMDAwMDAwMDAwMDAwMDAwMDAwMDAwMDAwMDAwBDQsLDQ4NEA4OEBQODg4UFA4ODg4UEQwMDAwMEREMDAwMDAwRDAwMDAwMDAwMDAwMDAwMDAwMDAwMDAwMDAwMDP/AABEIAF8AoAMBIgACEQEDEQH/3QAEAAr/xAE/AAABBQEBAQEBAQAAAAAAAAADAAECBAUGBwgJCgsBAAEFAQEBAQEBAAAAAAAAAAEAAgMEBQYHCAkKCxAAAQQBAwIEAgUHBggFAwwzAQACEQMEIRIxBUFRYRMicYEyBhSRobFCIyQVUsFiMzRygtFDByWSU/Dh8WNzNRaisoMmRJNUZEXCo3Q2F9JV4mXys4TD03Xj80YnlKSFtJXE1OT0pbXF1eX1VmZ2hpamtsbW5vY3R1dnd4eXp7fH1+f3EQACAgECBAQDBAUGBwcGBTUBAAIRAyExEgRBUWFxIhMFMoGRFKGxQiPBUtHwMyRi4XKCkkNTFWNzNPElBhaisoMHJjXC0kSTVKMXZEVVNnRl4vKzhMPTdePzRpSkhbSVxNTk9KW1xdXl9VZmdoaWprbG1ub2JzdHV2d3h5ent8f/2gAMAwEAAhEDEQA/AOiwMeuilh9MNudU1tjjJdugbuS5Ww53io41gZa121rvEOEg6dwrd2Q22h0MY2C3VrQO6ghCMRUQB5CrZpSMjZ1QS7xVizKol9f2dgiWyJkdvpKpKiGMmdonlOtFJQ0kalMWRwnDlburwqw4F9hc2Rw2JCKmia92h47rnuvYAycJzr2tBx8mqr0mktB3Prd6l130vRspeyyqr/B/8Ld/NdKHQh2Y2NdabLCx8BjnUHUufU/1cXI2T9HH3W/1/wBH/o0N00XhuoU29Jzclra7KX5lVbKy8Bp9ENZvbX6f6P8ASWfz7WLneqZb2BtFLi2x8Oc4cho/dP8AKcvSPrJm9Pq6Xc/qVf2ioEbK/wA82u9tXoP+lXc93+EXHY31Ob1TBx+ojJfVZlVMse0tD27i3Xb9BzWpDHUuIm2Q5/1XtxFHr+3/ABnn3Z2caXUvuc+t4hzXAGR/WjcrWZfj/sLHxqrGPslgsY0+4Eb7X7m/8YtG76hdUZrRk1W+TtzD+R6o3fVP6xU6/ZvVjvW9rv4tcpbHdr0ezhkKJV2/p3UaD+s4t1UdzWSPvEquamHQWsB8He0/ikhtWYGOzorMwgjIsLdrt0N9zyPc3/i2oz+hYLw52PmbmtBJ+hYIAk/QcxVbX9QtxWYri19FZBYGhs+0Fjfe33O9pVJ+PY3V1ZAHJhFT031W6v0vDwW0ZFpque9zzua4t1hrfewP/NaujFuRkVh9TvQY8e15B3x/xVjdzf8ArnprE6N1vCw8OnCh7bsekOtcQQ0E/pXN3MFlrnfpP9Gnv+t+OGepU02NE7iGmdPo7XWOZ+d/ITTXb8Ui3aZiHKybhlWusp21/oKx6VbgTa3bftc+6/6P0PV9D/gVDq3TX34ddVbKYre5rgG+mwMP821lfv8AcxuxY+B9YMt3V8QusDMPMLK3VlgnUfo/1jaz3erc5/6P/i/et/q2XVj4trbHEG2zZW1g3Pe9waGVUVgbrbXO/wDO00gTjR2P02XAmMrHR//Q6IOU2Ojx151QJU2lQszZDk4KCHaKQckqkwKd++wlzjJcZKGx0lXKat0eJ0A8SirZpX2soYbLZFbQXOfHtaB++783d+YuD6r1q/KzxlssdSajGO5phzB5H+V/hG/za3Pr9l5ONczD27cUwRc3Vr3j6VTj+baxckMM39Psy3H2+rXXU3sRvZ6tj/5P5iZRMtdKbIMYY+LQmQ/lH/vmxd1C76w311ZhFtVIbLWjY1xLx+msY0/T/Rub7V22LjVOxMf0orZUNjGtEDa10NYB+bwvPW5Z6f1pzmUWXj02fo2Q125o3+/83a/b713XRXC7p9GfL2nMpread5dWz6WlLD9Bzt36az/DKc6xi0x80vNuWEgGDt7yEBz55tn5j+9XsbXJx/8Aj6vxe0LMppDGvYPzbbh/4LYgI2oypZ7qgf5yD3gIVtFDqwLq2vaBzYwH/q2q9Xl01h+H6r6sixh2O9Nz2M3gsrscWh7d273bLVl+v1FnSMejLyLMzKqe57gZ3bTGytzrGtb7f+uJVSr0RHoXQskGMWjePpCsbHf+BFipu+qXSC/QWtbOrBaS0j912/c7arXRrrb8yx9lDqHGsyXkGTu7f2VeyrqMd5N9rKWOHtdY8MG790bj7/7Cdqiw4mV9V6789+WzI9Gt4b+hFYcGw1lZ2b3el7vSZ/gk+N9Tuj0sNb/WuaSS4Os2gz5Utr8FsY+TTk1+rS7cyS06FpDmna9rmvDXt/tNRZQPikeDi3YHTuk2VfY8Gp+VdsqxGvEn1XOsO91z97q2V1t3ve38ytX+n9ObRfZlZFn2rPJg5BAAYC1v6LFq/wABX/4Pb/hE2VgV5J9NjnU2NHr0XCXuruFnqNub6pd7d1jv0P8AN+l+iUsHMstttxspgpzagHWVNJLHNIDRkYznfSx3u/t0P/RXf6SxBBf/0dvdDSfASjV5FNgLBU1r4kODnE6eAJ2oA1EHvoU9bGMMsETzqVXN2zik4KOaGgEnIqkD6IJOv7v0NqrAoe18k6ATPJRtQFtlr41laTeqYtWPYaSz7S07HMZzWD9E2Cfb6n+DXPdT6lV0/Gde8+7itvi5cL+0upXdS9fFudXlWSC9vAZP0HNdO+r9yqxNjkPFQGnVnOAe3xSPD+7/AGvW9e6mzY7FIbb6oJsa8BzQ0auc9rlj5DPT6C2QGzbU7yG6wOhPbRY4Mbcd92W8Nsd/IaPUtiP5DVdzLMenBY+97KmNtZZut1ZuZutY17Ydv9zfoKW7prvI9VLmdQtdrvaKgJMmSG8u/OXefV0/9j/Tf/C1f5F5z1nI9XItvqgbjW47YDQY1DAPo1ts/NXof1bdPQeneWOz+KefliOywfMT3dehxF9JET61MToJ9Rir1VvAsc4HW6/Xx/TW6ozHtY5j3GGstqc4+QsYXKuzqeLWcfCLvUtysi8VAubvANtz3Wuqhrvs/wDovz0YblE3Qx2gNHInUEglvw527lU6y0uZS0e47nQBr25Ddz0r+p5eH1fDxa7P1OyoPyqgxrtrXPdT9o3vG5uz2O2s/wBEtLqeJc7PFZc4VMpNjWxoXF3p/wDR/rJsokHi6FMSDo87h0215jvUY5ntI9wI1luir/WbGNnT/Wrbutxni2v4tnc3+2zc1amRda28V5AackncbWEhpYPY1rq/5v1Wu/wrUiPUaQfonQz3RjI6HqESjuHmuidQ9TKrrNbaKM2jfjtZozfSS25jPc//AAf9T3s/m1tue0DQFx7BoJP4Ljbjf07qdmDhUOtNWQ5+M7bLhB+ju/0e11tT99mz0rN66bDuy2YjTfSBLDYGuc4xEtd/NhzfUpe11f6RPzcF3EiqGnZGMZCPUCSSdT+l/WbbXiu0W2g117NpcQDG4gs9rT6u57ht9rFndTyMZ7xk0PDcjGeHU2kEDQbbqnHa3fVdX+jsa31P+gtJlNl4jJraWkCQZBETthrS797/AEirdV6FjP6dmXVMsdeyiyxgDtC5jHPa13t3O/z1Vkctjg4a68V2ziOMD1Xxf1flf//S2QpBCDuNVIFQM6WVC65lNbrbDDGCSeEwcSPOSI+cLlvrN1f1H/Y6Hfo2fTcO5/8AIpkz0G5Z8GPiNn5Y6n/vf8Jzet9Vt6hlbgCWzsprHeT7Vs9M6HXhEF1ovvc0OucGkBjjzS0u/nG1/wCkWT0Dpzsm4ZVg9jf5sH/ql1gDaaz4ME/cnQjwhGfJxSobBoWDfnPI+jjsFTf6z/dZ/wBFu1Zn1xvdT0qpgbua+0B57ja17mwtTFYSwOOrrXGw+J3Haz/oNah9Rupa70ixl9lTw4teNzBYz6Ldn0bdsu3v/m6/+M/SVyQviBHRryoxIPV4TMbc2qLqnUOsqrsa1wIlpLYsbu/MshegfVm556RhsLIrbjV7LdwO5xL/AFGel9NnpbW+/wDwm9YOZ0rN6oW3ZVb/ANOS/wBd3tD4IB9J7vzfb9D/AIP9GtfBxs7Dpqxa7aK62Na1jXOJeGzr+7vTytG7v3Emh8fyf+qasxmFjtzeg5m0tyLMrKo3AkS1r8i9jXD6Psd6n/bijR1DLsAovY2LiGMeAW+783Q+1zX7VfuY1+V0x1TDVjdPyLLnsBh7hYx7XbXbne911v8A5mjA0US1beR03Ov6vVnMq39PqoqrveXcPbZa4tbS0Gy3+cZv2+mt7rPregx355rJNYlx3Da5m0uO1vuWDkdRursH2PEZdWWhu25/pAHXcdtbL9+5W39eyMjHdXlYo3uke2wEQexeamO+l/JRyTMoiPSO31RCAjIy1uW/0c3LdXZn12ts3C1hLq9JbMSHf2938hSrpexzy6wva4y1pgBogDa3b/ne5Z9GLltzBkXFpAaWkB0nn2x7GLVDpCZEaLpbotmzeayW+oQXd9QNvtn6H8rYqNTTVfcysS4uFzQRLSY2P3/6/TWiSqts15VVkaGWO+f0f+kiUNzFO5rXxG8B0HnUSrtcDVUaLg+x7T7W1mA49z+7t/6lGfklo0Ib5nU68IUU2H//09OCYBjafpTyQpqTjWXfo27G+Ek/i5IjT4quWwHN611A4WG5zDFlktYPCTq//vi4uqm3Oy20jl53WfAnX/OV/r+eMnLe7iuv21meW/8AUq19VMUNIve1s3O0Ma+WqZHUmRbeQ+3jEBoev979L/FegwsRmNQ1jREBVOtV2W1UY1btosuY6wDRxDDupa3R30sr0X2f8HUtaFil7srqr37y5uPua2qNK9pNFev51l9rrb/+tKQbtQtytrRZWG2OrO12xrYBIaGt3tdtLmupb9D+v+esXPwzhV+tbabN9zKmwDJ37vc9x/ej+wujb7WQOP7lg/Ww/wCSSRpF9cEc8WJ2PWYj3IC2ekSewthV1rqNjm1X2C9rQIFje4Gn0Nim/qeS8WODamOYIDms1An+WXLmx1bKphzq23uDWhvIc7Svd9H6fuu/dXUdN6dVlYDMvKtfjG9m+2nZGwSf8JZ/Jbv+gnk1qVgF7ObjZGRZ1nEddY613qsDdxmBPu2N+i32rsd4GsSAs6irpGEXvx27rmtdvsPueGt+n7vzG/8AFqRyrbMNuVjVG2u2xtTZcGBoOrr7XOD9tNX57dnrJvHE7EadSaA/vFI7b+WreFoJiPmnLwFn32Vsdd6V9lnohlhAqma7DsD69Wtt2fn+lv8A+3FB99AIa9+TuBILRS7cYn6P5jfo7936RLirfzZI45S2Gm32f3XQNjfEIldg2nv5BZlr66mteMPKva8bWbnGvc4+9j26esxr6t7Gb6v5701dyL6KqGWtxbXVl1bd1bQDtsPstyKXvb6fpO2Nv/wn+F9P6aImLr9hRPFKIBNa9jH8vmTBxLtYiNAP709jGvYWuGhUK7anP2MEaS0xAMcohc3iU5iRE7XAOHqOtO1ziAIAaX/Rb+d7FjYvXupH60Hp9worqGObXCtkw+B/h37bX16f4T2f8GtDquPl3MpGLb6fvO7UtJ9jtkPH9pcdk4eWevuq2vsvNBd++4idp1E7mKOeaUSRwE1GxL9A/wBVkjiiQPUBZqv0vN//1NevVoPiAfvQOq3jF6dfe5wZDdocRIBefTboP6yn06vKZQG5jg60O0IIPt02dmq24YjarPtZrOPsIs9baWQSPp+p7FVHqHUX3bQIjIHSQib83y6xr7rm41Q32OPaSI/Of/U/P+iu96TiV0YzAGjcAPdGqbOf0tuBf+zBQWhv6T7KGHQkD3+j/wB+VvEcDQ3T8E7h4RScmX3DdVS9jyxj3NYbC0HawGCT/J49ypU+jY919LdtdxlkyDsrHpMkH6P6T1lftsFTDYGl72a1saC4mzilu1v/AAm1U2NYwNYw7gxgYHjXdGjn/wBt6Q2WHd5zrf1szundRvw6aKH10+nD7N+472C07tj2t+k5ZGX9ZM7qlH2XIorqrcBcHMDwSWlzBtNlj91fu/dVn6y9JtyOr5VzcnFra81ey29tbwW1tZ7q3fR3fSasp3TLsVostvotaWbGNrvba6CT7mMZ7vSU+Hh44bXYYcvFwT3qinwiD1fp45AdjOcCJ1stp/N/4r011duXkdR6JbUyS/0Lg/aJfur9K+tg93+Erd6b1x1FlrOostDSbWuxnNaAS4nfS5gawe7932rsehtOMbbqSbcYb3BlUPLgGtdWNjHbm2/QZ70JVWvbRQFnh/e0+1rdLyHZHWWjHBNFp9esuboa/wA63aY9nqbmLdbU6t9gDnOZlAh/eHVh+zv7nub+i9v02LG6bmPs6rl2ux30XZLa2XM91hqLRupdo1ln2bIYdu/Z+ivrr/fV9+e8dRZW+l4BqearRXYQLdNo2ta/3el9FQxiLIG5PqTjAAJu9bTsys5za/s762MLAWAtEjnd7nO+lp9FaG55e2wPgDuTB0WOx9FW0sBc71d1u0F3v19vt3NarAzd9gYa7mu/NLqnAf50bE8aRF0D4bMh1On5Bji9NuxMq2wZr/sdj7bG4jQWtabTvduv3WWv2O+j/wCZoIZljIrGW9uQ5j7Bh2s9pFVmzey6n/COpj+d/c/64rLrbqw5zg6zX2BjTMfyoVE3Zjr5NRbUQBtJ1ETuLYr/AD/Z+eiTZ4jvXDYCK0obXepb3TLGXtOwndV7HgiDJ3N/76ibLrGHYBB0knwPkq/S4+25r2QGWlpNYklr26W+of3nu/MVPqv2gWOdQHl0uDQ0nbqfpu2O93KGXJ7cOKr1qvNWOHHLhunWbS4H1NjRaS31H93NYLAxsx/g/VfsWQ3Yz64Y0/StxbmN+I/Sf9SqNb88EG313sJEw1zS2DoW7N29v+kRuoW7frbgvaHbq22hoDXEnfTd9FrR79jgzfs/m03DnExIkcPD4py4TAxG/F4P/9k="},"ImageWidth":{"id":256,"value":5568,"description":5568},"ImageLength":{"id":257,"value":3712,"description":3712},"BitsPerSample":{"id":258,"value":[16,16,16],"description":"16, 16, 16"},"Compression":{"id":259,"value":1,"description":1},"PhotometricInterpretation":{"id":262,"value":2,"description":2},"ImageDescription":{"id":270,"value":["GMT021_12_31_For Huntsville_XXXX_1044_SQUARES GMT 021"],"description":"GMT021_12_31_For Huntsville_XXXX_1044_SQUARES GMT 021"},"Make":{"id":271,"value":["NIKON CORPORATION"],"description":"NIKON CORPORATION"},"Model":{"id":272,"value":["NIKON D5"],"description":"NIKON D5"},"Orientation":{"id":274,"value":1,"description":"top-left"},"SamplesPerPixel":{"id":277,"value":3,"description":3},"XResolution":{"id":282,"value":[2400000,10000],"description":"240"},"YResolution":{"id":283,"value":[2400000,10000],"description":"240"},"PlanarConfiguration":{"id":284,"value":1,"description":1},"ResolutionUnit":{"id":296,"value":2,"description":"inches"},"Software":{"id":305,"value":["Adobe Photoshop 23.1 (Windows)"],"description":"Adobe Photoshop 23.1 (Windows)"},"DateTime":{"id":306,"value":["2022:01:27 12:26:24"],"description":"2022:01:27 12:26:24"},"Copyright":{"id":33432,"value":["© Aidan Walsh"],"description":"© Aidan Walsh"},"Exif IFD Pointer":{"id":34665,"value":412,"description":412},"ExposureTime":{"id":33434,"value":[1,80],"description":"1/80"},"FNumber":{"id":33437,"value":[4,1],"description":"f/4"},"ExposureProgram":{"id":34850,"value":2,"description":"Normal program"},"ISOSpeedRatings":{"id":34855,"value":2500,"description":2500},"SensitivityType":{"id":34864,"value":2,"description":"Recommended Exposure Index"},"RecommendedExposureIndex":{"id":34866,"value":2500,"description":2500},"ExifVersion":{"id":36864,"value":[48,50,51,49],"description":"0231"},"DateTimeOriginal":{"id":36867,"value":["2022:01:21 12:30:20"],"description":"2022:01:21 12:30:20"},"DateTimeDigitized":{"id":36868,"value":["2022:01:21 12:30:20"],"description":"2022:01:21 12:30:20"},"OffsetTime":{"id":36880,"value":["-05:00"],"description":"-05:00"},"ShutterSpeedValue":{"id":37377,"value":[6321928,1000000],"description":"1/80"},"ApertureValue":{"id":37378,"value":[4,1],"description":"4.00"},"ExposureBiasValue":{"id":37380,"value":[0,6],"description":"0"},"MaxApertureValue":{"id":37381,"value":[30,10],"description":"2.83"},"MeteringMode":{"id":37383,"value":5,"description":"Pattern"},"LightSource":{"id":37384,"value":0,"description":"Unknown"},"Flash":{"id":37385,"value":0,"description":"Flash did not fire"},"FocalLength":{"id":37386,"value":[170,10],"description":"17 mm"},"UserComment":{"id":37510,"value":[65,83,67,73,73,0,0,0,78,65,83,65,32,51,53,48,50,52,52,52],"description":"NASA 3502444"},"SubSecTimeOriginal":{"id":37521,"value":["86"],"description":"86"},"SubSecTimeDigitized":{"id":37522,"value":["86"],"description":"86"},"ColorSpace":{"id":40961,"value":65535,"description":"Uncalibrated"},"PixelXDimension":{"id":40962,"value":4226,"description":4226},"PixelYDimension":{"id":40963,"value":2504,"description":2504},"FocalPlaneXResolution":{"id":41486,"value":[50857775,32768],"description":"1552.0561218261719"},"FocalPlaneYResolution":{"id":41487,"value":[50857775,32768],"description":"1552.0561218261719"},"FocalPlaneResolutionUnit":{"id":41488,"value":3,"description":"centimeters"},"SensingMethod":{"id":41495,"value":2,"description":"One-chip color area sensor"},"FileSource":{"id":41728,"value":3,"description":"DSC"},"SceneType":{"id":41729,"value":1,"description":"A directly photographed image"},"CFAPattern":{"id":41730,"value":[2,0,2,0,0,1,1,2],"description":"[Raw CFA pattern table data]"},"CustomRendered":{"id":41985,"value":1,"description":"Custom process"},"ExposureMode":{"id":41986,"value":0,"description":"Auto exposure"},"WhiteBalance":{"value":"Custom","attributes":{},"description":"Custom"},"FocalLengthIn35mmFilm":{"id":41989,"value":17,"description":17},"SceneCaptureType":{"id":41990,"value":0,"description":"Standard"},"GainControl":{"id":41991,"value":1,"description":"Low gain up"},"Contrast":{"id":41992,"value":0,"description":"Normal"},"Saturation":{"value":"0","attributes":{},"description":"0"},"Sharpness":{"value":"40","attributes":{},"description":"40"},"SubjectDistanceRange":{"id":41996,"value":0,"description":"Unknown"},"BodySerialNumber":{"id":42033,"value":["3502444"],"description":"3502444"},"LensSpecification":{"id":42034,"value":[[170,10],[350,10],[28,10],[28,10]],"description":"17-35 mm f/2.8"},"LensModel":{"id":42036,"value":["17.0-35.0 mm f/2.8"],"description":"17.0-35.0 mm f/2.8"},"Coded Character Set":{"id":346,"value":[27,37,71],"description":"UTF-8"},"Record Version":{"id":512,"value":[0,4],"description":"4"},"Caption/Abstract":{"id":632,"value":[71,77,84,48,50,49,95,49,50,95,51,49,95,70,111,114,32,72,117,110,116,115,118,105,108,108,101,95,77,97,116,116,104,105,97,115,32,77,97,117,114,101,114,95,49,48,52,52,95,83,81,85,65,82,69,83,32,71,77,84,32,48,50,49],"description":"GMT021_12_31_For Huntsville_XXXX_1044_SQUARES GMT 021"},"Date Created":{"id":567,"value":[50,48,50,50,48,49,50,49],"description":"2022-01-21"},"Time Created":{"id":572,"value":[49,50,51,48,50,48],"description":"12:30:20"},"Digital Creation Date":{"id":574,"value":[50,48,50,50,48,49,50,49],"description":"2022-01-21"},"Copyright Notice":{"id":628,"value":[194,169,32,65,105,100,97,110,32,87,97,108,115,104],"description":"© Aidan Walsh"},"about":{"value":"","attributes":{},"description":""},"CreatorTool":{"value":"Adobe Photoshop Lightroom Classic 11.1 (Windows)","attributes":{},"description":"Adobe Photoshop Lightroom Classic 11.1 (Windows)"},"CreateDate":{"value":"2022-01-21T12:30:20","attributes":{},"description":"2022-01-21T12:30:20"},"ModifyDate":{"value":"2022-01-27T12:26:24-08:00","attributes":{},"description":"2022-01-27T12:26:24-08:00"},"MetadataDate":{"value":"2022-01-27T12:26:24-08:00","attributes":{},"description":"2022-01-27T12:26:24-08:00"},"SerialNumber":{"value":"3502444","attributes":{},"description":"3502444"},"LensInfo":{"value":"170/10 350/10 28/10 28/10","attributes":{},"description":"170/10 350/10 28/10 28/10"},"Lens":{"value":"17.0-35.0 mm f/2.8","attributes":{},"description":"17.0-35.0 mm f/2.8"},"LensID":{"value":"99","attributes":{},"description":"99"},"ImageNumber":{"value":"47341","attributes":{},"description":"47341"},"ApproximateFocusDistance":{"value":"63/100","attributes":{},"description":"63/100"},"DistortionCorrectionAlreadyApplied":{"value":"True","attributes":{},"description":"True"},"LateralChromaticAberrationCorrectionAlreadyApplied":{"value":"True","attributes":{},"description":"True"},"VignetteCorrectionAlreadyApplied":{"value":"True","attributes":{},"description":"True"},"DateCreated":{"value":"2022-01-21T12:30:20.086","attributes":{},"description":"2022-01-21T12:30:20.086"},"ColorMode":{"value":"3","attributes":{},"description":"3"},"ICCProfile":{"value":"Adobe RGB (1998)","attributes":{},"description":"Adobe RGB (1998)"},"DocumentID":{"value":"adobe:docid:photoshop:ed6f560f-38e7-6342-9c80-54f02f1e9a66","attributes":{},"description":"adobe:docid:photoshop:ed6f560f-38e7-6342-9c80-54f02f1e9a66"},"PreservedFileName":{"value":"444E7549.NEF","attributes":{},"description":"444E7549.NEF"},"OriginalDocumentID":{"value":"8DE034C072926BE89364AEB406E7D0CD","attributes":{},"description":"8DE034C072926BE89364AEB406E7D0CD"},"InstanceID":{"value":"xmp.iid:e18e2560-cf79-3446-a865-56cbb8151ad1","attributes":{},"description":"xmp.iid:e18e2560-cf79-3446-a865-56cbb8151ad1"},"format":{"value":"image/jpeg","attributes":{},"description":"image/jpeg"},"Marked":{"value":"True","attributes":{},"description":"True"},"RawFileName":{"value":"iss066e123436-2.NEF","attributes":{},"description":"iss066e123436-2.NEF"},"Version":{"value":"14.1","attributes":{},"description":"14.1"},"ProcessVersion":{"value":"11.0","attributes":{},"description":"11.0"},"Temperature":{"value":"4650","attributes":{},"description":"4650"},"Tint":{"value":"+15","attributes":{},"description":"+15"},"Exposure2012":{"value":"+0.87","attributes":{},"description":"+0.87"},"Contrast2012":{"value":"+10","attributes":{},"description":"+10"},"Highlights2012":{"value":"-20","attributes":{},"description":"-20"},"Shadows2012":{"value":"+25","attributes":{},"description":"+25"},"Whites2012":{"value":"+10","attributes":{},"description":"+10"},"Blacks2012":{"value":"-10","attributes":{},"description":"-10"},"Texture":{"value":"0","attributes":{},"description":"0"},"Clarity2012":{"value":"+20","attributes":{},"description":"+20"},"Dehaze":{"value":"0","attributes":{},"description":"0"},"Vibrance":{"value":"0","attributes":{},"description":"0"},"ParametricShadows":{"value":"0","attributes":{},"description":"0"},"ParametricDarks":{"value":"0","attributes":{},"description":"0"},"ParametricLights":{"value":"0","attributes":{},"description":"0"},"ParametricHighlights":{"value":"0","attributes":{},"description":"0"},"ParametricShadowSplit":{"value":"25","attributes":{},"description":"25"},"ParametricMidtoneSplit":{"value":"50","attributes":{},"description":"50"},"ParametricHighlightSplit":{"value":"75","attributes":{},"description":"75"},"SharpenRadius":{"value":"+1.0","attributes":{},"description":"+1.0"},"SharpenDetail":{"value":"25","attributes":{},"description":"25"},"SharpenEdgeMasking":{"value":"0","attributes":{},"description":"0"},"LuminanceSmoothing":{"value":"0","attributes":{},"description":"0"},"ColorNoiseReduction":{"value":"25","attributes":{},"description":"25"},"ColorNoiseReductionDetail":{"value":"50","attributes":{},"description":"50"},"ColorNoiseReductionSmoothness":{"value":"50","attributes":{},"description":"50"},"HueAdjustmentRed":{"value":"0","attributes":{},"description":"0"},"HueAdjustmentOrange":{"value":"0","attributes":{},"description":"0"},"HueAdjustmentYellow":{"value":"0","attributes":{},"description":"0"},"HueAdjustmentGreen":{"value":"0","attributes":{},"description":"0"},"HueAdjustmentAqua":{"value":"0","attributes":{},"description":"0"},"HueAdjustmentBlue":{"value":"0","attributes":{},"description":"0"},"HueAdjustmentPurple":{"value":"0","attributes":{},"description":"0"},"HueAdjustmentMagenta":{"value":"0","attributes":{},"description":"0"},"SaturationAdjustmentRed":{"value":"0","attributes":{},"description":"0"},"SaturationAdjustmentOrange":{"value":"0","attributes":{},"description":"0"},"SaturationAdjustmentYellow":{"value":"0","attributes":{},"description":"0"},"SaturationAdjustmentGreen":{"value":"0","attributes":{},"description":"0"},"SaturationAdjustmentAqua":{"value":"0","attributes":{},"description":"0"},"SaturationAdjustmentBlue":{"value":"0","attributes":{},"description":"0"},"SaturationAdjustmentPurple":{"value":"0","attributes":{},"description":"0"},"SaturationAdjustmentMagenta":{"value":"0","attributes":{},"description":"0"},"LuminanceAdjustmentRed":{"value":"0","attributes":{},"description":"0"},"LuminanceAdjustmentOrange":{"value":"0","attributes":{},"description":"0"},"LuminanceAdjustmentYellow":{"value":"0","attributes":{},"description":"0"},"LuminanceAdjustmentGreen":{"value":"0","attributes":{},"description":"0"},"LuminanceAdjustmentAqua":{"value":"0","attributes":{},"description":"0"},"LuminanceAdjustmentBlue":{"value":"0","attributes":{},"description":"0"},"LuminanceAdjustmentPurple":{"value":"0","attributes":{},"description":"0"},"LuminanceAdjustmentMagenta":{"value":"0","attributes":{},"description":"0"},"SplitToningShadowHue":{"value":"0","attributes":{},"description":"0"},"SplitToningShadowSaturation":{"value":"0","attributes":{},"description":"0"},"SplitToningHighlightHue":{"value":"0","attributes":{},"description":"0"},"SplitToningHighlightSaturation":{"value":"0","attributes":{},"description":"0"},"SplitToningBalance":{"value":"0","attributes":{},"description":"0"},"ColorGradeMidtoneHue":{"value":"0","attributes":{},"description":"0"},"ColorGradeMidtoneSat":{"value":"0","attributes":{},"description":"0"},"ColorGradeShadowLum":{"value":"0","attributes":{},"description":"0"},"ColorGradeMidtoneLum":{"value":"0","attributes":{},"description":"0"},"ColorGradeHighlightLum":{"value":"0","attributes":{},"description":"0"},"ColorGradeBlending":{"value":"50","attributes":{},"description":"50"},"ColorGradeGlobalHue":{"value":"0","attributes":{},"description":"0"},"ColorGradeGlobalSat":{"value":"0","attributes":{},"description":"0"},"ColorGradeGlobalLum":{"value":"0","attributes":{},"description":"0"},"AutoLateralCA":{"value":"1","attributes":{},"description":"1"},"LensProfileEnable":{"value":"1","attributes":{},"description":"1"},"LensManualDistortionAmount":{"value":"0","attributes":{},"description":"0"},"VignetteAmount":{"value":"0","attributes":{},"description":"0"},"DefringePurpleAmount":{"value":"0","attributes":{},"description":"0"},"DefringePurpleHueLo":{"value":"30","attributes":{},"description":"30"},"DefringePurpleHueHi":{"value":"70","attributes":{},"description":"70"},"DefringeGreenAmount":{"value":"0","attributes":{},"description":"0"},"DefringeGreenHueLo":{"value":"40","attributes":{},"description":"40"},"DefringeGreenHueHi":{"value":"60","attributes":{},"description":"60"},"PerspectiveUpright":{"value":"0","attributes":{},"description":"0"},"PerspectiveVertical":{"value":"0","attributes":{},"description":"0"},"PerspectiveHorizontal":{"value":"0","attributes":{},"description":"0"},"PerspectiveRotate":{"value":"0.0","attributes":{},"description":"0.0"},"PerspectiveAspect":{"value":"0","attributes":{},"description":"0"},"PerspectiveScale":{"value":"100","attributes":{},"description":"100"},"PerspectiveX":{"value":"0.00","attributes":{},"description":"0.00"},"PerspectiveY":{"value":"0.00","attributes":{},"description":"0.00"},"GrainAmount":{"value":"0","attributes":{},"description":"0"},"PostCropVignetteAmount":{"value":"0","attributes":{},"description":"0"},"ShadowTint":{"value":"0","attributes":{},"description":"0"},"RedHue":{"value":"0","attributes":{},"description":"0"},"RedSaturation":{"value":"0","attributes":{},"description":"0"},"GreenHue":{"value":"0","attributes":{},"description":"0"},"GreenSaturation":{"value":"0","attributes":{},"description":"0"},"BlueHue":{"value":"0","attributes":{},"description":"0"},"BlueSaturation":{"value":"0","attributes":{},"description":"0"},"OverrideLookVignette":{"value":"False","attributes":{},"description":"False"},"ToneCurveName2012":{"value":"Linear","attributes":{},"description":"Linear"},"CameraProfile":{"value":"Adobe Standard","attributes":{},"description":"Adobe Standard"},"CameraProfileDigest":{"value":"DC0173EBB7ECE22257A40AD42B5C9460","attributes":{},"description":"DC0173EBB7ECE22257A40AD42B5C9460"},"LensProfileSetup":{"value":"LensDefaults","attributes":{},"description":"LensDefaults"},"LensProfileName":{"value":"Adobe (Nikon AF-S Zoom-Nikkor 17-35mm f/2.8D IF-ED)","attributes":{},"description":"Adobe (Nikon AF-S Zoom-Nikkor 17-35mm f/2.8D IF-ED)"},"LensProfileFilename":{"value":"NIKON D3X (Nikon AF-S Zoom-Nikkor 17-35mm f2.8D IF-ED) - RAW.lcp","attributes":{},"description":"NIKON D3X (Nikon AF-S Zoom-Nikkor 17-35mm f2.8D IF-ED) - RAW.lcp"},"LensProfileDigest":{"value":"0A1B784C05BC6B88F51413507C2F023A","attributes":{},"description":"0A1B784C05BC6B88F51413507C2F023A"},"LensProfileIsEmbedded":{"value":"False","attributes":{},"description":"False"},"LensProfileDistortionScale":{"value":"100","attributes":{},"description":"100"},"LensProfileVignettingScale":{"value":"100","attributes":{},"description":"100"},"HasSettings":{"value":"True","attributes":{},"description":"True"},"CropTop":{"value":"0","attributes":{},"description":"0"},"CropLeft":{"value":"0","attributes":{},"description":"0"},"CropBottom":{"value":"1","attributes":{},"description":"1"},"CropRight":{"value":"1","attributes":{},"description":"1"},"CropAngle":{"value":"0","attributes":{},"description":"0"},"CropConstrainToWarp":{"value":"0","attributes":{},"description":"0"},"HasCrop":{"value":"False","attributes":{},"description":"False"},"AlreadyApplied":{"value":"True","attributes":{},"description":"True"},"History":{"value":[{"action":{"value":"saved","attributes":{},"description":"saved"},"instanceID":{"value":"xmp.iid:c1e5c48b-b7f6-d947-ada5-285a1a250208","attributes":{},"description":"xmp.iid:c1e5c48b-b7f6-d947-ada5-285a1a250208"},"when":{"value":"2022-01-21T14:17:40-06:00","attributes":{},"description":"2022-01-21T14:17:40-06:00"},"softwareAgent":{"value":"Adobe Photoshop Camera Raw 14.0","attributes":{},"description":"Adobe Photoshop Camera Raw 14.0"},"changed":{"value":"/metadata","attributes":{},"description":"/metadata"}},{"action":{"value":"saved","attributes":{},"description":"saved"},"instanceID":{"value":"xmp.iid:dda3c1dc-3eb5-b94a-bb09-f82c8c4f5698","attributes":{},"description":"xmp.iid:dda3c1dc-3eb5-b94a-bb09-f82c8c4f5698"},"when":{"value":"2022-01-21T14:38:24-06:00","attributes":{},"description":"2022-01-21T14:38:24-06:00"},"softwareAgent":{"value":"Adobe Photoshop Camera Raw 14.0.1 (Windows)","attributes":{},"description":"Adobe Photoshop Camera Raw 14.0.1 (Windows)"},"changed":{"value":"/metadata","attributes":{},"description":"/metadata"}},{"action":{"value":"converted","attributes":{},"description":"converted"},"parameters":{"value":"from image/x-nikon-nef to image/dng","attributes":{},"description":"from image/x-nikon-nef to image/dng"}},{"action":{"value":"saved","attributes":{},"description":"saved"},"instanceID":{"value":"xmp.iid:09ba7a82-d87c-4549-8b15-0e61c6152507","attributes":{},"description":"xmp.iid:09ba7a82-d87c-4549-8b15-0e61c6152507"},"when":{"value":"2022-01-25T09:32:01-05:00","attributes":{},"description":"2022-01-25T09:32:01-05:00"},"softwareAgent":{"value":"Adobe Photoshop Lightroom Classic 11.1 (Windows)","attributes":{},"description":"Adobe Photoshop Lightroom Classic 11.1 (Windows)"},"changed":{"value":"/metadata","attributes":{},"description":"/metadata"}},{"action":{"value":"derived","attributes":{},"description":"derived"},"parameters":{"value":"converted from image/dng to image/tiff, saved to new location","attributes":{},"description":"converted from image/dng to image/tiff, saved to new location"}},{"action":{"value":"saved","attributes":{},"description":"saved"},"instanceID":{"value":"xmp.iid:8e3fdbcf-bfdc-7943-b15b-820b73be4b3a","attributes":{},"description":"xmp.iid:8e3fdbcf-bfdc-7943-b15b-820b73be4b3a"},"when":{"value":"2022-01-25T09:45:27-05:00","attributes":{},"description":"2022-01-25T09:45:27-05:00"},"softwareAgent":{"value":"Adobe Photoshop Lightroom Classic 11.1 (Windows)","attributes":{},"description":"Adobe Photoshop Lightroom Classic 11.1 (Windows)"},"changed":{"value":"/","attributes":{},"description":"/"}},{"action":{"value":"saved","attributes":{},"description":"saved"},"instanceID":{"value":"xmp.iid:07b8dd45-5d6c-454a-9260-cb4306ee99f2","attributes":{},"description":"xmp.iid:07b8dd45-5d6c-454a-9260-cb4306ee99f2"},"when":{"value":"2022-01-27T12:26:24-08:00","attributes":{},"description":"2022-01-27T12:26:24-08:00"},"softwareAgent":{"value":"Adobe Photoshop 23.1 (Windows)","attributes":{},"description":"Adobe Photoshop 23.1 (Windows)"},"changed":{"value":"/","attributes":{},"description":"/"}},{"action":{"value":"converted","attributes":{},"description":"converted"},"parameters":{"value":"from image/tiff to image/jpeg","attributes":{},"description":"from image/tiff to image/jpeg"}},{"action":{"value":"derived","attributes":{},"description":"derived"},"parameters":{"value":"converted from image/tiff to image/jpeg","attributes":{},"description":"converted from image/tiff to image/jpeg"}},{"action":{"value":"saved","attributes":{},"description":"saved"},"instanceID":{"value":"xmp.iid:e18e2560-cf79-3446-a865-56cbb8151ad1","attributes":{},"description":"xmp.iid:e18e2560-cf79-3446-a865-56cbb8151ad1"},"when":{"value":"2022-01-27T12:26:24-08:00","attributes":{},"description":"2022-01-27T12:26:24-08:00"},"softwareAgent":{"value":"Adobe Photoshop 23.1 (Windows)","attributes":{},"description":"Adobe Photoshop 23.1 (Windows)"},"changed":{"value":"/","attributes":{},"description":"/"}}],"attributes":{},"description":"action: saved; instanceID: xmp.iid:c1e5c48b-b7f6-d947-ada5-285a1a250208; when: 2022-01-21T14:17:40-06:00; softwareAgent: Adobe Photoshop Camera Raw 14.0; changed: /metadata, action: saved; instanceID: xmp.iid:dda3c1dc-3eb5-b94a-bb09-f82c8c4f5698; when: 2022-01-21T14:38:24-06:00; softwareAgent: Adobe Photoshop Camera Raw 14.0.1 (Windows); changed: /metadata, action: converted; parameters: from image/x-nikon-nef to image/dng, action: saved; instanceID: xmp.iid:09ba7a82-d87c-4549-8b15-0e61c6152507; when: 2022-01-25T09:32:01-05:00; softwareAgent: Adobe Photoshop Lightroom Classic 11.1 (Windows); changed: /metadata, action: derived; parameters: converted from image/dng to image/tiff, saved to new location, action: saved; instanceID: xmp.iid:8e3fdbcf-bfdc-7943-b15b-820b73be4b3a; when: 2022-01-25T09:45:27-05:00; softwareAgent: Adobe Photoshop Lightroom Classic 11.1 (Windows); changed: /, action: saved; instanceID: xmp.iid:07b8dd45-5d6c-454a-9260-cb4306ee99f2; when: 2022-01-27T12:26:24-08:00; softwareAgent: Adobe Photoshop 23.1 (Windows); changed: /, action: converted; parameters: from image/tiff to image/jpeg, action: derived; parameters: converted from image/tiff to image/jpeg, action: saved; instanceID: xmp.iid:e18e2560-cf79-3446-a865-56cbb8151ad1; when: 2022-01-27T12:26:24-08:00; softwareAgent: Adobe Photoshop 23.1 (Windows); changed: /"},"DerivedFrom":{"value":{"instanceID":{"value":"xmp.iid:07b8dd45-5d6c-454a-9260-cb4306ee99f2","attributes":{},"description":"xmp.iid:07b8dd45-5d6c-454a-9260-cb4306ee99f2"},"documentID":{"value":"xmp.did:8e3fdbcf-bfdc-7943-b15b-820b73be4b3a","attributes":{},"description":"xmp.did:8e3fdbcf-bfdc-7943-b15b-820b73be4b3a"},"originalDocumentID":{"value":"8DE034C072926BE89364AEB406E7D0CD","attributes":{},"description":"8DE034C072926BE89364AEB406E7D0CD"}},"attributes":{},"description":"instanceID: xmp.iid:07b8dd45-5d6c-454a-9260-cb4306ee99f2; documentID: xmp.did:8e3fdbcf-bfdc-7943-b15b-820b73be4b3a; originalDocumentID: 8DE034C072926BE89364AEB406E7D0CD"},"description":{"value":[{"value":"GMT021_12_31_For Huntsville_XXXX_1044_SQUARES GMT 021","attributes":{"lang":"x-default"},"description":"GMT021_12_31_For Huntsville_XXXX_1044_SQUARES GMT 021"}],"attributes":{},"description":"GMT021_12_31_For Huntsville_XXXX_1044_SQUARES GMT 021"},"rights":{"value":[{"value":"Â© Aidan Walsh","attributes":{"lang":"x-default"},"description":"© Aidan Walsh"}],"attributes":{},"description":"© Aidan Walsh"},"UsageTerms":{"value":[{"value":"All Rights Reserved","attributes":{"lang":"x-default"},"description":"All Rights Reserved"}],"attributes":{},"description":"All Rights Reserved"},"ToneCurvePV2012":{"value":[{"value":"0, 0","attributes":{},"description":"0, 0"},{"value":"255, 255","attributes":{},"description":"255, 255"}],"attributes":{},"description":"0, 0, 255, 255"},"ToneCurvePV2012Red":{"value":[{"value":"0, 0","attributes":{},"description":"0, 0"},{"value":"255, 255","attributes":{},"description":"255, 255"}],"attributes":{},"description":"0, 0, 255, 255"},"ToneCurvePV2012Green":{"value":[{"value":"0, 0","attributes":{},"description":"0, 0"},{"value":"255, 255","attributes":{},"description":"255, 255"}],"attributes":{},"description":"0, 0, 255, 255"},"ToneCurvePV2012Blue":{"value":[{"value":"0, 0","attributes":{},"description":"0, 0"},{"value":"255, 255","attributes":{},"description":"255, 255"}],"attributes":{},"description":"0, 0, 255, 255"},"Look":{"value":{"Name":{"value":"Adobe Color","attributes":{},"description":"Adobe Color"},"Amount":{"value":"1","attributes":{},"description":"1"},"UUID":{"value":"B952C231111CD8E0ECCF14B86BAA7077","attributes":{},"description":"B952C231111CD8E0ECCF14B86BAA7077"},"SupportsAmount":{"value":"false","attributes":{},"description":"false"},"SupportsMonochrome":{"value":"false","attributes":{},"description":"false"},"SupportsOutputReferred":{"value":"false","attributes":{},"description":"false"},"Group":{"value":[{"value":"Profiles","attributes":{"lang":"x-default"},"description":"Profiles"}],"attributes":{},"description":"Profiles"},"Parameters":{"value":{"Version":{"value":"14.1","attributes":{},"description":"14.1"},"ProcessVersion":{"value":"11.0","attributes":{},"description":"11.0"},"ConvertToGrayscale":{"value":"False","attributes":{},"description":"False"},"CameraProfile":{"value":"Adobe Standard","attributes":{},"description":"Adobe Standard"},"LookTable":{"value":"E1095149FDB39D7A057BAB208837E2E1","attributes":{},"description":"E1095149FDB39D7A057BAB208837E2E1"},"ToneCurvePV2012":{"value":[{"value":"0, 0","attributes":{},"description":"0, 0"},{"value":"22, 16","attributes":{},"description":"22, 16"},{"value":"40, 35","attributes":{},"description":"40, 35"},{"value":"127, 127","attributes":{},"description":"127, 127"},{"value":"224, 230","attributes":{},"description":"224, 230"},{"value":"240, 246","attributes":{},"description":"240, 246"},{"value":"255, 255","attributes":{},"description":"255, 255"}],"attributes":{},"description":"0, 0, 22, 16, 40, 35, 127, 127, 224, 230, 240, 246, 255, 255"},"ToneCurvePV2012Red":{"value":[{"value":"0, 0","attributes":{},"description":"0, 0"},{"value":"255, 255","attributes":{},"description":"255, 255"}],"attributes":{},"description":"0, 0, 255, 255"},"ToneCurvePV2012Green":{"value":[{"value":"0, 0","attributes":{},"description":"0, 0"},{"value":"255, 255","attributes":{},"description":"255, 255"}],"attributes":{},"description":"0, 0, 255, 255"},"ToneCurvePV2012Blue":{"value":[{"value":"0, 0","attributes":{},"description":"0, 0"},{"value":"255, 255","attributes":{},"description":"255, 255"}],"attributes":{},"description":"0, 0, 255, 255"}},"attributes":{},"description":"Version: 14.1; ProcessVersion: 11.0; ConvertToGrayscale: False; CameraProfile: Adobe Standard; LookTable: E1095149FDB39D7A057BAB208837E2E1; ToneCurvePV2012: 0, 0, 22, 16, 40, 35, 127, 127, 224, 230, 240, 246, 255, 255; ToneCurvePV2012Red: 0, 0, 255, 255; ToneCurvePV2012Green: 0, 0, 255, 255; ToneCurvePV2012Blue: 0, 0, 255, 255"}},"attributes":{},"description":"Name: Adobe Color; Amount: 1; UUID: B952C231111CD8E0ECCF14B86BAA7077; SupportsAmount: false; SupportsMonochrome: false; SupportsOutputReferred: false; Group: Profiles; Parameters: Version: 14.1; ProcessVersion: 11.0; ConvertToGrayscale: False; CameraProfile: Adobe Standard; LookTable: E1095149FDB39D7A057BAB208837E2E1; ToneCurvePV2012: 0, 0, 22, 16, 40, 35, 127, 127, 224, 230, 240, 246, 255, 255; ToneCurvePV2012Red: 0, 0, 255, 255; ToneCurvePV2012Green: 0, 0, 255, 255; ToneCurvePV2012Blue: 0, 0, 255, 255"},"Preferred CMM type":{"value":"ADBE","description":"Adobe"},"Profile Version":{"value":"2.1.0","description":"2.1.0"},"Profile/Device class":{"value":"mntr","description":"Display Device profile"},"Color Space":{"value":"RGB ","description":"RGB "},"Connection Space":{"value":"XYZ ","description":"XYZ "},"ICC Profile Date":{"value":"1999-06-03T00:00:00.000Z","description":"1999-06-03T00:00:00.000Z"},"ICC Signature":{"value":"acsp","description":"acsp"},"Primary Platform":{"value":"APPL","description":"Apple"},"Device Manufacturer":{"value":"none","description":"none"},"Device Model Number":{"value":"\u0000\u0000\u0000\u0000","description":"\u0000\u0000\u0000\u0000"},"Rendering Intent":{"value":0,"description":"Perceptual"},"Profile Creator":{"value":"ADBE","description":"ADBE"},"ICC Copyright":{"value":"Copyright 1999 Adobe Systems Incorp","description":"Copyright 1999 Adobe Systems Incorp"},"ICC Description":{"value":"Adobe RGB (1998)","description":"Adobe RGB (1998)"}},"provenance":"2022-01-21T12:30:20.086","type":"","square":"05","module":"Node 3","orbital_seg":"USA","agency":"NASA","ctxt_type":"Hygiene/exercise area","desc":"","interp":"The area appears to be used for personal hygiene as well as a microbiology experiment and computing. \n\nNASA Daily report: \nUrine sample collection was performed in support of the Repository investigation. Regenerative ECLSS Recycle Tank Drain/Fill.","problems":"None ","artifacts":"[{\"arti_id\":\"arti_26\",\"name\":\"Toothpaste\",\"type\":\"Equipment\",\"subtype\":\"Body maintenance\",\"material\":\"Plastic\",\"colour\":\"Multi\",\"fixed\":\"yes\",\"persistence\":\"no\",\"orientation\":\"0\",\"artiNotes\":\"Crest brand toothpaste tube with toothbrush rolled into it\",\"recorder\":\"SA\",\"dateRecorded\":\"2023-7-20 9:19:5\",\"shpInfo\":{\"type\":\"Annotation\",\"body\":[{\"type\":\"TextualBody\",\"purpose\":\"tagging\",\"value\":\"arti_26\"}],\"target\":{\"source\":\"http://192.168.200.38:5000/iss_images/iss066e123436-2crop.jpg\",\"selector\":{\"type\":\"SvgSelector\",\"value\":\"<svg><polygon points=\\\"3339.086669921875,678.1941528320312 3289.2607421875,699.3531494140625 3288.10888671875,718.656494140625 3310.633056640625,773.9429321289062 3281.9658203125,802.6099243164062 3281.2900390625,810.6173095703125 3422.57763671875,1174.0743408203125 3418.482177734375,1196.5985107421875 3424.625244140625,1222.194091796875 3418.482177734375,1248.8134765625 3443.053955078125,1308.1951904296875 3474.79248046875,1332.7669677734375 3684.67626953125,1259.0516357421875 3687.74755859375,1242.6705322265625 3666.247314453125,1201.7176513671875 3645.77099609375,1201.7176513671875 3626.318359375,1206.836669921875 3621.19921875,1173.050537109375 3594.579833984375,1136.1929931640625 3564.888916015625,1109.5736083984375 3560.793701171875,1086.025634765625 3440.39208984375,792.5440673828125 3420.26953125,763.196533203125 3379.50439453125,746.9168701171875 3357.43115234375,706.2630004882812 3357.43115234375,694.44482421875 3346.52197265625,689.8994140625 3346.52197265625,691.7175903320312\\\"></polygon></svg>\"}},\"@context\":\"http://www.w3.org/ns/anno.jsonld\",\"id\":\"#ce9ff918-745c-4f92-ae3a-f665f9b46de1\"}},{\"arti_id\":\"arti_54\",\"name\":\"DELETE\",\"type\":\"\",\"subtype\":\"\",\"material\":\"\",\"colour\":\"\",\"fixed\":\"yes\",\"persistence\":\"no\",\"orientation\":\"\",\"artiNotes\":\"\",\"recorder\":\"\",\"dateRecorded\":\"2023-7-20 9:40:45\",\"shpInfo\":{\"type\":\"Annotation\",\"body\":[{\"type\":\"TextualBody\",\"purpose\":\"tagging\",\"value\":\"arti_87\"}],\"target\":{\"source\":\"http://192.168.200.38:5000/iss_images/iss066e123436-2crop.jpg\",\"selector\":{\"type\":\"SvgSelector\",\"value\":\"<svg><polygon points=\\\"995.3187255859375,2496.45166015625 1043.810546875,2314.60693359375 1037.1580810546875,2267.586669921875 1015.0701293945312,2262.2373046875 1007.76220703125,2234.83251953125 1015.0701293945312,2185.50390625 1038.8209228515625,2163.580322265625 1084.495361328125,2094.155029296875 1080.8414306640625,2070.404052734375 1091.8033447265625,2010.11376953125 1142.9588623046875,1913.2838134765625 1148.439697265625,1887.7060546875 1157.57470703125,1852.993408203125 1183.15234375,1796.35693359375 1188.63330078125,1765.2982177734375 1203.2491455078125,1745.201416015625 1250.750732421875,1613.6588134765625 1497.0013427734375,861.0340576171875 1606.108154296875,329.138671875 1511.090087890625,128.9545440673828 1486.7303466796875,119.81963348388672 1479.117919921875,100.02733612060547 1489.7752685546875,80.23503112792969 1502.9822998046875,83.81771850585938 1515.6103515625,96.44581604003906 1566.122802734375,71.18962097167969 1588.221923828125,58.561527252197266 1622.94921875,58.561527252197266 1567.991455078125,107.34307098388672 1528.66064453125,123.83665466308594 1614.934814453125,312.8785095214844 1577.39013671875,755.4806518554688 1049.5345458984375,2499.40625\\\"></polygon></svg>\"}},\"@context\":\"http://www.w3.org/ns/anno.jsonld\",\"id\":\"#b2b55d2a-e10c-409f-b655-1cf18a357b8a\"}},{\"arti_id\":\"arti_87\",\"name\":\"DELETE\",\"type\":\"\",\"subtype\":\"\",\"material\":\"\",\"colour\":\"\",\"fixed\":\"yes\",\"persistence\":\"no\",\"orientation\":\"\",\"artiNotes\":\"\",\"recorder\":\"\",\"dateRecorded\":\"2023-7-20 9:53:10\",\"shpInfo\":{\"type\":\"Annotation\",\"body\":[{\"type\":\"TextualBody\",\"purpose\":\"tagging\",\"value\":\"arti_106\"}],\"target\":{\"source\":\"http://192.168.200.38:5000/iss_images/iss066e123436-2crop.jpg\",\"selector\":{\"type\":\"SvgSelector\",\"value\":\"<svg><polygon points=\\\"1050.5787353515625,2492.9111328125 1578.4332275390625,752.7593383789062 1502.1767578125,858.5458984375 1203.282470703125,1744.1427001953125 1185.743408203125,1766.0665283203125 1181.358642578125,1798.9521484375 1155.0501708984375,1858.1463623046875 1141.8958740234375,1910.763427734375 1091.47119140625,2009.42041015625 1082.70166015625,2051.07568359375 1079.7327880859375,2076.813232421875 1084.89404296875,2094.923095703125 1036.6617431640625,2167.271728515625 1014.7379760742188,2187.0029296875 1008.1608276367188,2230.8505859375 1012.6944580078125,2258.028564453125 1034.2412109375,2276.6943359375 1041.8179931640625,2322.155517578125 996.3568725585938,2496.42333984375\\\"></polygon></svg>\"}},\"@context\":\"http://www.w3.org/ns/anno.jsonld\",\"id\":\"#2bb49dc6-dcaf-4b05-9c79-07b975aeedae\"}},{\"arti_id\":\"arti_106\",\"name\":\"Bungee cord\",\"type\":\"Equipment\",\"subtype\":\"Restraint\",\"material\":\"Fiber\",\"colour\":\"Multi\",\"fixed\":\"yes\",\"persistence\":\"no\",\"orientation\":\"0\",\"artiNotes\":\"Bungee cord attached with carabiner \",\"recorder\":\"SA\",\"dateRecorded\":\"2023-7-20 9:57:22\",\"shpInfo\":{\"type\":\"Annotation\",\"body\":[{\"type\":\"TextualBody\",\"purpose\":\"tagging\",\"value\":\"arti_115\"}],\"target\":{\"source\":\"http://192.168.200.38:5000/iss_images/iss066e123436-2crop.jpg\",\"selector\":{\"type\":\"SvgSelector\",\"value\":\"<svg><polygon points=\\\"1173.4285888671875,1887.3956298828125 1134.4530029296875,1921.499267578125 1090.0345458984375,2020.6319580078125 1082.7265625,2086.4033203125 1100.996337890625,2111.98095703125 1162.4666748046875,2007.976318359375 1166.1207275390625,1969.000732421875 1192.9163818359375,1916.6273193359375 1192.345458984375,1918.321044921875\\\"></polygon></svg>\"}},\"@context\":\"http://www.w3.org/ns/anno.jsonld\",\"id\":\"#c48195b5-b33c-446b-9103-36d786a9ce97\"}},{\"arti_id\":\"arti_115\",\"name\":\"Carabiner\",\"type\":\"Equipment\",\"subtype\":\"Restraint\",\"material\":\"Metal\",\"colour\":\"Silver\",\"fixed\":\"yes\",\"persistence\":\"no\",\"orientation\":\"0\",\"artiNotes\":\"Carabiner attaching both ends of a bungee cord\",\"recorder\":\"SA\",\"dateRecorded\":\"2023-7-20 10:0:41\",\"shpInfo\":{\"type\":\"Annotation\",\"body\":[{\"type\":\"TextualBody\",\"purpose\":\"tagging\",\"value\":\"arti_26\"}],\"target\":{\"source\":\"http://192.168.200.38:5000/iss_images/iss066e123436-2crop.jpg\",\"selector\":{\"type\":\"SvgSelector\",\"value\":\"<svg><polygon points=\\\"324.76922607421875,2510.21826171875 588.9042358398438,2516.087890625 607.4303588867188,2299.7353515625 638.24609375,2158.863525390625 682.3488159179688,2034.4266357421875 741.0454711914062,1909.6961669921875 843.7646484375,1744.61181640625 972.16357421875,1553.84765625 1361.029052734375,1043.9202880859375 1760.1358642578125,514.9624633789062 2003.493896484375,153.5468292236328 2095.390869140625,6.163139820098877 1831.255859375,-2.64136004447937 1646.361328125,257.0914001464844 1505.4893798828125,468.3993835449219 1355.8128662109375,688.5119018554688 1030.04638671875,1115.5301513671875 611.8325805664062,1683.42041015625 514.9830932617188,1868.31494140625 440.14483642578125,2044.4049072265625 352.0998229980469,2290.930908203125 343.2953186035156,2396.5849609375 334.4908447265625,2449.411865234375\\\"></polygon></svg>\"}},\"@context\":\"http://www.w3.org/ns/anno.jsonld\",\"id\":\"#bdfa0287-2039-4fe8-a246-6f4d25502b1a\"}},{\"arti_id\":\"arti_26\",\"name\":\"BPA exhaust duct\",\"type\":\"Equipment\",\"subtype\":\"Hygiene\",\"material\":\"Plastic\",\"colour\":\"Red\",\"fixed\":\"yes\",\"persistence\":\"no\",\"orientation\":\"0\",\"artiNotes\":\"Brine Processor Assembly exhaust duct running up wall with tape on three segments. The middle segment has label with a barcode and AMINE004J written underneath\",\"recorder\":\"SA\",\"dateRecorded\":\"2023-7-21 6:30:38\",\"shpInfo\":{\"type\":\"Annotation\",\"body\":[{\"type\":\"TextualBody\",\"purpose\":\"tagging\",\"value\":\"arti_47\"}],\"target\":{\"source\":\"http://192.168.200.38:5000/iss_images/iss066e123436-2crop.jpg\",\"selector\":{\"type\":\"SvgSelector\",\"value\":\"<svg><polygon points=\\\"1624.572265625,2.238584280014038 1612.68359375,20.920982360839844 1603.0238037109375,36.684242248535156 1575.000244140625,72.35062408447266 1516.405517578125,100.37420654296875 1511.310302734375,90.1838150024414 1497.1923828125,80.36495971679688 1488.3819580078125,77.44581604003906 1480.7391357421875,100.37420654296875 1490.9295654296875,120.75499725341797 1509.081298828125,129.61851501464844 1603.0238037109375,319.4676818847656 1736.0704345703125,628.75048828125 1791.411376953125,715.5875854492188 1819.5931396484375,770.133056640625 1834.1385498046875,813.7694091796875 1856.676513671875,885.72021484375 1869.5931396484375,934.678466796875 1869.5931396484375,975.5875854492188 1867.0626220703125,1013.2213134765625 1853.42626953125,1053.2213134765625 1831.6080322265625,1116.857666015625 1826.153564453125,1169.5849609375 1838.8807373046875,1227.7667236328125 1873.42626953125,1315.0394287109375 1936.656982421875,1440.5501708984375 1935.55859375,1399.773681640625 1904.8388671875,1332.368408203125 1861.2025146484375,1248.7320556640625 1847.5660400390625,1202.368408203125 1840.2933349609375,1172.368408203125 1845.0994873046875,1120.3377685546875 1873.203369140625,1039.481201171875 1885.2332763671875,958.1641235351562 1870.74609375,871.164794921875 1847.4029541015625,803.5924682617188 1809.3167724609375,717.5913696289062 1763.8590087890625,646.3333129882812 1724.603271484375,562.7007446289062 1531.111572265625,122.28473663330078 1584.6112060546875,96.80874633789062 1638.1107177734375,33.11878204345703 1650.8487548828125,3.5188518765494337e-13\\\"></polygon></svg>\"}},\"@context\":\"http://www.w3.org/ns/anno.jsonld\",\"id\":\"#ac23479b-9372-4a26-962a-ff079f91c672\"}},{\"arti_id\":\"arti_47\",\"name\":\"Power cable\",\"type\":\"Electronic\",\"subtype\":\"Power\",\"material\":\"Plastic\",\"colour\":\"Black\",\"fixed\":\"yes\",\"persistence\":\"no\",\"orientation\":\"0\",\"artiNotes\":\"Power cable running upwards from opening in the wall\",\"recorder\":\"SA\",\"dateRecorded\":\"2023-7-21 6:38:1\",\"shpInfo\":{\"type\":\"Annotation\",\"body\":[{\"type\":\"TextualBody\",\"purpose\":\"tagging\",\"value\":\"arti_68\"}],\"target\":{\"source\":\"http://192.168.200.38:5000/iss_images/iss066e123436-2crop.jpg\",\"selector\":{\"type\":\"SvgSelector\",\"value\":\"<svg><polygon points=\\\"1865.3780517578125,2092.153564453125 1866.7933349609375,2119.044921875 1879.9735107421875,2328.912109375 1892.7115478515625,2502.998046875 2551.661865234375,2502.008544921875 2503.257568359375,2491.818115234375 2490.51953125,2494.36572265625 2472.686279296875,2496.913330078125 2467.591064453125,2473.985107421875 2475.23388671875,2440.8662109375 2439.567626953125,2435.77099609375 2470.138671875,2364.438232421875 2470.138671875,2351.7001953125 2490.51953125,2333.8671875 2462.495849609375,2191.20166015625 2442.115234375,2175.916015625 2391.1630859375,2081.65478515625 2408.996337890625,2068.916748046875 2444.662841796875,2023.06005859375 2182.260009765625,2053.63134765625 1980.9998779296875,2081.65478515625 1919.857421875,2068.916748046875\\\"></polygon></svg>\"}},\"@context\":\"http://www.w3.org/ns/anno.jsonld\",\"id\":\"#d1b81c2b-af8a-4621-b551-b18126cfc7de\"}},{\"arti_id\":\"arti_68\",\"name\":\"Floss picks\",\"type\":\"Equipment\",\"subtype\":\"Body maintenance\",\"material\":\"Plastic\",\"colour\":\"Multi\",\"fixed\":\"yes\",\"persistence\":\"no\",\"orientation\":\"90\",\"artiNotes\":\"DenTek brand floss picks. Words on packaging: Triple clean floss picks\",\"recorder\":\"SA\",\"dateRecorded\":\"2023-7-21 6:45:29\",\"shpInfo\":{\"type\":\"Annotation\",\"body\":[{\"type\":\"TextualBody\",\"purpose\":\"tagging\",\"value\":\"arti_113\"}],\"target\":{\"source\":\"http://192.168.200.38:5000/iss_images/iss066e123436-2crop.jpg\",\"selector\":{\"type\":\"SvgSelector\",\"value\":\"<svg><polygon points=\\\"2894.90576171875,2481.322021484375 2933.724853515625,2502.88818359375 3101.9072265625,2497.5302734375 3124.551513671875,2461.946044921875 3163.37060546875,2458.711181640625 3228.069091796875,2468.416015625 3299.237548828125,2468.416015625 3354.264892578125,2481.322021484375 3454.513671875,2426.362060546875 3454.513671875,2406.952392578125 3393.05029296875,2271.085693359375 3409.224853515625,2264.61572265625 3383.345458984375,2206.38720703125 3386.580322265625,2096.39990234375 3422.16455078125,2044.6409912109375 3448.0439453125,2025.2314453125 3441.573974609375,2005.8218994140625 3399.52001953125,2012.291748046875 3373.640625,1986.412353515625 3253.948486328125,1931.418701171875 3066.322998046875,1947.5933837890625 2878.697509765625,1970.23779296875 2788.11962890625,1976.7076416015625 2742.83056640625,1992.8822021484375 2723.421142578125,1992.8822021484375 2697.541748046875,1999.35205078125 2678.13232421875,1992.8822021484375 2563.875,1985.624755859375 2472.849853515625,1992.1361083984375 2416.947998046875,2048.037841796875 2410.44775390625,2068.838623046875 2389.647216796875,2083.13916015625 2439.203369140625,2173.630859375 2463.409912109375,2191.675537109375 2491.205078125,2332.885986328125 2470.62109375,2351.30322265625 2469.53759765625,2367.5537109375 2437.03662109375,2435.80615234375 2475.99560546875,2440.36181640625 2464.0048828125,2484.590576171875 2476.944580078125,2497.5302734375 2499.589111328125,2487.825439453125 2551.347900390625,2500.76513671875 2687.214599609375,2497.5302734375 2706.624267578125,2471.65087890625 2816.611572265625,2474.8857421875 2845.725830078125,2465.18115234375\\\"></polygon></svg>\"}},\"@context\":\"http://www.w3.org/ns/anno.jsonld\",\"id\":\"#8927204a-348c-46ab-ab29-ea21af1ffc87\"}},{\"arti_id\":\"arti_113\",\"name\":\"Huggies wipes\",\"type\":\"Equipment\",\"subtype\":\"Body maintenance\",\"material\":\"Plastic\",\"colour\":\"Multi\",\"fixed\":\"yes\",\"persistence\":\"no\",\"orientation\":\"0\",\"artiNotes\":\"Huggies brand wipes with a T written in marker on the lid and 64 wipes. Words on sticker: HUGGIES WIPES ASSY PN SEG33115639-305 L/N W-2101671. The latter numbers are written in pen. \",\"recorder\":\"SA\",\"dateRecorded\":\"2023-7-21 6:55:28\",\"shpInfo\":{\"type\":\"Annotation\",\"body\":[{\"type\":\"TextualBody\",\"purpose\":\"tagging\",\"value\":\"arti_116\"}],\"target\":{\"source\":\"http://192.168.200.38:5000/iss_images/iss066e123436-2crop.jpg\",\"selector\":{\"type\":\"SvgSelector\",\"value\":\"<svg><polygon points=\\\"2294.16650390625,620.8297119140625 3083.427734375,614.8390502929688 3110.362060546875,1610.0506591796875 2308.37060546875,1610.0506591796875\\\"></polygon></svg>\"}},\"@context\":\"http://www.w3.org/ns/anno.jsonld\",\"id\":\"#31cce865-87ed-4747-96f6-24b4e8e3810a\"}},{\"arti_id\":\"arti_116\",\"name\":\"Mirror\",\"type\":\"Equipment\",\"subtype\":\"Body maintenance\",\"material\":\"Multi\",\"colour\":\"Silver\",\"fixed\":\"yes\",\"persistence\":\"no\",\"orientation\":\"0\",\"artiNotes\":\"Mirror with noticeable wipe marks\",\"recorder\":\"SA\",\"dateRecorded\":\"2023-7-21 7:12:14\",\"shpInfo\":{\"type\":\"Annotation\",\"body\":[{\"type\":\"TextualBody\",\"purpose\":\"tagging\",\"value\":\"arti_127\"}],\"target\":{\"source\":\"http://192.168.200.38:5000/iss_images/iss066e123436-2crop.jpg\",\"selector\":{\"type\":\"SvgSelector\",\"value\":\"<svg><polygon points=\\\"2088.20458984375,-1.9046558141708374 3470.16357421875,1.2008230686187744 3403.433837890625,437.0683288574219 3370.6728515625,479.1897277832031 3356.63232421875,490.110107421875 3339.4716796875,494.7902526855469 1989.7054443359375,295.9848937988281 1961.5072021484375,287.7945861816406 1948.7799072265625,275.0672912597656 1944.2344970703125,245.9763946533203 1946.0526123046875,239.6127471923828 2010.7860107421875,132.67657470703125\\\"></polygon></svg>\"}},\"@context\":\"http://www.w3.org/ns/anno.jsonld\",\"id\":\"#ce63658b-70ab-42b7-8de5-5a000466c027\"}},{\"arti_id\":\"arti_127\",\"name\":\"Laptop\",\"type\":\"Electronic\",\"subtype\":\"Computing\",\"material\":\"Plastic\",\"colour\":\"Black\",\"fixed\":\"yes\",\"persistence\":\"no\",\"orientation\":\"0\",\"artiNotes\":\"HP brand laptop, ZBook 15 model attached to the wall with velcro strips on the back and ethernet cable plugged in to the side\",\"recorder\":\"SA\",\"dateRecorded\":\"2023-7-21 7:14:3\",\"shpInfo\":{\"type\":\"Annotation\",\"body\":[{\"type\":\"TextualBody\",\"purpose\":\"tagging\",\"value\":\"arti_155\"}],\"target\":{\"source\":\"http://192.168.200.38:5000/iss_images/iss066e123436-2crop.jpg\",\"selector\":{\"type\":\"SvgSelector\",\"value\":\"<svg><polygon points=\\\"3969.331787109375,1166.186279296875 3795.99267578125,1216.4547119140625 3687.74267578125,1249.1676025390625 3473.045654296875,1303.73828125 3324.86376953125,1339.19287109375 3302.13671875,1354.6474609375 3254.5703125,1369.4864501953125 3208.500244140625,1373.73828125 3185.77294921875,1363.73828125 3183.954833984375,1352.8292236328125 3186.08544921875,1341.607666015625 3196.68212890625,1339.19287109375 3198.206787109375,1327.668212890625 3222.13671875,1315.5565185546875 3261.2275390625,1305.5565185546875 3299.418701171875,1302.81982421875 3311.2275390625,1303.73828125 3313.954833984375,1310.1019287109375 3430.318359375,1275.5565185546875 3445.77294921875,1271.0111083984375 3692.14599609375,1186.4561767578125 3792.752197265625,1160.3955078125 3907.591064453125,1136.465576171875 3942.136474609375,1131.0111083984375 3963.045654296875,1135.5565185546875 3974.955322265625,1157.7335205078125 3974.046142578125,1161.369873046875\\\"></polygon></svg>\"}},\"@context\":\"http://www.w3.org/ns/anno.jsonld\",\"id\":\"#6a581276-de66-4a40-be49-63428237fa92\"}},{\"arti_id\":\"arti_155\",\"name\":\"Toothbrush\",\"type\":\"Equipment\",\"subtype\":\"Body maintenance\",\"material\":\"Plastic\",\"colour\":\"Multi\",\"fixed\":\"yes\",\"persistence\":\"no\",\"orientation\":\"0\",\"artiNotes\":\"Toothbrush with mostly clear handle and orange sides rolled into toothpaste tube\",\"recorder\":\"SA\",\"dateRecorded\":\"2023-7-21 7:17:34\",\"shpInfo\":{\"type\":\"Annotation\",\"body\":[{\"type\":\"TextualBody\",\"purpose\":\"tagging\",\"value\":\"arti_197\"}],\"target\":{\"source\":\"http://192.168.200.38:5000/iss_images/iss066e123436-2crop.jpg\",\"selector\":{\"type\":\"SvgSelector\",\"value\":\"<svg><polygon points=\\\"4065.01416015625,0.9936664700508118 4022.10498046875,0.26639655232429504 3965.002685546875,32.64139175415039 3887.548095703125,68.64139556884766 3837.366455078125,88.27775573730469 3827.548095703125,80.64139556884766 3800.275390625,43.55048370361328 3597.366455078125,115.55048370361328 3624.63916015625,158.09593200683594 3589.72998046875,171.1868438720703 3585.366455078125,165.7322998046875 3563.92333984375,168.99366760253906 3553.72998046875,165.7322998046875 3552.63916015625,161.36866760253906 3534.09375,161.36866760253906 3518.821044921875,150.45957946777344 3449.002685546875,143.91412353515625 3439.1845703125,210.45956420898438 3499.1845703125,218.09593200683594 3516.63916015625,209.36866760253906 3533.002685546875,213.7322998046875 3546.09375,207.1868438720703 3557.002685546875,208.2777557373047 3563.54833984375,205.00502014160156 3585.366455078125,206.09593200683594 3591.911865234375,197.36866760253906 3631.1845703125,185.36866760253906 3642.09375,189.7322998046875 3846.09375,115.55048370361328 3850.46875,108.6300277709961 3974.65478515625,53.410911560058594\\\"></polygon></svg>\"}},\"@context\":\"http://www.w3.org/ns/anno.jsonld\",\"id\":\"#df584f61-9d51-4b2e-bc92-763083ddcd0a\"}},{\"arti_id\":\"arti_197\",\"name\":\"Ethernet cable\",\"type\":\"Electronic\",\"subtype\":\"Computing\",\"material\":\"Plastic\",\"colour\":\"Blue\",\"fixed\":\"yes\",\"persistence\":\"no\",\"orientation\":\"0\",\"artiNotes\":\"Blue ethernet cable plugged into the side of a laptop with label attached. Words on label: P1 to SSC\",\"recorder\":\"SA\",\"dateRecorded\":\"2023-7-21 7:29:15\",\"shpInfo\":{\"type\":\"Annotation\",\"body\":[{\"type\":\"TextualBody\",\"purpose\":\"tagging\",\"value\":\"arti_208\"}],\"target\":{\"source\":\"http://192.168.200.38:5000/iss_images/iss066e123436-2crop.jpg\",\"selector\":{\"type\":\"SvgSelector\",\"value\":\"<svg><polygon points=\\\"3950.194091796875,267.1396789550781 3451.40625,356.2305908203125 3428.0634765625,367.4521484375 3420.790771484375,376.5430603027344 3454.427001953125,517.4521484375 3465.336181640625,529.2703247070312 3987.154296875,434.7248840332031 3997.154296875,429.2703552246094 4000.790771484375,421.99761962890625 3966.557861328125,275.0184631347656 3960.790771484375,269.2703552246094\\\"></polygon></svg>\"}},\"@context\":\"http://www.w3.org/ns/anno.jsonld\",\"id\":\"#3c84d061-45e5-4861-8309-9d41fea84929\"}},{\"arti_id\":\"arti_208\",\"name\":\"Touch array\",\"type\":\"Equipment\",\"subtype\":\"Experiment\",\"material\":\"Multi\",\"colour\":\"Black\",\"fixed\":\"yes\",\"persistence\":\"no\",\"orientation\":\"0\",\"artiNotes\":\"Touch array palette used to a microbiology experiment. Three differently colored squares, German Aerospace Center (DLR) logo on top left corner and letters UCL on the right side. Two labels on the top with the words \\\"Touch Array (S/N 04)\\\" and \\\"Do not clean\\\"\",\"recorder\":\"SA\",\"dateRecorded\":\"2023-7-21 7:32:16\",\"shpInfo\":{\"type\":\"Annotation\",\"body\":[{\"type\":\"TextualBody\",\"purpose\":\"tagging\",\"value\":\"arti_232\"}],\"target\":{\"source\":\"http://192.168.200.38:5000/iss_images/iss066e123436-2crop.jpg\",\"selector\":{\"type\":\"SvgSelector\",\"value\":\"<svg><polygon points=\\\"4222.91943359375,341.5837097167969 4224.4716796875,394.3775939941406 4090.909912109375,496.1078186035156 4044.3271484375,528.7158203125 3995.4150390625,572.9696044921875 3981.440185546875,605.57763671875 3986.098388671875,645.173095703125 4000.0732421875,682.4393920898438 4056.7734375,743.7493286132812 4162.361328125,841.5734252929688 4219.8134765625,933.1864013671875 4223.67138671875,947.9619140625 4223.67138671875,1166.9014892578125 4223.67138671875,1260.0672607421875 4214.3544921875,1232.1175537109375 4205.0380859375,1190.1929931640625 4207.3671875,1108.6728515625 4219.0126953125,1041.127685546875 4209.6962890625,971.2533569335938 4156.1259765625,882.745849609375 3986.098388671875,696.4142456054688 3946.5029296875,631.1982421875 3951.161376953125,593.931884765625 3988.427490234375,538.0324096679688 4125.84716796875,437.87921142578125 4191.06298828125,386.6380310058594\\\"></polygon></svg>\"}},\"@context\":\"http://www.w3.org/ns/anno.jsonld\",\"id\":\"#22c947cb-e834-4cfd-933a-826eb2a805a6\"}},{\"arti_id\":\"arti_232\",\"name\":\"Power cable\",\"type\":\"Electronic\",\"subtype\":\"Power\",\"material\":\"Plastic\",\"colour\":\"Black\",\"fixed\":\"yes\",\"persistence\":\"no\",\"orientation\":\"0\",\"artiNotes\":\"Part of a black electric cable running up wall\",\"recorder\":\"SA\",\"dateRecorded\":\"2023-7-21 7:39:5\",\"shpInfo\":{\"type\":\"Annotation\",\"body\":[{\"type\":\"TextualBody\",\"purpose\":\"tagging\",\"value\":\"arti_261\"}],\"target\":{\"source\":\"http://192.168.200.38:5000/iss_images/iss066e123436-2crop.jpg\",\"selector\":{\"type\":\"SvgSelector\",\"value\":\"<svg><polygon points=\\\"4224.04150390625,1746.233642578125 4198.58154296875,1759.7125244140625 4158.12158203125,1760.4847412109375 4123.69873046875,1753.721923828125 4108.69873046875,1753.745361328125 4054.783447265625,1771.717041015625 4039.058349609375,1764.9776611328125 3998.62158203125,1780.7030029296875 3944.706298828125,1794.181884765625 3908.7626953125,1807.66064453125 3875.065673828125,1825.6324462890625 3827.8896484375,1818.89306640625 3812.164306640625,1825.6324462890625 3773.974365234375,1672.8721923828125 3760.495361328125,1625.6962890625 3724.5517578125,1481.921875 3670.636474609375,1270.7532958984375 3648.171630859375,1194.3731689453125 3616.720947265625,1066.3240966796875 3614.474609375,1050.5987548828125 3697.59423828125,1010.1622314453125 3805.4248046875,951.75390625 3904.269775390625,933.7821044921875 4043.55126953125,974.2186889648438 4075.001708984375,1120.239501953125 4200.80419921875,1124.732421875 4205.29736328125,1189.8802490234375 4216.52978515625,1237.05615234375 4223.26904296875,1257.2744140625\\\"></polygon></svg>\"}},\"@context\":\"http://www.w3.org/ns/anno.jsonld\",\"id\":\"#0dedde50-f72a-46db-bac7-920717922eb2\"}},{\"arti_id\":\"arti_261\",\"name\":\"Dry wipes\",\"type\":\"Equipment\",\"subtype\":\"Body maintenance\",\"material\":\"Multi\",\"colour\":\"White\",\"fixed\":\"yes\",\"persistence\":\"no\",\"orientation\":\"90\",\"artiNotes\":\"Cargo brand white dry wipes. Words on package: 50 white facial tissues. Words on added label: Dry Wipe SEZ33114924-302\",\"recorder\":\"SA\",\"dateRecorded\":\"2023-7-21 7:41:56\",\"shpInfo\":{\"type\":\"Annotation\",\"body\":[{\"type\":\"TextualBody\",\"purpose\":\"tagging\",\"value\":\"arti_273\"}],\"target\":{\"source\":\"http://192.168.200.38:5000/iss_images/iss066e123436-2crop.jpg\",\"selector\":{\"type\":\"SvgSelector\",\"value\":\"<svg><polygon points=\\\"4034.73046875,2501.730224609375 3664.81103515625,2500.232666015625 3663.2900390625,2324.2822265625 3638.578857421875,2279.3525390625 3643.07177734375,2259.13427734375 3959.82470703125,2241.16259765625 3984.535888671875,2245.655517578125 3998.0146484375,2265.873779296875 3998.0146484375,2290.5849609375 4007.00048828125,2396.16943359375 4009.2470703125,2450.084716796875 4031.7119140625,2461.317138671875 4033.958251953125,2465.81005859375\\\"></polygon></svg>\"}},\"@context\":\"http://www.w3.org/ns/anno.jsonld\",\"id\":\"#293e56d8-cdca-4c1d-bf00-33ab5b205071\"}},{\"arti_id\":\"arti_273\",\"name\":\"Disinfectant wipes\",\"type\":\"Equipment\",\"subtype\":\"Hygiene\",\"material\":\"Plastic\",\"colour\":\"Multi\",\"fixed\":\"yes\",\"persistence\":\"no\",\"orientation\":\"90\",\"artiNotes\":\"PREempt brand disinfectant wipes. Front side covered in Kapton tape\",\"recorder\":\"SA\",\"dateRecorded\":\"2023-7-21 7:56:7\",\"shpInfo\":{\"type\":\"Annotation\",\"body\":[{\"type\":\"TextualBody\",\"purpose\":\"tagging\",\"value\":\"arti_54\"}],\"target\":{\"source\":\"http://192.168.200.38:5000/iss_images/iss066e123436-2crop.jpg\",\"selector\":{\"type\":\"SvgSelector\",\"value\":\"<svg><polygon points=\\\"1662.7803955078125,1737.9381103515625 1676.309814453125,1910.2598876953125 1705.8831787109375,1939.7330322265625 1751.8118896484375,1966.435791015625 1863.9635009765625,1997.4110107421875 1991.068603515625,1997.4110107421875 2105.3564453125,1980.3212890625 2222.8486328125,1939.7330322265625 2297.6162109375,1875.646484375 2307.229248046875,1843.6031494140625 2292.275634765625,1624.6405029296875 2277.322265625,1600.073974609375 2239.938232421875,1570.1668701171875 2130.990966796875,1539.191650390625 1972.9107666015625,1535.9873046875 1832.98828125,1559.48583984375 1825.511474609375,1562.6900634765625 1836.192626953125,1538.12353515625 1763.5611572265625,1449.470458984375 1752.8800048828125,1446.26611328125 1646.0689697265625,1508.2164306640625 1529.6448974609375,1608.618896484375 1448.468505859375,1702.612548828125 1445.26416015625,1730.3834228515625 1526.4405517578125,1819.03662109375 1560.6201171875,1808.35546875 1635.3878173828125,1759.222412109375 1655.521240234375,1743.48486328125\\\"></polygon></svg>\"}},\"@context\":\"http://www.w3.org/ns/anno.jsonld\",\"id\":\"#81e393a7-2a91-44ed-98b8-3ea77986b52a\"}},{\"arti_id\":\"arti_26\",\"name\":\"Adhesive tape\",\"type\":\"Equipment\",\"subtype\":\"Restraint\",\"material\":\"Plastic\",\"colour\":\"Silver\",\"fixed\":\"yes\",\"persistence\":\"no\",\"orientation\":\"45\",\"artiNotes\":\"Silver PolyKen brand adhesive tape attached to another roll. Appears to be almost used up\",\"recorder\":\"SA\",\"dateRecorded\":\"2023-7-21 14:10:47\",\"shpInfo\":{\"type\":\"Annotation\",\"body\":[{\"type\":\"TextualBody\",\"purpose\":\"tagging\",\"value\":\"arti_26\"}],\"target\":{\"source\":\"http://192.168.200.38:5000/iss_images/iss066e123436-2crop.jpg\",\"selector\":{\"type\":\"SvgSelector\",\"value\":\"<svg><polygon points=\\\"1835.1229248046875,1537.3973388671875 1763.1715087890625,1450.5126953125 1765.632080078125,1451.23388671875 1747.3048095703125,1447.1611328125 1643.450439453125,1512.32470703125 1523.30517578125,1614.1427001953125 1445.9234619140625,1705.7789306640625 1448.2144775390625,1734.24560546875 1531.45068359375,1821.8514404296875 1566.06884765625,1805.560546875 1698.4322509765625,1707.8153076171875\\\"></polygon></svg>\"}},\"@context\":\"http://www.w3.org/ns/anno.jsonld\",\"id\":\"#5e2bd3e6-5c24-4700-9308-38f07d862de0\"}},{\"arti_id\":\"arti_43\",\"name\":\"Adhesive tape\",\"type\":\"Equipment\",\"subtype\":\"Restraint\",\"material\":\"Plastic\",\"colour\":\"Silver\",\"fixed\":\"yes\",\"persistence\":\"no\",\"orientation\":\"0\",\"artiNotes\":\"Silver Polyken brand adhesive tape with another roll attached to it. Appears to be relatively unused\",\"recorder\":\"SA\",\"dateRecorded\":\"2023-7-21 14:12:32\",\"shpInfo\":{\"type\":\"Annotation\",\"body\":[{\"type\":\"TextualBody\",\"purpose\":\"tagging\",\"value\":\"arti_43\"}],\"target\":{\"source\":\"http://192.168.200.38:5000/iss_images/iss066e123436-2crop.jpg\",\"selector\":{\"type\":\"SvgSelector\",\"value\":\"<svg><polygon points=\\\"1824.2623291015625,1563.1912841796875 1973.595458984375,1533.3245849609375 2134.21337890625,1540.833740234375 2246.213134765625,1573.41552734375 2276.758544921875,1601.924560546875 2293.049560546875,1628.397216796875 2309.34033203125,1846.2877197265625 2297.1220703125,1878.8695068359375 2221.77685546875,1941.9967041015625 2109.777099609375,1978.6512451171875 1993.7044677734375,1996.9783935546875 1861.341064453125,1999.0147705078125 1755.4503173828125,1968.4693603515625 1706.57763671875,1941.9967041015625 1678.068603515625,1911.4512939453125 1661.7777099609375,1736.3243408203125 1714.72314453125,1695.5970458984375 1781.9229736328125,1622.2880859375\\\"></polygon></svg>\"}},\"@context\":\"http://www.w3.org/ns/anno.jsonld\",\"id\":\"#7e7f386a-2aa5-439f-a7fb-8aeacb2af117\"}},{\"arti_id\":\"arti_34\",\"name\":\"Cable tie\",\"type\":\"Equipment\",\"subtype\":\"Restraint\",\"material\":\"Fabric\",\"colour\":\"Black\",\"fixed\":\"yes\",\"persistence\":\"no\",\"orientation\":\"0\",\"artiNotes\":\"Cable tie wrapped around handrail\",\"recorder\":\"SA\",\"dateRecorded\":\"2023-7-23 10:18:24\",\"shpInfo\":{\"type\":\"Annotation\",\"body\":[{\"type\":\"TextualBody\",\"purpose\":\"tagging\",\"value\":\"arti_34\"}],\"target\":{\"source\":\"http://192.168.200.38:5000/iss_images/iss066e123436-2crop.jpg\",\"selector\":{\"type\":\"SvgSelector\",\"value\":\"<svg><polygon points=\\\"1625.924560546875,1351.9779052734375 1625.030029296875,1368.0787353515625 1669.335205078125,1375.4302978515625 1705.5621337890625,1364.6964111328125 1709.5872802734375,1347.25390625 1728.37158203125,1355.3043212890625 1739.10546875,1415.682373046875 1730.579833984375,1432.4820556640625 1677.804931640625,1454.84423828125 1625.0579833984375,1461.3013916015625 1617.007568359375,1473.3770751953125 1599.9842529296875,1470.945068359375 1610.298828125,1443.85888671875 1599.56494140625,1415.682373046875 1603.5902099609375,1363.354736328125 1612.9822998046875,1351.279052734375 1623.7161865234375,1344.5704345703125\\\"></polygon></svg>\"}},\"@context\":\"http://www.w3.org/ns/anno.jsonld\",\"id\":\"#d85795fb-1652-450a-a2ec-17f9b7aab20a\"}},{\"arti_id\":\"arti_33\",\"name\":\"Bracket\",\"type\":\"Equipment\",\"subtype\":\"Restraint\",\"material\":\"Metal\",\"colour\":\"Silver\",\"fixed\":\"yes\",\"persistence\":\"no\",\"orientation\":\"0\",\"artiNotes\":\"Bracket attached to bungee cord being used as a hook point for the carabiner \",\"recorder\":\"SA\",\"dateRecorded\":\"2023-9-5 19:49:30\",\"shpInfo\":{\"type\":\"Annotation\",\"body\":[{\"type\":\"TextualBody\",\"purpose\":\"tagging\",\"value\":\"arti_33\"}],\"target\":{\"source\":\"http://192.168.200.38:5000/iss_images/iss066e123436-2crop.jpg\",\"selector\":{\"type\":\"SvgSelector\",\"value\":\"<svg><polygon points=\\\"1122.1024169921875,2052.36279296875 1136.0418701171875,2080.24169921875 1135.01904296875,2090.715087890625 1049.5645751953125,2226.169677734375 1047.746337890625,2232.533203125 1046.8372802734375,2248.89697265625 1065.9281005859375,2299.805908203125 1063.200927734375,2310.715087890625 1055.435791015625,2315.999267578125 1049.5645751953125,2311.624267578125 1031.3826904296875,2265.260498046875 1023.9205932617188,2222.059814453125 1036.8372802734375,2163.4423828125 1081.3826904296875,2095.260498046875 1115.01904296875,2047.98779296875\\\"></polygon></svg>\"}},\"@context\":\"http://www.w3.org/ns/anno.jsonld\",\"id\":\"#08cb647d-0d50-4d85-bb8c-7291afe205a9\"}}]","description":"Multiple toiletry items with touch array palette and laptop also present. ","categories":["Hygiene","Body maint","Body maintenance","Office supply","Restraint","Equipment","","Electronic","Computing","Experiment","Stowage","Container","EquipmentStowage","Safety","Unknown","Equi","Equip","Bungee cord attached with carabiner","Food","Drink","b","eq","Equipmentb","un","sto","e","electronic","q","Power","re","Audio","Audiovisual","E","Plastic","s","Bread","Of","contain","ele","power","st","Life support","Light"]}],"ctxt_1":[{"filename":"iss066e124440crop.jpg","filepath":"/iss_images/iss066e124440crop.jpg","exifInfo":{"Bits Per Sample":{"value":8,"description":"8"},"Image Height":{"value":2847,"description":"2847px"},"Image Width":{"value":4761,"description":"4761px"},"Color Components":{"value":3,"description":"3"},"Subsampling":{"value":[[1,17,0],[2,17,1],[3,17,1]],"description":"YCbCr4:4:4 (1 1)"},"Thumbnail":{"Compression":{"id":259,"value":6,"description":6},"XResolution":{"id":282,"value":[72,1],"description":"72"},"YResolution":{"id":283,"value":[72,1],"description":"72"},"ResolutionUnit":{"id":296,"value":2,"description":"inches"},"JPEGInterchangeFormat":{"id":513,"value":1250,"description":1250},"JPEGInterchangeFormatLength":{"id":514,"value":4808,"description":4808},"type":"image/jpeg","image":{},"base64":"/9j/7QAMQWRvYmVfQ00AAf/uAA5BZG9iZQBkgAAAAAH/2wCEAAwICAgJCAwJCQwRCwoLERUPDAwPFRgTExUTExgRDAwMDAwMEQwMDAwMDAwMDAwMDAwMDAwMDAwMDAwMDAwMDAwBDQsLDQ4NEA4OEBQODg4UFA4ODg4UEQwMDAwMEREMDAwMDAwRDAwMDAwMDAwMDAwMDAwMDAwMDAwMDAwMDAwMDP/AABEIAGAAoAMBIgACEQEDEQH/3QAEAAr/xAE/AAABBQEBAQEBAQAAAAAAAAADAAECBAUGBwgJCgsBAAEFAQEBAQEBAAAAAAAAAAEAAgMEBQYHCAkKCxAAAQQBAwIEAgUHBggFAwwzAQACEQMEIRIxBUFRYRMicYEyBhSRobFCIyQVUsFiMzRygtFDByWSU/Dh8WNzNRaisoMmRJNUZEXCo3Q2F9JV4mXys4TD03Xj80YnlKSFtJXE1OT0pbXF1eX1VmZ2hpamtsbW5vY3R1dnd4eXp7fH1+f3EQACAgECBAQDBAUGBwcGBTUBAAIRAyExEgRBUWFxIhMFMoGRFKGxQiPBUtHwMyRi4XKCkkNTFWNzNPElBhaisoMHJjXC0kSTVKMXZEVVNnRl4vKzhMPTdePzRpSkhbSVxNTk9KW1xdXl9VZmdoaWprbG1ub2JzdHV2d3h5ent8f/2gAMAwEAAhEDEQA/AD9NbmNZ6uRkuscWsdW2SRDh7927876Kvi6zxUMOut9janv9GuIDg3dAA0G3c1XMrFxqad9OQbnSAQWbBBn+W/wUOOHBGgT3Nm2acuI2fypAyy0uawH6RDZM9zElXbqaq6nup6hvewEtZ6RbuI7bt7tqzmvLXBw5aQR8jKjvsc4kkamTofw3FP4itpI7IyXD3ucR3CELLKwQxxEqe5WrukdQrY576mgMBc4+pXIA+lpvSsqoOPm0PyqnMlvq6OqeQNLG+6pxP7u4bX/8Gs2zoVHV202NP2em1wflCBIa3+craP8ATeo30H/mLda2THignK6e0XUYlgfbW8uy2agttd9Mem/a5tbY/wDYj10KEqvobHmF2oBI7Ufq8Z1zCycC4MsIspfpVa0Q0hv0ayz/AAT2N/MWFlgh9PpuJeWiwlsgjcB9H+qur69mVux7aXEFzmBzWnt72sD/APOd7FgN6L1TIqqyKmi1r62bQDBaAI2GYThj4de+ysmeUwInpv4tT7Tl+m6p1zyxwhzXGdP7StXXY46KylljXWnaHsB9wJcbX+1Ds6X1an6ePbHjG4fhuVV7bmH9IwtIPdpH/kU5hQx2TKcg99fimLD5FJTdwMeh+JddcwP2F0TOm1u7smxsfptmPX6lobcR7/ft1k9njaq7MjJZS6hroqfIc2B3+l7o3IEHwSU6vT7cPBz7i959NrQxjo3cw9/0FuV5tN8uoeHtH58OjX93c33LH6E7Cqqcch7GvssAraedBH9n3OWpb1jArB2uFjhw1p3E+Xs3tQNUkWkdW+w1t9SxoLjJENcfa7QPA3Mbp+anfh1CqxjKWfQJaRq8u/te7939JvWdk9dLmh+G1p2OOtsgHTZ7Wtdv/wAJ+etiu0W1VWj/AAlQfHx2ygdRSdjb/9C62zaQ4akdkX7S51bmOH0iDM+E+XmqnwUgVEyJtwSlDJ0UgilKwwQfAgqxkZLrn2Fsw9xInwJVdjZVzHxXWkgQA0FznEwA1o1c5ySQ5HWuot6bhGwa3WyylpEifznuBa5jms/ccuAflW1Wi+uxzbW6h4MuJP8AW/nN/wDK+mr/ANYeo3ZXULXXsNLq/YKncsaO3DXe7+cVB+KW9PyL7B+kmlrR4B7mW9vztmxMFk9qbEiMcK3JSdVZZflWMY9tr7qcdxLSfT1bVdtZ+c1n6R/8tddgYzsXAx8ce91LfTeY5IPucuP6ay39ohlg1exrwDzAdz/Z/wDPa7LEfY9hcNrqHa1WtdJcZ22e2Nvp7m+x+73qc/KGkPmLb3Na1xA3HTaNY518EGyytwh1DD8dfyuTv/mrDP0WysKyzIc536SwDsJcAglu5HT8K8kvxqz5bQqL/q90pw1x9pk6scR+RDcbSJdY8/2iqeZZkAhgdZW0jV8niHEejJ/SOSCCns+q+EZLH21/GCP+kFWs+qx/weQD/Xb/AORch9JttPU69znwQ4Bhc5wAj86fp2fvrpSESgavO5HQba3UDEaHhlZba5xDZdu3bjO53v3v+gmZ9Xch1jrLLmV7+WtBf/0nbF0JCW1A0kOMz6v4lA/TWvdW4l1ku2NgNe9xdtDf3Uaqt2XWytjTi9PDYqYDtstYI5/Opof/ANvW/wDB+orebQb63Uvf+jtloAbBb+jsa73T+k3O9yDiZLnOGPe3Zk1NhzR9FwG0C6n95jv/AAJBT//RKHIwocWF4sqIAnaHjcf6rVXBSpNjHgu+jEED4QoiyhLuUmvbMSEPsrTurZYDqxYGsA2hrQ2I+jG3aioM6nAQfBWurZTMSg4Nbpdocl44J+lXS3+RX9J//CLB6z1X9n4nsP6e2W199v7zz/5Fcri9azamtw2/pqPzWOMFg5d6dn7n8h6EZi6ZJYTwCV/T+q6PVX4mXkV/aGCz0zu3d9rfeWud/ov5Cpubv6Q6x0TZdW92/QS+6v6X8nak6uy1jWu0sy3ipvk062/5tau5/os6a7e5lbZFjNzg0n0312CqoO9r3O27U5iJ/Bw+uUMZ1ZrbWEsFNTy0kgwW7vpfymrruggHoGAO4qI/6di43rGTXbm2Wsb+jFVbWgxJG1vuftDW73b/ANIur6A4/sXDA49Mx8N9if8AohZ+kXRewuqtb4tgRrqVgZFLAS2yXOBIIY4gtI8Wu9u/+QumxyHPZOn6SoGP+MYsn61MFX1h6hUwe1logDjVjHf9+SU1x+ymuD6sfe1hbuDn2GYHv/P3fpHfm7kLqWc7qFjbsysOrpYa6KQNtdYP7rK4VZz9mNY6hzHZbC0tqcRMEjdLT/JTdQc+5xNLxU0xAYAWgj6Qb/JTeq7o1elVBmfX4umCTr9HXQLpHNhpK5zplWzqFJPudLpeefoldKYIIPBTlqFsudBiPJOR9wU2ta106qLLN2Q+pzN0aiI4PjuSpVhC9k2saXAGTz/Vd4KtmYrXwQ4Ntql1drSDteCPzh/0693vWlsfv2QQKyDzJ1Ht935zVUu6QbRW3fArkTtlxa47y3833ep7t/8ALUczIbC/wXRAINmn/9KYCeFpt6XVS2cqybI3CpnhMe5yoWvxqwXW2Nqa36UmSAT/AKNu6139lqbHHKRoAk9hqmWSMRciIjvLRgmtvqx6n32mGMEnxJ7NH8pygzKotZvqduAMHQjX91c/9YOpG1/2Ws/oqj7iPznd/wDNTc0ZY/SRUtqZuW4cvqGsK4r/ACDmdU6hZlZD77Dq7Ro8Gj6DVb6b0jJa4OyKn1GwB0vaWy3kbNwbuVDCxn5eRxLQY+JXYy9lfqWuLzW2A0kkCPzWT+8mQjQZM+SzQc3YD1B5H0MKra3/AIyz2/8AU+osz62W114+JQQdxD3AiI/wbf8Avq1cUBuKbXmPtFhsc88bR7K/87Zv/wCuKn1R78uxno1k+ju2Q0usMxu0E/ufRU0SQb7NaQsV3eezd5scbHTZbW2x/tDYLvfsLB9HZGxdZ9X72jo+JXuBeKySyRuDfUsbu2/S2/mrnMrBzLrQBUawGge9rmuk67dsb3N/cW50pl2Lh049lbi6sbfUa0BpBc6z6dha/azej0QN3dZbY1hdVraNprHPvDmmvw/PVHr9n2vrGXl0Me/GsLXNsDXFo211Mt/S+5v6O7dW73oZ6k0MdWWOrtex3pB0auAL2jbO781VG0W5OBi5mK8hriPtuI+WOY+d1jqKg5jPQd/o/Tf/AKT+cQuiL2K4Cwa3Gv0bWHiUOLH21tsY4GdwHfvLmqeX0j1Wuycd1ddJcGMqA26/Qdtj9H9NOy70msYQDLWNk9gdu7j/ADk/VXvqDqaT6pYXMe0TZWdn7m07PRtTb1Kq0DkUVW09VZSWghpcfUDgJA9strPv+kVuwspjH2dQpyNjgBvDiWkRK1iRKcEFjGqiHFuRyGh7dCezmn/zJSJUbto9Ow8NcJniD7P4ooT4zw9x02uEb9ZJJHtdP8pqvNAPP4qn6rK3Bp+k86x/m7irIdW0fpHQfCU1c//T7RtOO7orRTW1jn0B3ALtw9727vc76e9cb1SjGbbabQTa5jS8sMljWjd6bHfzf2i/+X/g1v3dSs6bfjYzP0tTmnd+cQXkml79v0fcx9S5HPOQ3NtorJAstkAE7dfdvcddm1jv0jv/ACatcoYxlIk0RH/mtXnIylCMQAQZa9+IbU18jM9DDNteOcdr3ubTBOujfd79zvUr/rfT/kLmrnOe/YNS4/DlWsq3fZZaXAtBLKiNBtB+k3/jPpJdGxhkZe987WanRUuYmMueUh8vT9rp8vCWDlYQl8/X/uf+a7vROnCmkPcPceETrFmQ30MbH9rr3Eud5CKqq/61l9rH/wDWHrVrqDYYNOyx2Wvy+ofaHN201VuupEydkuxsV7/3HXv9bIa39xAMRVlYQyGsop0FUNqM+0BogeoPzvo/me//AKaDnVOwK6TTa5txLg61p2udo3c32/mfyFq41YIa8kgg7oBgGQdHD85vuWT9bHvpxaLazD22PgxPLU+FkgLZaAljjZOTbLrbXPcBo5xkj4Eqlk3ZDg4OteRPG4j8iqjql9Dg1ldbw6tjyZcBL3Bm1v8AJ9y1ulYI6n0+vNe149Yu9jCIG1zq/pfS/NR8UeDk9O9vUaT3Ng+J5XVgAawPig0dKoxpdXW2onQvJ3PI8Nx3ORnPpZXuM7S4VNIBdNjvoVNDA73u2pb7K2XkHwTgjsEK4uodbufU70YdZDxIDtGvLSN21IXSC820sY3Rzt8wf3do9znf1E263ZBAnYE/y2SuZOqi2qJd2Q/tWPt3uyC5kxuqrLgXTDGse4tq/SP9m/f7Ho7r8T7G7Ja9/oBnqF4YXaAjd+jb7t9X+GalxDuqWOYFmJA8UQAJgT4z2StqD6XNM8dkdjGmCHbjHwOvi0pObCcxtQ2fze46gQHDk/yXfmrPHVx9urwGUu/Ssc82PMHYQ79G6h7Pd/N/nq71B9tQrNTN5LjJgkABp52/vLm8y+5vVq8gHbZ6RaCBpEO8Z/eUcssRLh1urXDGSL7mn//UbOrz8nKe9nJ9u7cOJ+i7af5tUM7GOFg5Frny8t2ta0Qxuobp/wBcermPl2eq1n2d25zhNgaQ0aTudubsVnIxKeoh2PkFzaXAQ1hgjadzPdB/O+klLmJTBAodKApMMEccgTZ666+bwWS9rWhoMBo4W/8AVzDnF3OJYXkkq3ldC6Xhn1GVGyxskPtduiB+57a/+gi9C2nCrgzLZUIjw7tnLlEzps3rrmU17nuFYJDA930Wl3ta6xx9rWrOx8aiiuxlJDm22lgdBG4Vbqy/+S31ftGxqvdRsZVgZDiA9xrLK63QQ+x/6OiuD9L9K5iB9nbjV044duFDA2fGBs3f2vc5OYWvldawOnWNqyS8Pcz1GhjN3tn0/EfnNWJ9YOs4HUsNteKXl9bnPdvbt027f3j+cU/1oxcq/MqfTTZa37NtLq2OeA71HO2+wH81Ypx8iml3rUOpG14DnVvYSTtO1zrB7vo+xSYgOIMeUnhLY2NsysJrtRc6hruGkta5rXe383+e9q6k5VFHRnswGCstrv8ATA0a11cOc7V30nNs9Rq5P1HV52IXT+iFJMmdQ+t9ku/6K6bpjTXZcy0B1Be8l7uNpFhn+o6htO9KhRvoo713QMz3Oz31OebA8tbzMts2u9v5v0FpUCymqzH9ooeIqbJ9pbu3uYXT7XN+lvWVgDAr6k9+KP0Qr9PEa5pbtdO6xjvU97rLGu30ud9OvfWtl99LbGVNJ9Q1mzZGkt9jvf8AQd9Pcoox+brxbqxgiyTrbWfYQ5vpYzLWmtrd3Li39x+1j9zPbuajOYC8WMY1hd9MgASQhVtbUASTG6QCRDWjlrZ93dXBdilwi1ku4a1wJBngNlOA0FivD91lvt/6M53pdSZmPe28fY3WeoK3NL3gFu11NbnD06qt3uq2fzaT7sz1T6zt+KHNdW5rjvB+jYy399r/AMzatG8upc4WgsaAImQ6fNqzsm31Hj02yCS4yBzG1h3PcPT/AHkTqQeoFIG1d+7Zrd+tviPa50xwN2sI1j3QdoJPaNVSqdtvfYCfeG7p/ebLSR/Z2oOd1LJxn7angN9x2kAkkn82S1NlMRFnZUYmRoNxxt9Td7yCR7Y0bDX+72t3e/8AP3uWTe2t3X8feA7fRYIIkEj3d07etZxaXOfWzT2kDcZ7b+NirZlwb1rGsbBNTXggnTWqdrkoZIyEv6o1VPHKJj4l/9k="},"ImageWidth":{"id":256,"value":5568,"description":5568},"ImageLength":{"id":257,"value":3712,"description":3712},"BitsPerSample":{"id":258,"value":[16,16,16],"description":"16, 16, 16"},"Compression":{"id":259,"value":1,"description":1},"PhotometricInterpretation":{"id":262,"value":2,"description":2},"ImageDescription":{"id":270,"value":["GMT022_11_11_For Huntsville_XXXX_1085_SQUARES - Restricted"],"description":"GMT022_11_11_For Huntsville_XXXX_1085_SQUARES - Restricted"},"Make":{"id":271,"value":["NIKON CORPORATION"],"description":"NIKON CORPORATION"},"Model":{"id":272,"value":["NIKON D5"],"description":"NIKON D5"},"Orientation":{"id":274,"value":1,"description":"top-left"},"SamplesPerPixel":{"id":277,"value":3,"description":3},"XResolution":{"id":282,"value":[2400000,10000],"description":"240"},"YResolution":{"id":283,"value":[2400000,10000],"description":"240"},"PlanarConfiguration":{"id":284,"value":1,"description":1},"ResolutionUnit":{"id":296,"value":2,"description":"inches"},"Software":{"id":305,"value":["Adobe Photoshop 23.1 (Windows)"],"description":"Adobe Photoshop 23.1 (Windows)"},"DateTime":{"id":306,"value":["2022:01:27 14:42:32"],"description":"2022:01:27 14:42:32"},"Copyright":{"id":33432,"value":["© Aidan Walsh"],"description":"© Aidan Walsh"},"Exif IFD Pointer":{"id":34665,"value":412,"description":412},"ExposureTime":{"id":33434,"value":[1,100],"description":"1/100"},"FNumber":{"id":33437,"value":[5,1],"description":"f/5"},"ExposureProgram":{"id":34850,"value":2,"description":"Normal program"},"ISOSpeedRatings":{"id":34855,"value":2000,"description":2000},"SensitivityType":{"id":34864,"value":2,"description":"Recommended Exposure Index"},"RecommendedExposureIndex":{"id":34866,"value":2000,"description":2000},"ExifVersion":{"id":36864,"value":[48,50,51,49],"description":"0231"},"DateTimeOriginal":{"id":36867,"value":["2022:01:22 11:07:47"],"description":"2022:01:22 11:07:47"},"DateTimeDigitized":{"id":36868,"value":["2022:01:22 11:07:47"],"description":"2022:01:22 11:07:47"},"OffsetTime":{"id":36880,"value":["-05:00"],"description":"-05:00"},"ShutterSpeedValue":{"id":37377,"value":[6643856,1000000],"description":"1/100"},"ApertureValue":{"id":37378,"value":[4643856,1000000],"description":"5.00"},"ExposureBiasValue":{"id":37380,"value":[0,6],"description":"0"},"MaxApertureValue":{"id":37381,"value":[30,10],"description":"2.83"},"MeteringMode":{"id":37383,"value":5,"description":"Pattern"},"LightSource":{"id":37384,"value":0,"description":"Unknown"},"Flash":{"id":37385,"value":0,"description":"Flash did not fire"},"FocalLength":{"id":37386,"value":[140,10],"description":"14 mm"},"UserComment":{"id":37510,"value":[65,83,67,73,73,0,0,0,78,65,83,65,32,51,53,48,50,53,52,57],"description":"NASA 3502549"},"SubSecTimeOriginal":{"id":37521,"value":["50"],"description":"50"},"SubSecTimeDigitized":{"id":37522,"value":["50"],"description":"50"},"ColorSpace":{"id":40961,"value":65535,"description":"Uncalibrated"},"PixelXDimension":{"id":40962,"value":4761,"description":4761},"PixelYDimension":{"id":40963,"value":2847,"description":2847},"FocalPlaneXResolution":{"id":41486,"value":[50857775,32768],"description":"1552.0561218261719"},"FocalPlaneYResolution":{"id":41487,"value":[50857775,32768],"description":"1552.0561218261719"},"FocalPlaneResolutionUnit":{"id":41488,"value":3,"description":"centimeters"},"SensingMethod":{"id":41495,"value":2,"description":"One-chip color area sensor"},"FileSource":{"id":41728,"value":3,"description":"DSC"},"SceneType":{"id":41729,"value":1,"description":"A directly photographed image"},"CFAPattern":{"id":41730,"value":[2,0,2,0,0,1,1,2],"description":"[Raw CFA pattern table data]"},"CustomRendered":{"id":41985,"value":1,"description":"Custom process"},"ExposureMode":{"id":41986,"value":0,"description":"Auto exposure"},"WhiteBalance":{"value":"Custom","attributes":{},"description":"Custom"},"FocalLengthIn35mmFilm":{"id":41989,"value":14,"description":14},"SceneCaptureType":{"id":41990,"value":0,"description":"Standard"},"GainControl":{"id":41991,"value":1,"description":"Low gain up"},"Contrast":{"id":41992,"value":0,"description":"Normal"},"Saturation":{"value":"0","attributes":{},"description":"0"},"Sharpness":{"value":"40","attributes":{},"description":"40"},"SubjectDistanceRange":{"id":41996,"value":0,"description":"Unknown"},"BodySerialNumber":{"id":42033,"value":["3502549"],"description":"3502549"},"LensSpecification":{"id":42034,"value":[[140,10],[240,10],[28,10],[28,10]],"description":"14-24 mm f/2.8"},"LensModel":{"id":42036,"value":["14.0-24.0 mm f/2.8"],"description":"14.0-24.0 mm f/2.8"},"Coded Character Set":{"id":346,"value":[27,37,71],"description":"UTF-8"},"Record Version":{"id":512,"value":[0,4],"description":"4"},"Caption/Abstract":{"id":632,"value":[71,77,84,48,50,50,95,49,49,95,49,49,95,70,111,114,32,72,117,110,116,115,118,105,108,108,101,95,75,97,121,108,97,32,66,97,114,114,111,110,95,49,48,56,53,95,83,81,85,65,82,69,83,32,45,32,82,101,115,116,114,105,99,116,101,100],"description":"GMT022_11_11_For Huntsville_XXXX_1085_SQUARES - Restricted"},"Date Created":{"id":567,"value":[50,48,50,50,48,49,50,50],"description":"2022-01-22"},"Time Created":{"id":572,"value":[49,49,48,55,52,55],"description":"11:07:47"},"Digital Creation Date":{"id":574,"value":[50,48,50,50,48,49,50,50],"description":"2022-01-22"},"Copyright Notice":{"id":628,"value":[194,169,32,65,105,100,97,110,32,87,97,108,115,104],"description":"© Aidan Walsh"},"about":{"value":"","attributes":{},"description":""},"CreatorTool":{"value":"Adobe Photoshop Lightroom Classic 11.1 (Windows)","attributes":{},"description":"Adobe Photoshop Lightroom Classic 11.1 (Windows)"},"CreateDate":{"value":"2022-01-22T11:07:47","attributes":{},"description":"2022-01-22T11:07:47"},"ModifyDate":{"value":"2022-01-27T14:42:32-08:00","attributes":{},"description":"2022-01-27T14:42:32-08:00"},"MetadataDate":{"value":"2022-01-27T14:42:32-08:00","attributes":{},"description":"2022-01-27T14:42:32-08:00"},"SerialNumber":{"value":"3502549","attributes":{},"description":"3502549"},"LensInfo":{"value":"140/10 240/10 28/10 28/10","attributes":{},"description":"140/10 240/10 28/10 28/10"},"Lens":{"value":"14.0-24.0 mm f/2.8","attributes":{},"description":"14.0-24.0 mm f/2.8"},"LensID":{"value":"146","attributes":{},"description":"146"},"ImageNumber":{"value":"107642","attributes":{},"description":"107642"},"ApproximateFocusDistance":{"value":"67/100","attributes":{},"description":"67/100"},"DistortionCorrectionAlreadyApplied":{"value":"True","attributes":{},"description":"True"},"LateralChromaticAberrationCorrectionAlreadyApplied":{"value":"True","attributes":{},"description":"True"},"VignetteCorrectionAlreadyApplied":{"value":"True","attributes":{},"description":"True"},"DateCreated":{"value":"2022-01-22T11:07:47.005","attributes":{},"description":"2022-01-22T11:07:47.005"},"ColorMode":{"value":"3","attributes":{},"description":"3"},"ICCProfile":{"value":"Adobe RGB (1998)","attributes":{},"description":"Adobe RGB (1998)"},"DocumentID":{"value":"adobe:docid:photoshop:eb377be3-0d3f-4148-b55c-a9b9fb5c7967","attributes":{},"description":"adobe:docid:photoshop:eb377be3-0d3f-4148-b55c-a9b9fb5c7967"},"OriginalDocumentID":{"value":"FFFD7EA8C5A73A95A6A41A58AB360682","attributes":{},"description":"FFFD7EA8C5A73A95A6A41A58AB360682"},"InstanceID":{"value":"xmp.iid:7d867a35-f377-8b4d-89e4-0a7826e660ef","attributes":{},"description":"xmp.iid:7d867a35-f377-8b4d-89e4-0a7826e660ef"},"PreservedFileName":{"value":"549K7360.NEF","attributes":{},"description":"549K7360.NEF"},"format":{"value":"image/jpeg","attributes":{},"description":"image/jpeg"},"Marked":{"value":"True","attributes":{},"description":"True"},"RawFileName":{"value":"iss066e124440.NEF","attributes":{},"description":"iss066e124440.NEF"},"Version":{"value":"14.1","attributes":{},"description":"14.1"},"ProcessVersion":{"value":"11.0","attributes":{},"description":"11.0"},"Temperature":{"value":"4500","attributes":{},"description":"4500"},"Tint":{"value":"+15","attributes":{},"description":"+15"},"Exposure2012":{"value":"+1.25","attributes":{},"description":"+1.25"},"Contrast2012":{"value":"0","attributes":{},"description":"0"},"Highlights2012":{"value":"-10","attributes":{},"description":"-10"},"Shadows2012":{"value":"+38","attributes":{},"description":"+38"},"Whites2012":{"value":"0","attributes":{},"description":"0"},"Blacks2012":{"value":"0","attributes":{},"description":"0"},"Texture":{"value":"0","attributes":{},"description":"0"},"Clarity2012":{"value":"+6","attributes":{},"description":"+6"},"Dehaze":{"value":"0","attributes":{},"description":"0"},"Vibrance":{"value":"0","attributes":{},"description":"0"},"ParametricShadows":{"value":"0","attributes":{},"description":"0"},"ParametricDarks":{"value":"0","attributes":{},"description":"0"},"ParametricLights":{"value":"0","attributes":{},"description":"0"},"ParametricHighlights":{"value":"0","attributes":{},"description":"0"},"ParametricShadowSplit":{"value":"25","attributes":{},"description":"25"},"ParametricMidtoneSplit":{"value":"50","attributes":{},"description":"50"},"ParametricHighlightSplit":{"value":"75","attributes":{},"description":"75"},"SharpenRadius":{"value":"+1.0","attributes":{},"description":"+1.0"},"SharpenDetail":{"value":"25","attributes":{},"description":"25"},"SharpenEdgeMasking":{"value":"0","attributes":{},"description":"0"},"LuminanceSmoothing":{"value":"0","attributes":{},"description":"0"},"ColorNoiseReduction":{"value":"25","attributes":{},"description":"25"},"ColorNoiseReductionDetail":{"value":"50","attributes":{},"description":"50"},"ColorNoiseReductionSmoothness":{"value":"50","attributes":{},"description":"50"},"HueAdjustmentRed":{"value":"0","attributes":{},"description":"0"},"HueAdjustmentOrange":{"value":"0","attributes":{},"description":"0"},"HueAdjustmentYellow":{"value":"0","attributes":{},"description":"0"},"HueAdjustmentGreen":{"value":"0","attributes":{},"description":"0"},"HueAdjustmentAqua":{"value":"0","attributes":{},"description":"0"},"HueAdjustmentBlue":{"value":"0","attributes":{},"description":"0"},"HueAdjustmentPurple":{"value":"0","attributes":{},"description":"0"},"HueAdjustmentMagenta":{"value":"0","attributes":{},"description":"0"},"SaturationAdjustmentRed":{"value":"0","attributes":{},"description":"0"},"SaturationAdjustmentOrange":{"value":"0","attributes":{},"description":"0"},"SaturationAdjustmentYellow":{"value":"0","attributes":{},"description":"0"},"SaturationAdjustmentGreen":{"value":"0","attributes":{},"description":"0"},"SaturationAdjustmentAqua":{"value":"0","attributes":{},"description":"0"},"SaturationAdjustmentBlue":{"value":"0","attributes":{},"description":"0"},"SaturationAdjustmentPurple":{"value":"0","attributes":{},"description":"0"},"SaturationAdjustmentMagenta":{"value":"0","attributes":{},"description":"0"},"LuminanceAdjustmentRed":{"value":"0","attributes":{},"description":"0"},"LuminanceAdjustmentOrange":{"value":"0","attributes":{},"description":"0"},"LuminanceAdjustmentYellow":{"value":"0","attributes":{},"description":"0"},"LuminanceAdjustmentGreen":{"value":"0","attributes":{},"description":"0"},"LuminanceAdjustmentAqua":{"value":"0","attributes":{},"description":"0"},"LuminanceAdjustmentBlue":{"value":"0","attributes":{},"description":"0"},"LuminanceAdjustmentPurple":{"value":"0","attributes":{},"description":"0"},"LuminanceAdjustmentMagenta":{"value":"0","attributes":{},"description":"0"},"SplitToningShadowHue":{"value":"0","attributes":{},"description":"0"},"SplitToningShadowSaturation":{"value":"0","attributes":{},"description":"0"},"SplitToningHighlightHue":{"value":"0","attributes":{},"description":"0"},"SplitToningHighlightSaturation":{"value":"0","attributes":{},"description":"0"},"SplitToningBalance":{"value":"0","attributes":{},"description":"0"},"ColorGradeMidtoneHue":{"value":"0","attributes":{},"description":"0"},"ColorGradeMidtoneSat":{"value":"0","attributes":{},"description":"0"},"ColorGradeShadowLum":{"value":"0","attributes":{},"description":"0"},"ColorGradeMidtoneLum":{"value":"0","attributes":{},"description":"0"},"ColorGradeHighlightLum":{"value":"0","attributes":{},"description":"0"},"ColorGradeBlending":{"value":"50","attributes":{},"description":"50"},"ColorGradeGlobalHue":{"value":"0","attributes":{},"description":"0"},"ColorGradeGlobalSat":{"value":"0","attributes":{},"description":"0"},"ColorGradeGlobalLum":{"value":"0","attributes":{},"description":"0"},"AutoLateralCA":{"value":"1","attributes":{},"description":"1"},"LensProfileEnable":{"value":"1","attributes":{},"description":"1"},"LensManualDistortionAmount":{"value":"0","attributes":{},"description":"0"},"VignetteAmount":{"value":"0","attributes":{},"description":"0"},"DefringePurpleAmount":{"value":"0","attributes":{},"description":"0"},"DefringePurpleHueLo":{"value":"30","attributes":{},"description":"30"},"DefringePurpleHueHi":{"value":"70","attributes":{},"description":"70"},"DefringeGreenAmount":{"value":"0","attributes":{},"description":"0"},"DefringeGreenHueLo":{"value":"40","attributes":{},"description":"40"},"DefringeGreenHueHi":{"value":"60","attributes":{},"description":"60"},"PerspectiveUpright":{"value":"0","attributes":{},"description":"0"},"PerspectiveVertical":{"value":"0","attributes":{},"description":"0"},"PerspectiveHorizontal":{"value":"0","attributes":{},"description":"0"},"PerspectiveRotate":{"value":"0.0","attributes":{},"description":"0.0"},"PerspectiveAspect":{"value":"0","attributes":{},"description":"0"},"PerspectiveScale":{"value":"100","attributes":{},"description":"100"},"PerspectiveX":{"value":"0.00","attributes":{},"description":"0.00"},"PerspectiveY":{"value":"0.00","attributes":{},"description":"0.00"},"GrainAmount":{"value":"0","attributes":{},"description":"0"},"PostCropVignetteAmount":{"value":"0","attributes":{},"description":"0"},"ShadowTint":{"value":"0","attributes":{},"description":"0"},"RedHue":{"value":"0","attributes":{},"description":"0"},"RedSaturation":{"value":"0","attributes":{},"description":"0"},"GreenHue":{"value":"0","attributes":{},"description":"0"},"GreenSaturation":{"value":"0","attributes":{},"description":"0"},"BlueHue":{"value":"0","attributes":{},"description":"0"},"BlueSaturation":{"value":"0","attributes":{},"description":"0"},"OverrideLookVignette":{"value":"False","attributes":{},"description":"False"},"ToneCurveName2012":{"value":"Linear","attributes":{},"description":"Linear"},"CameraProfile":{"value":"Adobe Standard","attributes":{},"description":"Adobe Standard"},"CameraProfileDigest":{"value":"DC0173EBB7ECE22257A40AD42B5C9460","attributes":{},"description":"DC0173EBB7ECE22257A40AD42B5C9460"},"LensProfileSetup":{"value":"LensDefaults","attributes":{},"description":"LensDefaults"},"LensProfileName":{"value":"Adobe (Nikon AF-S NIKKOR 14-24mm f/2.8G ED)","attributes":{},"description":"Adobe (Nikon AF-S NIKKOR 14-24mm f/2.8G ED)"},"LensProfileFilename":{"value":"NIKON D3X (Nikon FX 14-24mm f2.8 G ED) - RAW.lcp","attributes":{},"description":"NIKON D3X (Nikon FX 14-24mm f2.8 G ED) - RAW.lcp"},"LensProfileDigest":{"value":"F1CD1D17DB104625E68F140EE09FFC50","attributes":{},"description":"F1CD1D17DB104625E68F140EE09FFC50"},"LensProfileIsEmbedded":{"value":"False","attributes":{},"description":"False"},"LensProfileDistortionScale":{"value":"100","attributes":{},"description":"100"},"LensProfileVignettingScale":{"value":"100","attributes":{},"description":"100"},"HasSettings":{"value":"True","attributes":{},"description":"True"},"CropTop":{"value":"0","attributes":{},"description":"0"},"CropLeft":{"value":"0","attributes":{},"description":"0"},"CropBottom":{"value":"1","attributes":{},"description":"1"},"CropRight":{"value":"1","attributes":{},"description":"1"},"CropAngle":{"value":"0","attributes":{},"description":"0"},"CropConstrainToWarp":{"value":"0","attributes":{},"description":"0"},"HasCrop":{"value":"False","attributes":{},"description":"False"},"AlreadyApplied":{"value":"True","attributes":{},"description":"True"},"History":{"value":[{"action":{"value":"saved","attributes":{},"description":"saved"},"instanceID":{"value":"xmp.iid:27f43e72-3cca-3d4f-a754-28db76d694ce","attributes":{},"description":"xmp.iid:27f43e72-3cca-3d4f-a754-28db76d694ce"},"when":{"value":"2022-01-24T11:22:26-06:00","attributes":{},"description":"2022-01-24T11:22:26-06:00"},"softwareAgent":{"value":"Adobe Photoshop Camera Raw 14.1","attributes":{},"description":"Adobe Photoshop Camera Raw 14.1"},"changed":{"value":"/metadata","attributes":{},"description":"/metadata"}},{"action":{"value":"saved","attributes":{},"description":"saved"},"instanceID":{"value":"xmp.iid:95c4361d-8c61-1348-8da1-ac79241115fb","attributes":{},"description":"xmp.iid:95c4361d-8c61-1348-8da1-ac79241115fb"},"when":{"value":"2022-01-24T12:14:46-06:00","attributes":{},"description":"2022-01-24T12:14:46-06:00"},"softwareAgent":{"value":"Adobe Photoshop Camera Raw 14.1 (Windows)","attributes":{},"description":"Adobe Photoshop Camera Raw 14.1 (Windows)"},"changed":{"value":"/metadata","attributes":{},"description":"/metadata"}},{"action":{"value":"converted","attributes":{},"description":"converted"},"parameters":{"value":"from image/x-nikon-nef to image/dng","attributes":{},"description":"from image/x-nikon-nef to image/dng"}},{"action":{"value":"saved","attributes":{},"description":"saved"},"instanceID":{"value":"xmp.iid:b4ea8d10-eb54-8944-8683-1181e0ef1a0b","attributes":{},"description":"xmp.iid:b4ea8d10-eb54-8944-8683-1181e0ef1a0b"},"when":{"value":"2022-01-26T09:28:02-05:00","attributes":{},"description":"2022-01-26T09:28:02-05:00"},"softwareAgent":{"value":"Adobe Photoshop Lightroom Classic 11.1 (Windows)","attributes":{},"description":"Adobe Photoshop Lightroom Classic 11.1 (Windows)"},"changed":{"value":"/metadata","attributes":{},"description":"/metadata"}},{"action":{"value":"derived","attributes":{},"description":"derived"},"parameters":{"value":"converted from image/dng to image/tiff, saved to new location","attributes":{},"description":"converted from image/dng to image/tiff, saved to new location"}},{"action":{"value":"saved","attributes":{},"description":"saved"},"instanceID":{"value":"xmp.iid:5750634d-902b-2247-9cd7-555a76025618","attributes":{},"description":"xmp.iid:5750634d-902b-2247-9cd7-555a76025618"},"when":{"value":"2022-01-26T09:49:54-05:00","attributes":{},"description":"2022-01-26T09:49:54-05:00"},"softwareAgent":{"value":"Adobe Photoshop Lightroom Classic 11.1 (Windows)","attributes":{},"description":"Adobe Photoshop Lightroom Classic 11.1 (Windows)"},"changed":{"value":"/","attributes":{},"description":"/"}},{"action":{"value":"saved","attributes":{},"description":"saved"},"instanceID":{"value":"xmp.iid:d55ed513-cf7c-c946-8c4d-8278e8e5cadb","attributes":{},"description":"xmp.iid:d55ed513-cf7c-c946-8c4d-8278e8e5cadb"},"when":{"value":"2022-01-27T14:42:32-08:00","attributes":{},"description":"2022-01-27T14:42:32-08:00"},"softwareAgent":{"value":"Adobe Photoshop 23.1 (Windows)","attributes":{},"description":"Adobe Photoshop 23.1 (Windows)"},"changed":{"value":"/","attributes":{},"description":"/"}},{"action":{"value":"converted","attributes":{},"description":"converted"},"parameters":{"value":"from image/tiff to image/jpeg","attributes":{},"description":"from image/tiff to image/jpeg"}},{"action":{"value":"derived","attributes":{},"description":"derived"},"parameters":{"value":"converted from image/tiff to image/jpeg","attributes":{},"description":"converted from image/tiff to image/jpeg"}},{"action":{"value":"saved","attributes":{},"description":"saved"},"instanceID":{"value":"xmp.iid:7d867a35-f377-8b4d-89e4-0a7826e660ef","attributes":{},"description":"xmp.iid:7d867a35-f377-8b4d-89e4-0a7826e660ef"},"when":{"value":"2022-01-27T14:42:32-08:00","attributes":{},"description":"2022-01-27T14:42:32-08:00"},"softwareAgent":{"value":"Adobe Photoshop 23.1 (Windows)","attributes":{},"description":"Adobe Photoshop 23.1 (Windows)"},"changed":{"value":"/","attributes":{},"description":"/"}}],"attributes":{},"description":"action: saved; instanceID: xmp.iid:27f43e72-3cca-3d4f-a754-28db76d694ce; when: 2022-01-24T11:22:26-06:00; softwareAgent: Adobe Photoshop Camera Raw 14.1; changed: /metadata, action: saved; instanceID: xmp.iid:95c4361d-8c61-1348-8da1-ac79241115fb; when: 2022-01-24T12:14:46-06:00; softwareAgent: Adobe Photoshop Camera Raw 14.1 (Windows); changed: /metadata, action: converted; parameters: from image/x-nikon-nef to image/dng, action: saved; instanceID: xmp.iid:b4ea8d10-eb54-8944-8683-1181e0ef1a0b; when: 2022-01-26T09:28:02-05:00; softwareAgent: Adobe Photoshop Lightroom Classic 11.1 (Windows); changed: /metadata, action: derived; parameters: converted from image/dng to image/tiff, saved to new location, action: saved; instanceID: xmp.iid:5750634d-902b-2247-9cd7-555a76025618; when: 2022-01-26T09:49:54-05:00; softwareAgent: Adobe Photoshop Lightroom Classic 11.1 (Windows); changed: /, action: saved; instanceID: xmp.iid:d55ed513-cf7c-c946-8c4d-8278e8e5cadb; when: 2022-01-27T14:42:32-08:00; softwareAgent: Adobe Photoshop 23.1 (Windows); changed: /, action: converted; parameters: from image/tiff to image/jpeg, action: derived; parameters: converted from image/tiff to image/jpeg, action: saved; instanceID: xmp.iid:7d867a35-f377-8b4d-89e4-0a7826e660ef; when: 2022-01-27T14:42:32-08:00; softwareAgent: Adobe Photoshop 23.1 (Windows); changed: /"},"DerivedFrom":{"value":{"instanceID":{"value":"xmp.iid:d55ed513-cf7c-c946-8c4d-8278e8e5cadb","attributes":{},"description":"xmp.iid:d55ed513-cf7c-c946-8c4d-8278e8e5cadb"},"documentID":{"value":"xmp.did:5750634d-902b-2247-9cd7-555a76025618","attributes":{},"description":"xmp.did:5750634d-902b-2247-9cd7-555a76025618"},"originalDocumentID":{"value":"FFFD7EA8C5A73A95A6A41A58AB360682","attributes":{},"description":"FFFD7EA8C5A73A95A6A41A58AB360682"}},"attributes":{},"description":"instanceID: xmp.iid:d55ed513-cf7c-c946-8c4d-8278e8e5cadb; documentID: xmp.did:5750634d-902b-2247-9cd7-555a76025618; originalDocumentID: FFFD7EA8C5A73A95A6A41A58AB360682"},"description":{"value":[{"value":"GMT022_11_11_For Huntsville_XXXX_1085_SQUARES - Restricted","attributes":{"lang":"x-default"},"description":"GMT022_11_11_For Huntsville_XXXX_1085_SQUARES - Restricted"}],"attributes":{},"description":"GMT022_11_11_For Huntsville_XXXX_1085_SQUARES - Restricted"},"rights":{"value":[{"value":"Â© Aidan Walsh","attributes":{"lang":"x-default"},"description":"© Aidan Walsh"}],"attributes":{},"description":"© Aidan Walsh"},"UsageTerms":{"value":[{"value":"All Rights Reserved","attributes":{"lang":"x-default"},"description":"All Rights Reserved"}],"attributes":{},"description":"All Rights Reserved"},"ToneCurvePV2012":{"value":[{"value":"0, 0","attributes":{},"description":"0, 0"},{"value":"255, 255","attributes":{},"description":"255, 255"}],"attributes":{},"description":"0, 0, 255, 255"},"ToneCurvePV2012Red":{"value":[{"value":"0, 0","attributes":{},"description":"0, 0"},{"value":"255, 255","attributes":{},"description":"255, 255"}],"attributes":{},"description":"0, 0, 255, 255"},"ToneCurvePV2012Green":{"value":[{"value":"0, 0","attributes":{},"description":"0, 0"},{"value":"255, 255","attributes":{},"description":"255, 255"}],"attributes":{},"description":"0, 0, 255, 255"},"ToneCurvePV2012Blue":{"value":[{"value":"0, 0","attributes":{},"description":"0, 0"},{"value":"255, 255","attributes":{},"description":"255, 255"}],"attributes":{},"description":"0, 0, 255, 255"},"Look":{"value":{"Name":{"value":"Adobe Color","attributes":{},"description":"Adobe Color"},"Amount":{"value":"1","attributes":{},"description":"1"},"UUID":{"value":"B952C231111CD8E0ECCF14B86BAA7077","attributes":{},"description":"B952C231111CD8E0ECCF14B86BAA7077"},"SupportsAmount":{"value":"false","attributes":{},"description":"false"},"SupportsMonochrome":{"value":"false","attributes":{},"description":"false"},"SupportsOutputReferred":{"value":"false","attributes":{},"description":"false"},"Group":{"value":[{"value":"Profiles","attributes":{"lang":"x-default"},"description":"Profiles"}],"attributes":{},"description":"Profiles"},"Parameters":{"value":{"Version":{"value":"14.1","attributes":{},"description":"14.1"},"ProcessVersion":{"value":"11.0","attributes":{},"description":"11.0"},"ConvertToGrayscale":{"value":"False","attributes":{},"description":"False"},"CameraProfile":{"value":"Adobe Standard","attributes":{},"description":"Adobe Standard"},"LookTable":{"value":"E1095149FDB39D7A057BAB208837E2E1","attributes":{},"description":"E1095149FDB39D7A057BAB208837E2E1"},"ToneCurvePV2012":{"value":[{"value":"0, 0","attributes":{},"description":"0, 0"},{"value":"22, 16","attributes":{},"description":"22, 16"},{"value":"40, 35","attributes":{},"description":"40, 35"},{"value":"127, 127","attributes":{},"description":"127, 127"},{"value":"224, 230","attributes":{},"description":"224, 230"},{"value":"240, 246","attributes":{},"description":"240, 246"},{"value":"255, 255","attributes":{},"description":"255, 255"}],"attributes":{},"description":"0, 0, 22, 16, 40, 35, 127, 127, 224, 230, 240, 246, 255, 255"},"ToneCurvePV2012Red":{"value":[{"value":"0, 0","attributes":{},"description":"0, 0"},{"value":"255, 255","attributes":{},"description":"255, 255"}],"attributes":{},"description":"0, 0, 255, 255"},"ToneCurvePV2012Green":{"value":[{"value":"0, 0","attributes":{},"description":"0, 0"},{"value":"255, 255","attributes":{},"description":"255, 255"}],"attributes":{},"description":"0, 0, 255, 255"},"ToneCurvePV2012Blue":{"value":[{"value":"0, 0","attributes":{},"description":"0, 0"},{"value":"255, 255","attributes":{},"description":"255, 255"}],"attributes":{},"description":"0, 0, 255, 255"}},"attributes":{},"description":"Version: 14.1; ProcessVersion: 11.0; ConvertToGrayscale: False; CameraProfile: Adobe Standard; LookTable: E1095149FDB39D7A057BAB208837E2E1; ToneCurvePV2012: 0, 0, 22, 16, 40, 35, 127, 127, 224, 230, 240, 246, 255, 255; ToneCurvePV2012Red: 0, 0, 255, 255; ToneCurvePV2012Green: 0, 0, 255, 255; ToneCurvePV2012Blue: 0, 0, 255, 255"}},"attributes":{},"description":"Name: Adobe Color; Amount: 1; UUID: B952C231111CD8E0ECCF14B86BAA7077; SupportsAmount: false; SupportsMonochrome: false; SupportsOutputReferred: false; Group: Profiles; Parameters: Version: 14.1; ProcessVersion: 11.0; ConvertToGrayscale: False; CameraProfile: Adobe Standard; LookTable: E1095149FDB39D7A057BAB208837E2E1; ToneCurvePV2012: 0, 0, 22, 16, 40, 35, 127, 127, 224, 230, 240, 246, 255, 255; ToneCurvePV2012Red: 0, 0, 255, 255; ToneCurvePV2012Green: 0, 0, 255, 255; ToneCurvePV2012Blue: 0, 0, 255, 255"},"Preferred CMM type":{"value":"ADBE","description":"Adobe"},"Profile Version":{"value":"2.1.0","description":"2.1.0"},"Profile/Device class":{"value":"mntr","description":"Display Device profile"},"Color Space":{"value":"RGB ","description":"RGB "},"Connection Space":{"value":"XYZ ","description":"XYZ "},"ICC Profile Date":{"value":"1999-06-03T00:00:00.000Z","description":"1999-06-03T00:00:00.000Z"},"ICC Signature":{"value":"acsp","description":"acsp"},"Primary Platform":{"value":"APPL","description":"Apple"},"Device Manufacturer":{"value":"none","description":"none"},"Device Model Number":{"value":"\u0000\u0000\u0000\u0000","description":"\u0000\u0000\u0000\u0000"},"Rendering Intent":{"value":0,"description":"Perceptual"},"Profile Creator":{"value":"ADBE","description":"ADBE"},"ICC Copyright":{"value":"Copyright 1999 Adobe Systems Incorp","description":"Copyright 1999 Adobe Systems Incorp"},"ICC Description":{"value":"Adobe RGB (1998)","description":"Adobe RGB (1998)"}},"provenance":"2022-01-22T11:07:47.005","type":"","square":"05","module":"Node 3","orbital_seg":"USA","agency":"NASA","ctxt_type":"Hygiene/exercise area","desc":"","interp":"The area appears to be used for personal hygiene as well as a microbiology experiment and computing. \n\nChanges: A glove and bag have appeared while the toothpaste and toothbrush have been removed. \n\nNASA daily report: N/A","problems":"None","artifacts":"[{\"arti_id\":\"arti_11\",\"name\":\"Resealable bag\",\"type\":\"Stowage\",\"subtype\":\"Container\",\"material\":\"Plastic \",\"colour\":\"Clear\",\"fixed\":\"no\",\"persistence\":\"no\",\"orientation\":\"0\",\"artiNotes\":\"Opened resealable bag with glove appearing to float half inside. At least one other bag appears to be inside. Sticker near the opening with a barcode and XCP10472J written below\",\"recorder\":\"SA\",\"dateRecorded\":\"2023-7-21 14:19:9\",\"shpInfo\":{\"type\":\"Annotation\",\"body\":[{\"type\":\"TextualBody\",\"purpose\":\"tagging\",\"value\":\"arti_11\"}],\"target\":{\"source\":\"http://192.168.200.38:5000/iss_images/iss066e124440crop.jpg\",\"selector\":{\"type\":\"SvgSelector\",\"value\":\"<svg><polygon points=\\\"253.81777954101562,1719.8829345703125 -7.2744059562683105,1811.10791015625 0,2850.8564453125 47.185333251953125,2850.8564453125 75.49653625488281,2803.671142578125 207.61546325683594,2737.611572265625 264.23785400390625,2718.737548828125 410.51239013671875,2539.43310546875 495.4460144042969,2312.943603515625 490.72747802734375,2265.75830078125 307.29449462890625,1914.9156494140625 245.36373901367188,1878.8385009765625 240.64520263671875,1869.4014892578125 235.92666625976562,1822.216064453125\\\"></polygon></svg>\"}},\"@context\":\"http://www.w3.org/ns/anno.jsonld\",\"id\":\"#0833ef53-d9a7-47c7-8361-7baa374f4c94\"}},{\"arti_id\":\"arti_36\",\"name\":\"Nitrile glove\",\"type\":\"Equipment\",\"subtype\":\"Safety\",\"material\":\"Rubber\",\"colour\":\"Blue\",\"fixed\":\"no\",\"persistence\":\"no\",\"orientation\":\"0\",\"artiNotes\":\"Blue nitrile glove protruding from bag. Appears to be have been used. \",\"recorder\":\"SA\",\"dateRecorded\":\"2023-7-21 14:24:3\",\"shpInfo\":{\"type\":\"Annotation\",\"body\":[{\"type\":\"TextualBody\",\"purpose\":\"tagging\",\"value\":\"arti_36\"}],\"target\":{\"source\":\"http://192.168.200.38:5000/iss_images/iss066e124440crop.jpg\",\"selector\":{\"type\":\"SvgSelector\",\"value\":\"<svg><polygon points=\\\"365.39483642578125,2381.0087890625 404.5844421386719,2346.8759765625 504.8498840332031,2248.94140625 586.3895874023438,2184.468017578125 616.72998046875,2119.994873046875 595.8709716796875,2104.82470703125 592.0784301757812,2097.239501953125 573.11572265625,2089.654541015625 550.3604125976562,2080.173095703125 592.0784301757812,2010.010986328125 593.9746704101562,2002.4259033203125 584.4933471679688,1983.463134765625 523.8126220703125,1958.8116455078125 557.9454956054688,1903.8197021484375 580.7008056640625,1824.17626953125 523.8126220703125,1810.90234375 485.88714599609375,1797.62841796875 451.7542419433594,1797.62841796875 432.79150390625,1824.17626953125 428.99896240234375,1846.9315185546875 364.13067626953125,1838.6749267578125 319.01513671875,1841.24267578125 303.844970703125,1850.72412109375 315.22259521484375,2030.8699951171875 326.6002502441406,2053.625244140625 243.16424560546875,2080.173095703125 212.82388305664062,2112.40966796875 93.35869598388672,2302.037109375 86.01063537597656,2326.451416015625 83.87733459472656,2374.095458984375 0.4413314759731293,2436.67236328125 0.4413314759731293,2544.760009765625 19.4040584564209,2544.760009765625 42.159332275390625,2559.93017578125 72.49969482421875,2539.071044921875 161.62451171875,2563.72265625 349.3554992675781,2484.0791015625 389.17724609375,2425.294677734375\\\"></polygon></svg>\"}},\"@context\":\"http://www.w3.org/ns/anno.jsonld\",\"id\":\"#2f5a31a1-4de5-4fec-9c26-eae223c155fd\"}},{\"arti_id\":\"arti_58\",\"name\":\"BPA exhaust duct\",\"type\":\"Equipment\",\"subtype\":\"Hygiene\",\"material\":\"Plastic\",\"colour\":\"Red\",\"fixed\":\"yes\",\"persistence\":\"yes\",\"orientation\":\"0\",\"artiNotes\":\"Brine Processor Assembly exhaust duct running up wall with tape on three segments.\",\"recorder\":\"SA\",\"dateRecorded\":\"2023-7-21 14:35:15\",\"shpInfo\":{\"type\":\"Annotation\",\"body\":[{\"type\":\"TextualBody\",\"purpose\":\"tagging\",\"value\":\"arti_58\"}],\"target\":{\"source\":\"http://192.168.200.38:5000/iss_images/iss066e124440crop.jpg\",\"selector\":{\"type\":\"SvgSelector\",\"value\":\"<svg><polygon points=\\\"701.0444946289062,2842.5400390625 715.60791015625,2612.43896484375 733.9940795898438,2549.9072265625 795.1602172851562,2322.718505859375 869.4334716796875,2165.43408203125 948.07568359375,2008.149658203125 1127.2052001953125,1719.794921875 1284.4896240234375,1510.082275390625 1419.928955078125,1322.2147216796875 1625.2725830078125,1038.22900390625 1935.472412109375,575.1136474609375 2097.1259765625,295.49688720703125 2201.982177734375,120.73638153076172 2257.2939453125,0.07579905539751053 1926.99658203125,0.07579905539751053 1864.082763671875,104.93209838867188 1539.0283203125,660.6704711914062 1198.245361328125,1148.252197265625 909.8905029296875,1588.648681640625 646.6575927734375,1997.4791259765625 500.950927734375,2285.943115234375 411.8230895996094,2558.5693359375 385.6090087890625,2846.92431640625\\\"></polygon></svg>\"}},\"@context\":\"http://www.w3.org/ns/anno.jsonld\",\"id\":\"#f8f30b19-a2fe-429b-824d-4bbe6ec204a5\"}},{\"arti_id\":\"arti_17\",\"name\":\"Bungee cord\",\"type\":\"Equipment\",\"subtype\":\"Restraint\",\"material\":\"Fiber\",\"colour\":\"Multi\",\"fixed\":\"yes\",\"persistence\":\"yes\",\"orientation\":\"0\",\"artiNotes\":\"Bungee cord attached with carabiner \",\"recorder\":\"SA\",\"dateRecorded\":\"2023-7-21 14:39:39\",\"shpInfo\":{\"type\":\"Annotation\",\"body\":[{\"type\":\"TextualBody\",\"purpose\":\"tagging\",\"value\":\"arti_17\"}],\"target\":{\"source\":\"http://192.168.200.38:5000/iss_images/iss066e124440crop.jpg\",\"selector\":{\"type\":\"SvgSelector\",\"value\":\"<svg><polygon points=\\\"1727.0487060546875,890.0375366210938 1273.545166015625,2192.876953125 1212.76123046875,2280.77587890625 1181.304443359375,2383.0107421875 1197.0328369140625,2414.4677734375 1138.201171875,2491.883056640625 1105.43359375,2519.189453125 1099.972412109375,2549.226318359375 1102.7030029296875,2581.993896484375 1130.00927734375,2601.1083984375 1154.5849609375,2658.45166015625 1098.6318359375,2852.1669921875 1161.545654296875,2852.1669921875 1465.62890625,1918.946044921875 1832.6258544921875,723.584228515625\\\"></polygon></svg>\"}},\"@context\":\"http://www.w3.org/ns/anno.jsonld\",\"id\":\"#b75b8d34-d71d-418c-a72c-5e6944bee3eb\"}},{\"arti_id\":\"arti_13\",\"name\":\"Carabiner\",\"type\":\"Equipment\",\"subtype\":\"Restraint\",\"material\":\"Metal\",\"colour\":\"Silver\",\"fixed\":\"yes\",\"persistence\":\"yes\",\"orientation\":\"0\",\"artiNotes\":\"Carabiner attaching two ends of a bungee cord\",\"recorder\":\"SA\",\"dateRecorded\":\"2023-7-21 14:42:14\",\"shpInfo\":{\"type\":\"Annotation\",\"body\":[{\"type\":\"TextualBody\",\"purpose\":\"tagging\",\"value\":\"arti_13\"}],\"target\":{\"source\":\"http://192.168.200.38:5000/iss_images/iss066e124440crop.jpg\",\"selector\":{\"type\":\"SvgSelector\",\"value\":\"<svg><polygon points=\\\"1300.4334716796875,2179.980712890625 1271.901611328125,2192.417724609375 1262.6195068359375,2206.3408203125 1211.042724609375,2284.254638671875 1193.484619140625,2343.51318359375 1181.4134521484375,2384.1162109375 1196.7767333984375,2415.9404296875 1215.4322509765625,2423.6220703125 1258.22998046875,2363.26611328125 1296.6383056640625,2266.696533203125 1318.5859375,2207.438232421875\\\"></polygon></svg>\"}},\"@context\":\"http://www.w3.org/ns/anno.jsonld\",\"id\":\"#b2b77f49-ad97-4c17-9bd4-5296f87faf4d\"}},{\"arti_id\":\"arti_36\",\"name\":\"Power cable\",\"type\":\"Electronic\",\"subtype\":\"Power\",\"material\":\"Plastic\",\"colour\":\"Black\",\"fixed\":\"yes\",\"persistence\":\"yes\",\"orientation\":\"0\",\"artiNotes\":\"Power cable running upwards from opening in the wall\",\"recorder\":\"SA\",\"dateRecorded\":\"2023-7-21 14:44:51\",\"shpInfo\":{\"type\":\"Annotation\",\"body\":[{\"type\":\"TextualBody\",\"purpose\":\"tagging\",\"value\":\"arti_36\"}],\"target\":{\"source\":\"http://192.168.200.38:5000/iss_images/iss066e124440crop.jpg\",\"selector\":{\"type\":\"SvgSelector\",\"value\":\"<svg><polygon points=\\\"1617.8309326171875,-0.07585089653730392 1581.4224853515625,-2.503070592880249 1737.523681640625,309.4716491699219 1883.1573486328125,655.3517456054688 2036.35888671875,953.7822265625 2092.447265625,1050.1077880859375 2116.83349609375,1141.55615234375 2127.807373046875,1211.056884765625 2100.982421875,1313.47900390625 2087.570068359375,1359.8128662109375 2079.6416015625,1431.913818359375 2102.39697265625,1517.878173828125 2142.02099609375,1612.5528564453125 2171.490234375,1734.4381103515625 2172.50634765625,1802.5162353515625 2196.892578125,1800.484130859375 2192.828369140625,1684.6495361328125 2146.088134765625,1558.654052734375 2110.52490234375,1481.4310302734375 2097.315673828125,1408.2723388671875 2108.587646484375,1353.2235107421875 2128.59228515625,1277.7554931640625 2143.137939453125,1215.937255859375 2141.21826171875,1187.7545166015625 2137.6552734375,1157.6544189453125 2125.8369140625,1108.5635986328125 2114.57958984375,1056.8778076171875 2098.2158203125,1018.6959838867188 2016.8143310546875,874.7376708984375 1943.67041015625,731.4232788085938 1895.5245361328125,631.2425537109375 1750.19873046875,295.4493103027344 1675.6871337890625,127.42950439453125\\\"></polygon></svg>\"}},\"@context\":\"http://www.w3.org/ns/anno.jsonld\",\"id\":\"#1b117501-b8ba-4672-91ce-52d2fd7da876\"}},{\"arti_id\":\"arti_10\",\"name\":\"Adhesive tape\",\"type\":\"Equipment\",\"subtype\":\"Restraint\",\"material\":\"Plastic\",\"colour\":\"Silver\",\"fixed\":\"yes\",\"persistence\":\"yes\",\"orientation\":\"45\",\"artiNotes\":\"Silver PolyKen brand adhesive tape attached to another roll. Appears to be almost used up\",\"recorder\":\"SA\",\"dateRecorded\":\"2023-7-21 14:46:7\",\"shpInfo\":{\"type\":\"Annotation\",\"body\":[{\"type\":\"TextualBody\",\"purpose\":\"tagging\",\"value\":\"arti_10\"}],\"target\":{\"source\":\"http://192.168.200.38:5000/iss_images/iss066e124440crop.jpg\",\"selector\":{\"type\":\"SvgSelector\",\"value\":\"<svg><polygon points=\\\"1940.85791015625,1619.35986328125 1919.788330078125,1623.5738525390625 1547.995849609375,1944.579345703125 1648.6915283203125,2051.990966796875 1876.68310546875,1864.5145263671875 2028.3848876953125,1723.3475341796875\\\"></polygon></svg>\"}},\"@context\":\"http://www.w3.org/ns/anno.jsonld\",\"id\":\"#de9b001b-3483-442c-9409-5428e9cc93f6\"}},{\"arti_id\":\"arti_20\",\"name\":\"Adhesive tape\",\"type\":\"Equipment\",\"subtype\":\"Restraint\",\"material\":\"Plastic\",\"colour\":\"Silver\",\"fixed\":\"yes\",\"persistence\":\"yes\",\"orientation\":\"0\",\"artiNotes\":\"Silver Polyken brand adhesive tape with another roll attached to it. Appears to be relatively unused\",\"recorder\":\"SA\",\"dateRecorded\":\"2023-7-21 14:47:30\",\"shpInfo\":{\"type\":\"Annotation\",\"body\":[{\"type\":\"TextualBody\",\"purpose\":\"tagging\",\"value\":\"arti_20\"}],\"target\":{\"source\":\"http://192.168.200.38:5000/iss_images/iss066e124440crop.jpg\",\"selector\":{\"type\":\"SvgSelector\",\"value\":\"<svg><polygon points=\\\"1810.2442626953125,1915.560302734375 1841.19140625,2181.341796875 1868.1563720703125,2200.51318359375 1955.53662109375,2227.8193359375 2081.145751953125,2244.203125 2239.522216796875,2236.01123046875 2378.78466796875,2211.435546875 2518.046875,2170.47607421875 2591.77392578125,2107.671630859375 2575.39013671875,1831.877685546875 2531.699951171875,1807.302001953125 2417.013427734375,1793.64892578125 2116.643798828125,1807.302001953125 1925.4996337890625,1840.069580078125 1890.00146484375,1856.453369140625\\\"></polygon></svg>\"}},\"@context\":\"http://www.w3.org/ns/anno.jsonld\",\"id\":\"#3a8780df-83a4-4564-93c1-51431e2d1efe\"}},{\"arti_id\":\"arti_15\",\"name\":\"DELETE\",\"type\":\"\",\"subtype\":\"\",\"material\":\"\",\"colour\":\"\",\"fixed\":\"no\",\"persistence\":\"y\",\"orientation\":\"\",\"artiNotes\":\"\",\"recorder\":\"\",\"dateRecorded\":\"2023-7-21 15:3:9\",\"shpInfo\":{\"type\":\"Annotation\",\"body\":[{\"type\":\"TextualBody\",\"purpose\":\"tagging\",\"value\":\"arti_15\"}],\"target\":{\"source\":\"http://192.168.200.38:5000/iss_images/iss066e124440crop.jpg\",\"selector\":{\"type\":\"SvgSelector\",\"value\":\"<svg><polygon points=\\\"2219.30859375,92.15888214111328 2185.327392578125,330.0272521972656 2192.15380859375,353.1617736816406 2224.92138671875,385.9293518066406 3786.101806640625,594.5097045898438 3832.455322265625,590.2957763671875 3857.73876953125,556.5842895507812 3891.450439453125,499.69610595703125 3970.208984375,0.05711161717772484\\\"></polygon></svg>\"}},\"@context\":\"http://www.w3.org/ns/anno.jsonld\",\"id\":\"#a195c79a-d2e3-45b7-9adc-9a3aa874a801\"}},{\"arti_id\":\"arti_22\",\"name\":\"Laptop\",\"type\":\"Electronic\",\"subtype\":\"Computing\",\"material\":\"Plastic\",\"colour\":\"Black\",\"fixed\":\"yes\",\"persistence\":\"yes\",\"orientation\":\"0\",\"artiNotes\":\"HP brand laptop, ZBook 15 model attached to the wall with velcro strips on the back and ethernet cable plugged in to the side\",\"recorder\":\"SA\",\"dateRecorded\":\"2023-7-21 15:3:55\",\"shpInfo\":{\"type\":\"Annotation\",\"body\":[{\"type\":\"TextualBody\",\"purpose\":\"tagging\",\"value\":\"arti_22\"}],\"target\":{\"source\":\"http://192.168.200.38:5000/iss_images/iss066e124440crop.jpg\",\"selector\":{\"type\":\"SvgSelector\",\"value\":\"<svg><polygon points=\\\"2210.042724609375,84.43364715576172 2186.741455078125,340.7490234375 2227.518798828125,390.2645263671875 3791.0791015625,594.2427368164062 3830.400146484375,589.8737182617188 3895.935302734375,502.49346923828125 3970.208740234375,0.05704495310783386 2256.645751953125,5.791385173797607 2257.555908203125,4.4260573387146\\\"></polygon></svg>\"}},\"@context\":\"http://www.w3.org/ns/anno.jsonld\",\"id\":\"#33a8fb6a-86bd-46e8-8fd7-760de46faba1\"}},{\"arti_id\":\"arti_38\",\"name\":\"Ethernet cable\",\"type\":\"Electronic\",\"subtype\":\"Computing\",\"material\":\"Plastic\",\"colour\":\"Blue\",\"fixed\":\"yes\",\"persistence\":\"yes\",\"orientation\":\"0\",\"artiNotes\":\"Blue ethernet cable plugged into the side of a laptop with label attached. Words on label: P1 to SSC\",\"recorder\":\"SA\",\"dateRecorded\":\"2023-7-21 15:6:11\",\"shpInfo\":{\"type\":\"Annotation\",\"body\":[{\"type\":\"TextualBody\",\"purpose\":\"tagging\",\"value\":\"arti_38\"}],\"target\":{\"source\":\"http://192.168.200.38:5000/iss_images/iss066e124440crop.jpg\",\"selector\":{\"type\":\"SvgSelector\",\"value\":\"<svg><polygon points=\\\"4575.32421875,0.5682646036148071 4631.900390625,-0.4071806073188782 4423.94677734375,108.87357330322266 4419.5576171875,117.6526107788086 4169.35498046875,218.611572265625 4159.11279296875,212.75888061523438 4156.18603515625,206.9061737060547 4121.06982421875,221.5379180908203 4112.291015625,230.31695556640625 4103.51220703125,231.78012084960938 4065.164794921875,242.47958374023438 4052.301025390625,240.5591583251953 4043.52197265625,247.87503051757812 4015.7216796875,247.87503051757812 3997.858642578125,258.0867614746094 3930.857421875,252.26455688476562 3946.952392578125,158.6214599609375 4030.353271484375,165.9373321533203 4047.911376953125,179.1058807373047 4068.395751953125,179.1058807373047 4069.85888671875,192.27444458007812 4109.36474609375,184.95858764648438 4115.21728515625,192.27444458007812 4147.4072265625,177.64271545410156 4144.48095703125,168.86367797851562 4116.6806640625,136.67385864257812 4363.65185546875,38.61077117919922 4399.07275390625,73.75740814208984 4415.16796875,78.14693450927734 4414.6142578125,78.3792724609375\\\"></polygon></svg>\"}},\"@context\":\"http://www.w3.org/ns/anno.jsonld\",\"id\":\"#cf5e4fbd-88a8-44df-9da3-4202a4752571\"}},{\"arti_id\":\"arti_13\",\"name\":\"Mirror\",\"type\":\"Equipment\",\"subtype\":\"Body maintenance\",\"material\":\"Multi\",\"colour\":\"Silver\",\"fixed\":\"yes\",\"persistence\":\"yes\",\"orientation\":\"0\",\"artiNotes\":\"Mirror attached to wall\",\"recorder\":\"SA\",\"dateRecorded\":\"2023-7-21 15:7:45\",\"shpInfo\":{\"type\":\"Annotation\",\"body\":[{\"type\":\"TextualBody\",\"purpose\":\"tagging\",\"value\":\"arti_13\"}],\"target\":{\"source\":\"http://192.168.200.38:5000/iss_images/iss066e124440crop.jpg\",\"selector\":{\"type\":\"SvgSelector\",\"value\":\"<svg><polygon points=\\\"2587.92578125,748.520263671875 3503.59765625,724.8547973632812 3516.90966796875,1873.59765625 2593.955810546875,1889.9814453125\\\"></polygon></svg>\"}},\"@context\":\"http://www.w3.org/ns/anno.jsonld\",\"id\":\"#269fc583-c8cf-4a80-b1b0-ab5abcb5dca1\"}},{\"arti_id\":\"arti_21\",\"name\":\"Floss picks\",\"type\":\"Equipment\",\"subtype\":\"Body maintenance\",\"material\":\"Plastic\",\"colour\":\"Multi\",\"fixed\":\"yes\",\"persistence\":\"yes\",\"orientation\":\"90\",\"artiNotes\":\"DenTek brand floss picks. Words on packaging: Triple clean floss picks\",\"recorder\":\"SA\",\"dateRecorded\":\"2023-7-21 15:9:40\",\"shpInfo\":{\"type\":\"Annotation\",\"body\":[{\"type\":\"TextualBody\",\"purpose\":\"tagging\",\"value\":\"arti_21\"}],\"target\":{\"source\":\"http://192.168.200.38:5000/iss_images/iss066e124440crop.jpg\",\"selector\":{\"type\":\"SvgSelector\",\"value\":\"<svg><polygon points=\\\"2735.4599609375,2344.632568359375 2231.43017578125,2411.682373046875 2181.287109375,2396.148193359375 2104.989013671875,2420.4248046875 2134.099365234375,2843.788818359375 2747.438232421875,2840.57763671875 2737.8046875,2785.987060546875 2789.183837890625,2676.806396484375 2805.23974609375,2670.384033203125 2785.97265625,2509.823974609375 2744.22705078125,2487.345703125 2692.847900390625,2394.220947265625\\\"></polygon></svg>\"}},\"@context\":\"http://www.w3.org/ns/anno.jsonld\",\"id\":\"#c4f9839d-b400-4ee8-ab94-369645315a3d\"}},{\"arti_id\":\"arti_51\",\"name\":\"Huggies wipes\",\"type\":\"Equipment\",\"subtype\":\"Body maintenance\",\"material\":\"Plastic\",\"colour\":\"Multi\",\"fixed\":\"yes\",\"persistence\":\"yes\",\"orientation\":\"0\",\"artiNotes\":\"Huggies brand wipes with a T written in marker on the lid and 64 wipes. Words on sticker: HUGGIES WIPES ASSY PN SEG33115639-305 L/N W-2101671. The latter numbers are written in pen. \",\"recorder\":\"SA\",\"dateRecorded\":\"2023-7-21 15:12:23\",\"shpInfo\":{\"type\":\"Annotation\",\"body\":[{\"type\":\"TextualBody\",\"purpose\":\"tagging\",\"value\":\"arti_51\"}],\"target\":{\"source\":\"http://192.168.200.38:5000/iss_images/iss066e124440crop.jpg\",\"selector\":{\"type\":\"SvgSelector\",\"value\":\"<svg><polygon points=\\\"2737.6103515625,2340.32861328125 2803.172119140625,2296.174560546875 2824.998291015625,2291.86767578125 2915.313232421875,2289.86083984375 3033.72607421875,2301.90283203125 3077.880126953125,2305.916748046875 3162.174072265625,2287.853759765625 3256.5029296875,2277.81884765625 3314.7060546875,2277.81884765625 3360.866943359375,2261.7626953125 3495.3359375,2239.685791015625 3667.937744140625,2215.601806640625 3740.18994140625,2241.69287109375 3822.096923828125,2270.397705078125 3841.609375,2295.4853515625 3876.453125,2298.272705078125 3914.08447265625,2278.76025390625 3911.296875,2309.4228515625 3816.52197265625,2360.991455078125 3848.578125,2405.591552734375 3848.578125,2518.485107421875 3877.846923828125,2590.960205078125 3854.153076171875,2592.35400390625 3890.394775390625,2698.11328125 3930.865478515625,2766.5869140625 3848.63427734375,2813.974365234375 3797.691162109375,2826.66259765625 3720.50732421875,2817.025390625 3571.1865234375,2792.94140625 3470.033935546875,2819.433837890625 3262.91162109375,2826.658935546875 3234.0107421875,2821.84228515625 3140.083251953125,2831.475830078125 2747.51416015625,2831.475830078125 2737.880615234375,2795.349853515625 2788.45703125,2674.929931640625 2807.72412109375,2670.113037109375 2786.048583984375,2506.342041015625 2752.3310546875,2494.300048828125 2689.712646484375,2395.5556640625\\\"></polygon></svg>\"}},\"@context\":\"http://www.w3.org/ns/anno.jsonld\",\"id\":\"#a0ec9233-39e3-4f4a-a256-c1e3ef78f79c\"}},{\"arti_id\":\"arti_22\",\"name\":\"Touch array\",\"type\":\"Equipment\",\"subtype\":\"Experiment\",\"material\":\"Multi\",\"colour\":\"Black\",\"fixed\":\"yes\",\"persistence\":\"yes\",\"orientation\":\"0\",\"artiNotes\":\"Touch array palette used to a microbiology experiment. Three differently colored squares, German Aerospace Center (DLR) logo on top left corner and letters UCL on the right side. Two labels on the top with the words \\\"Touch Array (S/N 04)\\\" and \\\"Do not clean\\\"\",\"recorder\":\"SA\",\"dateRecorded\":\"2023-7-21 15:14:45\",\"shpInfo\":{\"type\":\"Annotation\",\"body\":[{\"type\":\"TextualBody\",\"purpose\":\"tagging\",\"value\":\"arti_22\"}],\"target\":{\"source\":\"http://192.168.200.38:5000/iss_images/iss066e124440crop.jpg\",\"selector\":{\"type\":\"SvgSelector\",\"value\":\"<svg><polygon points=\\\"3898.21337890625,463.652587890625 3930.728271484375,437.2341613769531 4518.580078125,319.7272644042969 4537.8857421875,324.8077392578125 4576.49755859375,495.51129150390625 4569.384765625,512.7848510742188 4534.83740234375,533.106689453125 3956.680908203125,644.8768920898438 3944.48779296875,646.9090576171875 3932.294677734375,639.7964477539062\\\"></polygon></svg>\"}},\"@context\":\"http://www.w3.org/ns/anno.jsonld\",\"id\":\"#b9c46e82-3605-4096-9f93-2a909aa002e5\"}},{\"arti_id\":\"arti_39\",\"name\":\"Dry wipes\",\"type\":\"Equipment\",\"subtype\":\"Body maintenance\",\"material\":\"Multi\",\"colour\":\"White\",\"fixed\":\"yes\",\"persistence\":\"yes\",\"orientation\":\"90\",\"artiNotes\":\"Cargo brand white dry wipes. Words on package: 50 white facial tissues. Words on added label: Dry Wipe SEZ33114924-302\",\"recorder\":\"SA\",\"dateRecorded\":\"2023-7-21 15:17:0\",\"shpInfo\":{\"type\":\"Annotation\",\"body\":[{\"type\":\"TextualBody\",\"purpose\":\"tagging\",\"value\":\"arti_39\"}],\"target\":{\"source\":\"http://192.168.200.38:5000/iss_images/iss066e124440crop.jpg\",\"selector\":{\"type\":\"SvgSelector\",\"value\":\"<svg><polygon points=\\\"4753.529296875,1284.456298828125 4764.0146484375,2014.9554443359375 4731.5791015625,2032.17529296875 4708.17236328125,2023.3941650390625 4670.1298828125,2020.4677734375 4608.67626953125,2036.562744140625 4444.80126953125,2087.773681640625 4403.83203125,2100.9423828125 4362.86328125,2096.552734375 4336.5263671875,2100.9423828125 4318.96826171875,2046.804931640625 4292.630859375,2036.562744140625 4278.669921875,1997.514404296875 4288.24169921875,1950.2354736328125 4275.07275390625,1931.2142333984375 4115.34326171875,1258.3031005859375 4116.80615234375,1231.966064453125 4277.75537109375,1132.47021484375 4455.0625,1084.1944580078125 4508.93017578125,1106.156494140625 4627.44677734375,1136.8831787109375 4664.0263671875,1312.4639892578125 4698.8564453125,1315.5950927734375 4698.390625,1315.6162109375\\\"></polygon></svg>\"}},\"@context\":\"http://www.w3.org/ns/anno.jsonld\",\"id\":\"#f6bed6ff-7db9-49fb-be39-6cf45e17bb76\"}},{\"arti_id\":\"arti_31\",\"name\":\"Disinfectant wipes\",\"type\":\"Equipment\",\"subtype\":\"Hygiene\",\"material\":\"Plastic\",\"colour\":\"Multi\",\"fixed\":\"yes\",\"persistence\":\"yes\",\"orientation\":\"90\",\"artiNotes\":\"PREempt brand disinfectant wipes. Front side covered in Kapton tape\",\"recorder\":\"SA\",\"dateRecorded\":\"2023-7-21 15:18:57\",\"shpInfo\":{\"type\":\"Annotation\",\"body\":[{\"type\":\"TextualBody\",\"purpose\":\"tagging\",\"value\":\"arti_31\"}],\"target\":{\"source\":\"http://192.168.200.38:5000/iss_images/iss066e124440crop.jpg\",\"selector\":{\"type\":\"SvgSelector\",\"value\":\"<svg><polygon points=\\\"4109.32958984375,2596.498046875 4093.878662109375,2617.56787109375 4128.7314453125,2668.88134765625 4122.41064453125,2843.759765625 4544.1259765625,2839.718017578125 4556.55615234375,2825.83642578125 4552.4931640625,2819.74169921875 4529.123046875,2809.580810546875 4534.203125,2740.486328125 4530.13916015625,2731.341552734375 4528.10693359375,2720.16455078125 4526.07470703125,2701.875 4534.203125,2687.649658203125 4522.01025390625,2657.166748046875 4535.21923828125,2624.65185546875 4516.9296875,2594.169189453125 4487.462890625,2581.97607421875 4469.17333984375,2580.9599609375\\\"></polygon></svg>\"}},\"@context\":\"http://www.w3.org/ns/anno.jsonld\",\"id\":\"#59f08082-5e33-46e4-8ad2-d185f55c7e6e\"}},{\"arti_id\":\"arti_64\",\"name\":\"Power cable\",\"type\":\"Electronic\",\"subtype\":\"Power\",\"material\":\"Plastic\",\"colour\":\"Black\",\"fixed\":\"yes\",\"persistence\":\"yes\",\"orientation\":\"0\",\"artiNotes\":\"Part of a black electric cable running up wall\",\"recorder\":\"SA\",\"dateRecorded\":\"2023-7-21 15:22:43\",\"shpInfo\":{\"type\":\"Annotation\",\"body\":[{\"type\":\"TextualBody\",\"purpose\":\"tagging\",\"value\":\"arti_64\"}],\"target\":{\"source\":\"http://192.168.200.38:5000/iss_images/iss066e124440crop.jpg\",\"selector\":{\"type\":\"SvgSelector\",\"value\":\"<svg><polygon points=\\\"4758.5986328125,482.6407470703125 4759.76904296875,531.8033447265625 4709.43603515625,564.5784301757812 4639.5693359375,618.4597778320312 4562.3134765625,681.6688232421875 4541.244140625,716.7850341796875 4539.48828125,765.9476318359375 4557.04638671875,815.1102905273438 4609.72021484375,869.540283203125 4681.70849609375,929.23779296875 4742.2109375,989.4840698242188 4758.96435546875,1013.5165405273438 4758.96435546875,1074.9698486328125 4741.40625,1045.12109375 4709.80126953125,1010.0049438476562 4655.37158203125,950.3074951171875 4578.11572265625,883.5867919921875 4497.3486328125,776.4824829101562 4499.1044921875,711.517578125 4525.44189453125,665.8665771484375 4686.97607421875,546.4716186523438 4708.87939453125,525.1680297851562\\\"></polygon></svg>\"}},\"@context\":\"http://www.w3.org/ns/anno.jsonld\",\"id\":\"#4255d604-e829-4d05-80f5-e5e580039b17\"}},{\"arti_id\":\"arti_30\",\"name\":\"Cable tie\",\"type\":\"Equipment\",\"subtype\":\"Restraint\",\"material\":\"Fabric\",\"colour\":\"Black\",\"fixed\":\"yes\",\"persistence\":\"yes\",\"orientation\":\"0\",\"artiNotes\":\"Cable tie wrapped around handrail\",\"recorder\":\"SA\",\"dateRecorded\":\"2023-7-23 10:19:42\",\"shpInfo\":{\"type\":\"Annotation\",\"body\":[{\"type\":\"TextualBody\",\"purpose\":\"tagging\",\"value\":\"arti_30\"}],\"target\":{\"source\":\"http://192.168.200.38:5000/iss_images/iss066e124440crop.jpg\",\"selector\":{\"type\":\"SvgSelector\",\"value\":\"<svg><polygon points=\\\"1794.583984375,1565.780517578125 1854.588134765625,1568.8316650390625 1923.777099609375,1570.071044921875 1935.9813232421875,1573.1221923828125 1937.5068359375,1620.4134521484375 1882.587890625,1660.0771484375 1798.683837890625,1672.2813720703125 1797.1583251953125,1695.164306640625 1781.903076171875,1693.6387939453125 1786.4796142578125,1669.2303466796875 1775.8009033203125,1641.7708740234375 1778.85205078125,1589.9029541015625 1776.2777099609375,1571.8826904296875 1777.3265380859375,1571.5966796875\\\"></polygon></svg>\"}},\"@context\":\"http://www.w3.org/ns/anno.jsonld\",\"id\":\"#da5c0581-dfe8-43ec-a5dc-e7e023cdd06f\"}},{\"arti_id\":\"arti_35\",\"name\":\"Bracket\",\"type\":\"Equipment\",\"subtype\":\"Restraint\",\"material\":\"Metal\",\"colour\":\"Silver\",\"fixed\":\"yes\",\"persistence\":\"yes\",\"orientation\":\"0\",\"artiNotes\":\"Bracket attached to bungee cord being used as a hook point for the carabiner \",\"recorder\":\"SA\",\"dateRecorded\":\"2023-9-5 19:55:32\",\"shpInfo\":{\"type\":\"Annotation\",\"body\":[{\"type\":\"TextualBody\",\"purpose\":\"tagging\",\"value\":\"arti_35\"}],\"target\":{\"source\":\"http://192.168.200.38:5000/iss_images/iss066e124440crop.jpg\",\"selector\":{\"type\":\"SvgSelector\",\"value\":\"<svg><polygon points=\\\"1137.412841796875,2489.864013671875 1193.17041015625,2415.924560546875 1232.147705078125,2361.549560546875 1243.0567626953125,2363.36767578125 1255.7840576171875,2397.004150390625 1147.602294921875,2557.913330078125 1144.875,2568.822265625 1170.3294677734375,2637.9130859375 1163.9658203125,2652.458740234375 1150.3294677734375,2654.27685546875 1128.5113525390625,2598.822265625 1119.42041015625,2554.27685546875\\\"></polygon></svg>\"}},\"@context\":\"http://www.w3.org/ns/anno.jsonld\",\"id\":\"#263f3140-d60f-40c8-b038-ce713885b902\"}}]","description":"Multiple toiletry items with touch array palette and laptop also present. "}],"ctxt_2":[{"filename":"iss066e124441.jpg","filepath":"/iss_images/iss066e124441.jpg","exifInfo":{"Bits Per Sample":{"value":8,"description":"8"},"Image Height":{"value":2764,"description":"2764px"},"Image Width":{"value":4730,"description":"4730px"},"Color Components":{"value":3,"description":"3"},"Subsampling":{"value":[[1,17,0],[2,17,1],[3,17,1]],"description":"YCbCr4:4:4 (1 1)"},"Thumbnail":{"Compression":{"id":259,"value":6,"description":6},"XResolution":{"id":282,"value":[72,1],"description":"72"},"YResolution":{"id":283,"value":[72,1],"description":"72"},"ResolutionUnit":{"id":296,"value":2,"description":"inches"},"JPEGInterchangeFormat":{"id":513,"value":1262,"description":1262},"JPEGInterchangeFormatLength":{"id":514,"value":4678,"description":4678},"type":"image/jpeg","image":{},"base64":"/9j/7QAMQWRvYmVfQ00AAf/uAA5BZG9iZQBkgAAAAAH/2wCEAAwICAgJCAwJCQwRCwoLERUPDAwPFRgTExUTExgRDAwMDAwMEQwMDAwMDAwMDAwMDAwMDAwMDAwMDAwMDAwMDAwBDQsLDQ4NEA4OEBQODg4UFA4ODg4UEQwMDAwMEREMDAwMDAwRDAwMDAwMDAwMDAwMDAwMDAwMDAwMDAwMDAwMDP/AABEIAF0AnwMBIgACEQEDEQH/3QAEAAr/xAE/AAABBQEBAQEBAQAAAAAAAAADAAECBAUGBwgJCgsBAAEFAQEBAQEBAAAAAAAAAAEAAgMEBQYHCAkKCxAAAQQBAwIEAgUHBggFAwwzAQACEQMEIRIxBUFRYRMicYEyBhSRobFCIyQVUsFiMzRygtFDByWSU/Dh8WNzNRaisoMmRJNUZEXCo3Q2F9JV4mXys4TD03Xj80YnlKSFtJXE1OT0pbXF1eX1VmZ2hpamtsbW5vY3R1dnd4eXp7fH1+f3EQACAgECBAQDBAUGBwcGBTUBAAIRAyExEgRBUWFxIhMFMoGRFKGxQiPBUtHwMyRi4XKCkkNTFWNzNPElBhaisoMHJjXC0kSTVKMXZEVVNnRl4vKzhMPTdePzRpSkhbSVxNTk9KW1xdXl9VZmdoaWprbG1ub2JzdHV2d3h5ent8f/2gAMAwEAAhEDEQA/ALXTMf7NSxrmM9YFxLmgHRx/ejd9FX2M7lpgcmDCBVYWPa5pgtIII0iO60rOqX3U2Vvuc5pYfaXc6jzUEIiIodBTNKRkbPU2u3HxzXPdJ/VG0H0A2ksraGjc1h0AEy4j/OVEXOAgHRRc+TJTrRSvhoouTl2hWk+vpNbQ2yl73taNzxaRJLQ4nb/WS1U5JZIVN3SasoZNGSwnF313bhp9M/pKGv8A3rLKHuf/AMDetJjS4gDUu0A8yub6t9ar6c404jvVwaSWuqOgsf8ARtvY4sZZW/T0mb/3P9HYm8Q6skccpXw9E/1hqozaiCG13MH6KwCNoH+Dd/wP/ntcPmGuxlDARD2i2w8kEyGt0/kBb3VOr0W0v2Eva+qTpqA8+m1m3/SfS3KOB9XcXPwcfIJcxz62gvb+dtlm4td/JapRECpd2IzkR7fQavPhjY0c0/OPyq1Zlh3Tm4QqLSC2bNwLSA42O9v0m+5bNn1Ksd/MXh3k5p/74qV31P6zXqysP/qkj/qmp1rKcTbrrx5KBB8NPFaF3SOqUkiyizTyDv4qm+uxn84ws/rNc3+CSG/W30+hWPjWyf8Apu9Mf9FqavL6Q5rGW0bdoa0uLASYETurO9Z2wEy3X4apnNIEnTzIhJTtdGzDRUQ3Gtsba9zw6sTAnY1u0/u7P9IthtrrG+5j2k8skAj+s9hcsvp3UsXHxWUGqwuqb73bdNxO/YPzvzvpOUrPrGPT9WiguYJJ3ENOmn/CJpI7UkDxt0WY7LLnvsBcWlu1riXNb7W/RY72bv5e3eh5OEbHUObXWSwy/szcDp/LcqOP1TId1Gg2Wxj5JAFQaAJLQxnvP6R37y1b72Vmpjj77bIY0SXGHe6G/usb9N6YQJjcrgTEv//QtgnupNKEHJw8cSFCyptxTglD3aJwUVJRqj7bLCS4kk9yg1SSFp1elj45y7gHNYYrYfz3/u/8Wz/CpUm61eZ+snVRhY/2Oh4+0XtIscCDsrOjm8/zl37r2fzS4exxcHOAJZWAXR2Bc2v/ADvd7V0n1nx/t2S/LpP65a6bGzDbDxP/AAT/APoLKfiBnTMhlYlz7K6937xa5jXu/qutLtqbwerVn96Ix1H5juhuFGblnHYP0bKqa3AaSWENc4fnbHPbv+l+euux6qm4zK6xsqr9tcD80RDVxjScHqbT6T7nOrbLK/pE/wA43+y5rV1nTPTuxKs/YG3ZdTC+CT7Ru9KvU7f0e5TH5YtT9KTdst21vJO1vLiPBuqpO6li/wClcf7J/wDIqxef1W/+oVgnbEpqXQfn4n+kcfg0/wDkUF/UMAM97/aOS5p/uQL6fSxW3u0Y4Tu7aLIyXvIBgjUhoEaAR73f8Jtd+d7Kv66MRaJGnXZ+yM57mMrZY9o3OBZtIB4+kAononTpB9KADO0OO0/Fk7VS6BP2ktjQ1lzT3I3Dv9J27+Ut0tRKA5VvR2WZdmSLnV+qZLWtaezWu9z9/wBLZ+4np6D09jdha97ZkhzyQT47RDVpbU4EGUClz3U0YVracOmtuTcQ2skQGhrd1lj4921v7jfpotGGKw9wsLsqwFrspwBd5bWfzbGNd7vRTXYjXQKSa7KC11DzLtphw924lz2PadtiVOTZYLGbAzLrBJpcTtJP0XMf+dQ5356Sn//RMCjUZ9rwaS6WuaQdG+HwQAFINUVWy3TMHRWo6eAQbLS8cw1sT/nKsGpenJJLiJ1PARIpQ1KZ91WPU665wbWwS4kwPv8A5Swr/rmct7mZ3sDfbj2RDQyfbXc33bLf+F+g9UvrD1j7RYceoxRWdT+84abv6v5v7ixsPHORaLCJAPsHif3j/VUcZEysbNqeOEMdS+b/AKP9V0sjJc97rgZFckR3cfawf57kV2Oa+mtqcRpZXvLtRDXtstc4fnM2h7npfZmsvooOuwHIu/s/zTf+3E3Wci7G6Yw02enY9zgTpJBY7cPcpYgyIHdpyIiCezndbrNPVrNupbXRADt2rmh30/zl0/Rmf5FwP/C7D964jNyB7rWHRpr2mIkNBaNzf7K7To1kdJwm+FDB+CcfliOyB8xLbtbONePFhGmn5VkYeNgXer9otuaQG+mwOaPdPvduc3317P3fex617yPslxmPadVz9TS+9jGHdJhpiPmgl2Dm9Opwm4r6BmGovGO3IGjA4/Tc6pzX2Odt9n836bPZ6f8AOLnuoY+MAxuPv3gH1XOmXOn2u2/RrWgbBOTXsey3HeGCw8OBE7h+7/5BZORXkPeS+wFk/RaI0/dlCN2dfoqVVt9W30dtLcxzWumzYZbz7QfpE/NbNgED4rB6LZHUXUhgY1tbjp3ILP8AyS3wU4oDCsAz3U4bOvHeNfwSJ0QsTc2qC8zJaA0nx2xohWir1SV47nvcA0Hc2WwSOD/V290UdFpc8XPe4217nM2Q0CRq17tu57FPGDgYcIcdTPPkP3VfYP0ZMng6fJBL/9LQr6dkur9VzRXXEy46n+yPcqmblUYFTbr5LXO2gN543d10H1mdV0zpv2lhNl9jhXWHn2l0T/Nt2/o9jX71xOf1P7c5ll1TGsY3SBtbun3Paz83/v6s8ryomRKRHAD1/Sprc3zRxgxiCZkfo/o26Z6lvvxqMavechvqWOeQBXVBe9zz+kZU9rG+o/dv9NUvrD1VtDDi0P8A0jwC97CCA06tDXNLvpLFv6g6x5YyQ3hxkgmfzNPzXM+kqGVc6x5Ey4qP4h7UTHHj31MvKXRs/CY5ZRlnzaVQgCf3f0v5fp/3GDWuyLRW3Ro5jsF1lWJgscH41Tqaw3855fP8pu4Ncz2rN6J03T1HjTn4laPUspuNU1gG595LGNHMNG97v6v0Kv8AryqRFCmzlycUr6BrUza6/IjW94rYP5Ff/mZ2/wDW1U65i0ZvoMcS44+6Wjg7tvt3f2FefjWeiMap+19bdu/xd9Kyf+MfuVK2i2ims27dztwdWQHDaG/RdPtd9JPjuwlweqWY/pmpoi1jQ1wGgDR9Bn9n8xdV0d9n7PxZINYoqDAAZBDf0m987XfyFTx2UWuO+mqY5axrTp5shButex7vTIYexAHbjlPOq0PRWkvxbGM1cRACyaMRuRa2i5p2uEvbrMDWQsrGuuflV7rHGLGkSdOf5O1btWPc17n+puc86F2u0afo6/3a27foodE7lI7o+Lvim54tI13mRAH5zA1jlRy+m5FdT7ax6wrMOH0dANzne7939xaVbLmOc8FrnOEEuB0Ez7fclkMyciiyh1gay3Qlo1AMbmt37/pf+q00Xa7Ry8PCysXqDftNLanW1uLCLWvLg0sG702Dc1v8ta22OVCikVe5w9W50epk2EutcGjayvc7211t/cqaxTscU9axcEGofpLK+ASHz4T7SR/mom4obn+newnRrpaT8UFNzG3tDA/6R+l9/wD5FXm2ANPmFlNe8WuOpDRIAiCFbdlsrra57XNFjS5h2mD/AORTSCmw/wD/09L61dRbl9Lta0ScW0lzRqfYdjf6u5lm5cZXRbmvFdBluhttOoYDxu/4T/R1LtMirGstuc2ra28kPBJEwNuv9n6SwuovxsHAtrxW7Q4w13Evcdvqf5oT48x7eMjrdhaeW9zLE/SvF53JFNb3+gD6LPZWTqTH07XH96xyj0zEfl5Q0O0d0HJdEMbwAt76v4prrrs2klxlx7QVUEjKRnLUl0M1Y4Rxx0ADs00NrrFbRxpAWZZbVldSGyHV4u7c/sfTLdzW/wAn7V6P/bS17HFlbnCS6CGhvMn6O3+UsnDx3VUljyN52UAN0AroGzbp9L9MbvVd+fYnhqlsUUy9ryyTtd79NJ2+z979J/6LWZ9ZbH42PTayCQ5+h4I2t0d963ah7ZXP/W/+i0f1n/krT8Wsxfj/ANFZkNQJ8vzc1vVTRkOq9HfqGhwcdS5u/ja791X6cE5VFeSX7BcwP2gTG4Tt3SsW/GsyM8YtZi25z3AnyZtaT/21YusqbXg9Nx23QTVXVWS0ky47axt/tInYK6lpY/ScemwWEvscCCNxAEj+S1agBDdypszW2lzame9oMBxAkidJ/N+irDMhjqpa8tyMd4NlYcRMj9GT9H1Mf/oeqmcYIJFmt6GqYkHb+xPW4OMSPkiHYAqt1rS6zdcSXOa5pFY9h7ta5rNtlVv/AAiaxrnWkm5zJO5jWBoA/kt0+i38799EmvFkEQRqeHzEmyB6jtrGucfBoJP4JrarGt3bCfPkD+ttVA5t1tpxL6ch5Di114eRS5gG9m72sb6bnu/m2s/Q/wCDtSfkfabPsDmhu1zPVe9zt7tu17L2Wf4Tb9Hf9NImQIFbi/ogiNWJXrW35NlrCZnXv/uTWVbh4EGQVOq71HuBGo7891Nxb37orGnb60FrHivSWkDQOn6RE+7/ADlktvsZ9YXMNz/SfVIG87d337Vo5eNXlWl7LAdgNZESA5p97f62qx78RzesY9WgNjDAH0dA8lyjlOYJAhehqXzf81eIwIFyrUWNqf/UuOyW2Vkh25zudZcf/MVk9T6bldRYz7LsArcXP3uLORtbt9rkfD+zfpfQ37pb6u+ZmPb9JX6J2vmZUOpHr0Z4mpAw1PTR47I6Ffjzbk2sdtIitkmSSB7nuDPFdLg1CuhrRwAB9wVDre7Z7f32TPhuWjjbvSS0A0VMzJueh8qYdQfZViuyaXFmRQQ6hzefUJFTKv6t7rPSeoNr9LbTuLm01hgJ8fz3f2/pJZfr/asMOAGGLBvIMk3w77ILG/mUtf8AQ+n+semns3bnT46/BFY8r1vqGdT1HLZVk3VsZa1rWNsc1o/Rh2jQf3lnvycrJY4XZDsiGNLNz3P2lx1+n9GzT9ItTq/7F+35P2j7X63qD1PS9PZu2fmb/dt9P95Ztv2HY77J6xO0ep6/p/Rn2bfR/tb/AFFNhI4x5H/osWYHhPnH/pJqHf5fDhw1z2t+VbmN/wCktitlmdgBtZBtZU1rGu4ljhfU7+016w6t/wC2R6cb/V9nh+Z/31b+Ns+zP+wT6ux23if8F/N/m/zfp+imkjh26Jq5V021RdKoufn5FjyA2p3vAn+cd7vRb+82r99a7qdrS1sVkNcHPAGhMaysrphyRa42tL/c37S207XHX9BufW2x7cnbv/wf8z/1taeW7L9e3bXQKYZP6RxEfnRsqb/r/OqOABsDvr0RjoA10N90LAHbHPraDYSNpg8CA4aIxfAgDVCdEtku2eDAN3I/f/12Kr+s+ofT37JMbojn8/8Al/vI6gC7PiyjXsG4XNLi0yXN1MgjnzVa65gta0EPe2TtkSAR+d+c3cj2bfTH4+Mqo7Z67Nk79vt+j46bPV/P/wCLRVfm6VQlzn/viQOP87+VuTPyMOQH3tY7Q7TAOo7qvhb9ugdz/hDrx+bHt2LOz9+46+2G7omYjy921MySlGIMY8RvUJhGMiQTQ6dHUffhuLQy8OsPta0QZ/1hZWbDesYD/Oxp/tNdH5FDF/n2CoS3e3eXEwT/ACWx7XJupl/7Qw5ED1q9sGf9Lv7D81LHORB4o0eiskQCOE2PO3//2Q=="},"ImageWidth":{"id":256,"value":5568,"description":5568},"ImageLength":{"id":257,"value":3712,"description":3712},"BitsPerSample":{"id":258,"value":[16,16,16],"description":"16, 16, 16"},"Compression":{"id":259,"value":1,"description":1},"PhotometricInterpretation":{"id":262,"value":2,"description":2},"ImageDescription":{"id":270,"value":["GMT023_12_16_For Huntsville_XXXX_1167_SQUARES - Restricted_549K"],"description":"GMT023_12_16_For Huntsville_XXXX_1167_SQUARES - Restricted_549K"},"Make":{"id":271,"value":["NIKON CORPORATION"],"description":"NIKON CORPORATION"},"Model":{"id":272,"value":["NIKON D5"],"description":"NIKON D5"},"Orientation":{"id":274,"value":1,"description":"top-left"},"SamplesPerPixel":{"id":277,"value":3,"description":3},"XResolution":{"id":282,"value":[2400000,10000],"description":"240"},"YResolution":{"id":283,"value":[2400000,10000],"description":"240"},"PlanarConfiguration":{"id":284,"value":1,"description":1},"ResolutionUnit":{"id":296,"value":2,"description":"inches"},"Software":{"id":305,"value":["Adobe Photoshop 23.1 (Windows)"],"description":"Adobe Photoshop 23.1 (Windows)"},"DateTime":{"id":306,"value":["2022:01:29 11:55:25"],"description":"2022:01:29 11:55:25"},"Copyright":{"id":33432,"value":["© Aidan Walsh"],"description":"© Aidan Walsh"},"Exif IFD Pointer":{"id":34665,"value":424,"description":424},"ExposureTime":{"id":33434,"value":[1,80],"description":"1/80"},"FNumber":{"id":33437,"value":[45,10],"description":"f/4.5"},"ExposureProgram":{"id":34850,"value":2,"description":"Normal program"},"ISOSpeedRatings":{"id":34855,"value":2000,"description":2000},"SensitivityType":{"id":34864,"value":2,"description":"Recommended Exposure Index"},"RecommendedExposureIndex":{"id":34866,"value":2000,"description":2000},"ExifVersion":{"id":36864,"value":[48,50,51,49],"description":"0231"},"DateTimeOriginal":{"id":36867,"value":["2022:01:23 12:13:46"],"description":"2022:01:23 12:13:46"},"DateTimeDigitized":{"id":36868,"value":["2022:01:23 12:13:46"],"description":"2022:01:23 12:13:46"},"OffsetTime":{"id":36880,"value":["-05:00"],"description":"-05:00"},"ShutterSpeedValue":{"id":37377,"value":[6321928,1000000],"description":"1/80"},"ApertureValue":{"id":37378,"value":[433985,100000],"description":"4.50"},"ExposureBiasValue":{"id":37380,"value":[4,6],"description":"0.6666666666666666"},"MaxApertureValue":{"id":37381,"value":[30,10],"description":"2.83"},"MeteringMode":{"id":37383,"value":5,"description":"Pattern"},"LightSource":{"id":37384,"value":0,"description":"Unknown"},"Flash":{"id":37385,"value":0,"description":"Flash did not fire"},"FocalLength":{"id":37386,"value":[140,10],"description":"14 mm"},"UserComment":{"id":37510,"value":[65,83,67,73,73,0,0,0,78,65,83,65,32,51,53,48,50,53,52,57],"description":"NASA 3502549"},"SubSecTimeOriginal":{"id":37521,"value":["91"],"description":"91"},"SubSecTimeDigitized":{"id":37522,"value":["91"],"description":"91"},"ColorSpace":{"id":40961,"value":65535,"description":"Uncalibrated"},"PixelXDimension":{"id":40962,"value":4730,"description":4730},"PixelYDimension":{"id":40963,"value":2764,"description":2764},"FocalPlaneXResolution":{"id":41486,"value":[50857775,32768],"description":"1552.0561218261719"},"FocalPlaneYResolution":{"id":41487,"value":[50857775,32768],"description":"1552.0561218261719"},"FocalPlaneResolutionUnit":{"id":41488,"value":3,"description":"centimeters"},"SensingMethod":{"id":41495,"value":2,"description":"One-chip color area sensor"},"FileSource":{"id":41728,"value":3,"description":"DSC"},"SceneType":{"id":41729,"value":1,"description":"A directly photographed image"},"CFAPattern":{"id":41730,"value":[2,0,2,0,0,1,1,2],"description":"[Raw CFA pattern table data]"},"CustomRendered":{"id":41985,"value":1,"description":"Custom process"},"ExposureMode":{"id":41986,"value":0,"description":"Auto exposure"},"WhiteBalance":{"value":"Custom","attributes":{},"description":"Custom"},"FocalLengthIn35mmFilm":{"id":41989,"value":14,"description":14},"SceneCaptureType":{"id":41990,"value":0,"description":"Standard"},"GainControl":{"id":41991,"value":1,"description":"Low gain up"},"Contrast":{"id":41992,"value":0,"description":"Normal"},"Saturation":{"value":"0","attributes":{},"description":"0"},"Sharpness":{"value":"40","attributes":{},"description":"40"},"SubjectDistanceRange":{"id":41996,"value":0,"description":"Unknown"},"BodySerialNumber":{"id":42033,"value":["3502549"],"description":"3502549"},"LensSpecification":{"id":42034,"value":[[140,10],[240,10],[28,10],[28,10]],"description":"14-24 mm f/2.8"},"LensModel":{"id":42036,"value":["14.0-24.0 mm f/2.8"],"description":"14.0-24.0 mm f/2.8"},"Coded Character Set":{"id":346,"value":[27,37,71],"description":"UTF-8"},"Record Version":{"id":512,"value":[0,4],"description":"4"},"Caption/Abstract":{"id":632,"value":[71,77,84,48,50,51,95,49,50,95,49,54,95,70,111,114,32,72,117,110,116,115,118,105,108,108,101,95,84,104,111,109,97,115,32,77,97,114,115,104,98,117,114,110,95,49,49,54,55,95,83,81,85,65,82,69,83,32,45,32,82,101,115,116,114,105,99,116,101,100,95,53,52,57,75],"description":"GMT023_12_16_For Huntsville_XXXX_1167_SQUARES - Restricted_549K"},"Date Created":{"id":567,"value":[50,48,50,50,48,49,50,51],"description":"2022-01-23"},"Time Created":{"id":572,"value":[49,50,49,51,52,54],"description":"12:13:46"},"Digital Creation Date":{"id":574,"value":[50,48,50,50,48,49,50,51],"description":"2022-01-23"},"Copyright Notice":{"id":628,"value":[194,169,32,65,105,100,97,110,32,87,97,108,115,104],"description":"© Aidan Walsh"},"about":{"value":"","attributes":{},"description":""},"CreatorTool":{"value":"Adobe Photoshop Lightroom Classic 11.1 (Windows)","attributes":{},"description":"Adobe Photoshop Lightroom Classic 11.1 (Windows)"},"CreateDate":{"value":"2022-01-23T12:13:46","attributes":{},"description":"2022-01-23T12:13:46"},"ModifyDate":{"value":"2022-01-29T11:55:25-08:00","attributes":{},"description":"2022-01-29T11:55:25-08:00"},"MetadataDate":{"value":"2022-01-29T11:55:25-08:00","attributes":{},"description":"2022-01-29T11:55:25-08:00"},"SerialNumber":{"value":"3502549","attributes":{},"description":"3502549"},"LensInfo":{"value":"140/10 240/10 28/10 28/10","attributes":{},"description":"140/10 240/10 28/10 28/10"},"Lens":{"value":"14.0-24.0 mm f/2.8","attributes":{},"description":"14.0-24.0 mm f/2.8"},"LensID":{"value":"146","attributes":{},"description":"146"},"ImageNumber":{"value":"107661","attributes":{},"description":"107661"},"ApproximateFocusDistance":{"value":"79/100","attributes":{},"description":"79/100"},"DistortionCorrectionAlreadyApplied":{"value":"True","attributes":{},"description":"True"},"LateralChromaticAberrationCorrectionAlreadyApplied":{"value":"True","attributes":{},"description":"True"},"VignetteCorrectionAlreadyApplied":{"value":"True","attributes":{},"description":"True"},"DateCreated":{"value":"2022-01-23T12:13:46.091","attributes":{},"description":"2022-01-23T12:13:46.091"},"ColorMode":{"value":"3","attributes":{},"description":"3"},"ICCProfile":{"value":"Adobe RGB (1998)","attributes":{},"description":"Adobe RGB (1998)"},"DocumentID":{"value":"adobe:docid:photoshop:ac64e60e-c77f-7441-a6f2-8cabfbd3c685","attributes":{},"description":"adobe:docid:photoshop:ac64e60e-c77f-7441-a6f2-8cabfbd3c685"},"OriginalDocumentID":{"value":"F9365982C6313408ED226A78EA7AF419","attributes":{},"description":"F9365982C6313408ED226A78EA7AF419"},"InstanceID":{"value":"xmp.iid:9218dd53-24e3-9e44-a864-61394cdce8e0","attributes":{},"description":"xmp.iid:9218dd53-24e3-9e44-a864-61394cdce8e0"},"PreservedFileName":{"value":"549K7380.NEF","attributes":{},"description":"549K7380.NEF"},"format":{"value":"image/jpeg","attributes":{},"description":"image/jpeg"},"Marked":{"value":"True","attributes":{},"description":"True"},"RawFileName":{"value":"iss066e124441.NEF","attributes":{},"description":"iss066e124441.NEF"},"Version":{"value":"14.1","attributes":{},"description":"14.1"},"ProcessVersion":{"value":"11.0","attributes":{},"description":"11.0"},"Temperature":{"value":"4700","attributes":{},"description":"4700"},"Tint":{"value":"+12","attributes":{},"description":"+12"},"Exposure2012":{"value":"+0.48","attributes":{},"description":"+0.48"},"Contrast2012":{"value":"0","attributes":{},"description":"0"},"Highlights2012":{"value":"+2","attributes":{},"description":"+2"},"Shadows2012":{"value":"+62","attributes":{},"description":"+62"},"Whites2012":{"value":"0","attributes":{},"description":"0"},"Blacks2012":{"value":"0","attributes":{},"description":"0"},"Texture":{"value":"0","attributes":{},"description":"0"},"Clarity2012":{"value":"0","attributes":{},"description":"0"},"Dehaze":{"value":"0","attributes":{},"description":"0"},"Vibrance":{"value":"0","attributes":{},"description":"0"},"ParametricShadows":{"value":"0","attributes":{},"description":"0"},"ParametricDarks":{"value":"0","attributes":{},"description":"0"},"ParametricLights":{"value":"0","attributes":{},"description":"0"},"ParametricHighlights":{"value":"0","attributes":{},"description":"0"},"ParametricShadowSplit":{"value":"25","attributes":{},"description":"25"},"ParametricMidtoneSplit":{"value":"50","attributes":{},"description":"50"},"ParametricHighlightSplit":{"value":"75","attributes":{},"description":"75"},"SharpenRadius":{"value":"+1.0","attributes":{},"description":"+1.0"},"SharpenDetail":{"value":"25","attributes":{},"description":"25"},"SharpenEdgeMasking":{"value":"0","attributes":{},"description":"0"},"LuminanceSmoothing":{"value":"0","attributes":{},"description":"0"},"ColorNoiseReduction":{"value":"25","attributes":{},"description":"25"},"ColorNoiseReductionDetail":{"value":"50","attributes":{},"description":"50"},"ColorNoiseReductionSmoothness":{"value":"50","attributes":{},"description":"50"},"HueAdjustmentRed":{"value":"0","attributes":{},"description":"0"},"HueAdjustmentOrange":{"value":"0","attributes":{},"description":"0"},"HueAdjustmentYellow":{"value":"0","attributes":{},"description":"0"},"HueAdjustmentGreen":{"value":"0","attributes":{},"description":"0"},"HueAdjustmentAqua":{"value":"0","attributes":{},"description":"0"},"HueAdjustmentBlue":{"value":"0","attributes":{},"description":"0"},"HueAdjustmentPurple":{"value":"0","attributes":{},"description":"0"},"HueAdjustmentMagenta":{"value":"0","attributes":{},"description":"0"},"SaturationAdjustmentRed":{"value":"0","attributes":{},"description":"0"},"SaturationAdjustmentOrange":{"value":"0","attributes":{},"description":"0"},"SaturationAdjustmentYellow":{"value":"0","attributes":{},"description":"0"},"SaturationAdjustmentGreen":{"value":"0","attributes":{},"description":"0"},"SaturationAdjustmentAqua":{"value":"0","attributes":{},"description":"0"},"SaturationAdjustmentBlue":{"value":"0","attributes":{},"description":"0"},"SaturationAdjustmentPurple":{"value":"0","attributes":{},"description":"0"},"SaturationAdjustmentMagenta":{"value":"0","attributes":{},"description":"0"},"LuminanceAdjustmentRed":{"value":"0","attributes":{},"description":"0"},"LuminanceAdjustmentOrange":{"value":"0","attributes":{},"description":"0"},"LuminanceAdjustmentYellow":{"value":"0","attributes":{},"description":"0"},"LuminanceAdjustmentGreen":{"value":"0","attributes":{},"description":"0"},"LuminanceAdjustmentAqua":{"value":"0","attributes":{},"description":"0"},"LuminanceAdjustmentBlue":{"value":"0","attributes":{},"description":"0"},"LuminanceAdjustmentPurple":{"value":"0","attributes":{},"description":"0"},"LuminanceAdjustmentMagenta":{"value":"0","attributes":{},"description":"0"},"SplitToningShadowHue":{"value":"0","attributes":{},"description":"0"},"SplitToningShadowSaturation":{"value":"0","attributes":{},"description":"0"},"SplitToningHighlightHue":{"value":"0","attributes":{},"description":"0"},"SplitToningHighlightSaturation":{"value":"0","attributes":{},"description":"0"},"SplitToningBalance":{"value":"0","attributes":{},"description":"0"},"ColorGradeMidtoneHue":{"value":"0","attributes":{},"description":"0"},"ColorGradeMidtoneSat":{"value":"0","attributes":{},"description":"0"},"ColorGradeShadowLum":{"value":"0","attributes":{},"description":"0"},"ColorGradeMidtoneLum":{"value":"0","attributes":{},"description":"0"},"ColorGradeHighlightLum":{"value":"0","attributes":{},"description":"0"},"ColorGradeBlending":{"value":"50","attributes":{},"description":"50"},"ColorGradeGlobalHue":{"value":"0","attributes":{},"description":"0"},"ColorGradeGlobalSat":{"value":"0","attributes":{},"description":"0"},"ColorGradeGlobalLum":{"value":"0","attributes":{},"description":"0"},"AutoLateralCA":{"value":"1","attributes":{},"description":"1"},"LensProfileEnable":{"value":"1","attributes":{},"description":"1"},"LensManualDistortionAmount":{"value":"0","attributes":{},"description":"0"},"VignetteAmount":{"value":"0","attributes":{},"description":"0"},"DefringePurpleAmount":{"value":"0","attributes":{},"description":"0"},"DefringePurpleHueLo":{"value":"30","attributes":{},"description":"30"},"DefringePurpleHueHi":{"value":"70","attributes":{},"description":"70"},"DefringeGreenAmount":{"value":"0","attributes":{},"description":"0"},"DefringeGreenHueLo":{"value":"40","attributes":{},"description":"40"},"DefringeGreenHueHi":{"value":"60","attributes":{},"description":"60"},"PerspectiveUpright":{"value":"0","attributes":{},"description":"0"},"PerspectiveVertical":{"value":"0","attributes":{},"description":"0"},"PerspectiveHorizontal":{"value":"0","attributes":{},"description":"0"},"PerspectiveRotate":{"value":"0.0","attributes":{},"description":"0.0"},"PerspectiveAspect":{"value":"0","attributes":{},"description":"0"},"PerspectiveScale":{"value":"100","attributes":{},"description":"100"},"PerspectiveX":{"value":"0.00","attributes":{},"description":"0.00"},"PerspectiveY":{"value":"0.00","attributes":{},"description":"0.00"},"GrainAmount":{"value":"0","attributes":{},"description":"0"},"PostCropVignetteAmount":{"value":"0","attributes":{},"description":"0"},"ShadowTint":{"value":"0","attributes":{},"description":"0"},"RedHue":{"value":"0","attributes":{},"description":"0"},"RedSaturation":{"value":"0","attributes":{},"description":"0"},"GreenHue":{"value":"0","attributes":{},"description":"0"},"GreenSaturation":{"value":"0","attributes":{},"description":"0"},"BlueHue":{"value":"0","attributes":{},"description":"0"},"BlueSaturation":{"value":"0","attributes":{},"description":"0"},"OverrideLookVignette":{"value":"False","attributes":{},"description":"False"},"ToneCurveName2012":{"value":"Linear","attributes":{},"description":"Linear"},"CameraProfile":{"value":"Adobe Standard","attributes":{},"description":"Adobe Standard"},"CameraProfileDigest":{"value":"DC0173EBB7ECE22257A40AD42B5C9460","attributes":{},"description":"DC0173EBB7ECE22257A40AD42B5C9460"},"LensProfileSetup":{"value":"LensDefaults","attributes":{},"description":"LensDefaults"},"LensProfileName":{"value":"Adobe (Nikon AF-S NIKKOR 14-24mm f/2.8G ED)","attributes":{},"description":"Adobe (Nikon AF-S NIKKOR 14-24mm f/2.8G ED)"},"LensProfileFilename":{"value":"NIKON D3X (Nikon FX 14-24mm f2.8 G ED) - RAW.lcp","attributes":{},"description":"NIKON D3X (Nikon FX 14-24mm f2.8 G ED) - RAW.lcp"},"LensProfileDigest":{"value":"F1CD1D17DB104625E68F140EE09FFC50","attributes":{},"description":"F1CD1D17DB104625E68F140EE09FFC50"},"LensProfileIsEmbedded":{"value":"False","attributes":{},"description":"False"},"LensProfileDistortionScale":{"value":"100","attributes":{},"description":"100"},"LensProfileVignettingScale":{"value":"100","attributes":{},"description":"100"},"HasSettings":{"value":"True","attributes":{},"description":"True"},"CropTop":{"value":"0","attributes":{},"description":"0"},"CropLeft":{"value":"0","attributes":{},"description":"0"},"CropBottom":{"value":"1","attributes":{},"description":"1"},"CropRight":{"value":"1","attributes":{},"description":"1"},"CropAngle":{"value":"0","attributes":{},"description":"0"},"CropConstrainToWarp":{"value":"0","attributes":{},"description":"0"},"HasCrop":{"value":"False","attributes":{},"description":"False"},"AlreadyApplied":{"value":"True","attributes":{},"description":"True"},"History":{"value":[{"action":{"value":"saved","attributes":{},"description":"saved"},"instanceID":{"value":"xmp.iid:cbd14155-b86a-da40-8748-dbbf768efe23","attributes":{},"description":"xmp.iid:cbd14155-b86a-da40-8748-dbbf768efe23"},"when":{"value":"2022-01-24T09:28:09-06:00","attributes":{},"description":"2022-01-24T09:28:09-06:00"},"softwareAgent":{"value":"Adobe Photoshop Camera Raw 14.1","attributes":{},"description":"Adobe Photoshop Camera Raw 14.1"},"changed":{"value":"/metadata","attributes":{},"description":"/metadata"}},{"action":{"value":"saved","attributes":{},"description":"saved"},"instanceID":{"value":"xmp.iid:b00f213d-762b-2c44-a277-e0b5772758e9","attributes":{},"description":"xmp.iid:b00f213d-762b-2c44-a277-e0b5772758e9"},"when":{"value":"2022-01-24T12:15:05-06:00","attributes":{},"description":"2022-01-24T12:15:05-06:00"},"softwareAgent":{"value":"Adobe Photoshop Camera Raw 14.1 (Windows)","attributes":{},"description":"Adobe Photoshop Camera Raw 14.1 (Windows)"},"changed":{"value":"/metadata","attributes":{},"description":"/metadata"}},{"action":{"value":"converted","attributes":{},"description":"converted"},"parameters":{"value":"from image/x-nikon-nef to image/dng","attributes":{},"description":"from image/x-nikon-nef to image/dng"}},{"action":{"value":"saved","attributes":{},"description":"saved"},"instanceID":{"value":"xmp.iid:38899620-bf7d-284c-99ab-856e1ca0d0a0","attributes":{},"description":"xmp.iid:38899620-bf7d-284c-99ab-856e1ca0d0a0"},"when":{"value":"2022-01-26T09:55:04-05:00","attributes":{},"description":"2022-01-26T09:55:04-05:00"},"softwareAgent":{"value":"Adobe Photoshop Lightroom Classic 11.1 (Windows)","attributes":{},"description":"Adobe Photoshop Lightroom Classic 11.1 (Windows)"},"changed":{"value":"/metadata","attributes":{},"description":"/metadata"}},{"action":{"value":"derived","attributes":{},"description":"derived"},"parameters":{"value":"converted from image/dng to image/tiff, saved to new location","attributes":{},"description":"converted from image/dng to image/tiff, saved to new location"}},{"action":{"value":"saved","attributes":{},"description":"saved"},"instanceID":{"value":"xmp.iid:9954f614-528d-9b46-894f-486acdf321e1","attributes":{},"description":"xmp.iid:9954f614-528d-9b46-894f-486acdf321e1"},"when":{"value":"2022-01-26T10:03:14-05:00","attributes":{},"description":"2022-01-26T10:03:14-05:00"},"softwareAgent":{"value":"Adobe Photoshop Lightroom Classic 11.1 (Windows)","attributes":{},"description":"Adobe Photoshop Lightroom Classic 11.1 (Windows)"},"changed":{"value":"/","attributes":{},"description":"/"}},{"action":{"value":"saved","attributes":{},"description":"saved"},"instanceID":{"value":"xmp.iid:a2d1921e-a5fa-8b41-ab16-a210daf4bd3a","attributes":{},"description":"xmp.iid:a2d1921e-a5fa-8b41-ab16-a210daf4bd3a"},"when":{"value":"2022-01-29T11:55:25-08:00","attributes":{},"description":"2022-01-29T11:55:25-08:00"},"softwareAgent":{"value":"Adobe Photoshop 23.1 (Windows)","attributes":{},"description":"Adobe Photoshop 23.1 (Windows)"},"changed":{"value":"/","attributes":{},"description":"/"}},{"action":{"value":"converted","attributes":{},"description":"converted"},"parameters":{"value":"from image/tiff to image/jpeg","attributes":{},"description":"from image/tiff to image/jpeg"}},{"action":{"value":"derived","attributes":{},"description":"derived"},"parameters":{"value":"converted from image/tiff to image/jpeg","attributes":{},"description":"converted from image/tiff to image/jpeg"}},{"action":{"value":"saved","attributes":{},"description":"saved"},"instanceID":{"value":"xmp.iid:9218dd53-24e3-9e44-a864-61394cdce8e0","attributes":{},"description":"xmp.iid:9218dd53-24e3-9e44-a864-61394cdce8e0"},"when":{"value":"2022-01-29T11:55:25-08:00","attributes":{},"description":"2022-01-29T11:55:25-08:00"},"softwareAgent":{"value":"Adobe Photoshop 23.1 (Windows)","attributes":{},"description":"Adobe Photoshop 23.1 (Windows)"},"changed":{"value":"/","attributes":{},"description":"/"}}],"attributes":{},"description":"action: saved; instanceID: xmp.iid:cbd14155-b86a-da40-8748-dbbf768efe23; when: 2022-01-24T09:28:09-06:00; softwareAgent: Adobe Photoshop Camera Raw 14.1; changed: /metadata, action: saved; instanceID: xmp.iid:b00f213d-762b-2c44-a277-e0b5772758e9; when: 2022-01-24T12:15:05-06:00; softwareAgent: Adobe Photoshop Camera Raw 14.1 (Windows); changed: /metadata, action: converted; parameters: from image/x-nikon-nef to image/dng, action: saved; instanceID: xmp.iid:38899620-bf7d-284c-99ab-856e1ca0d0a0; when: 2022-01-26T09:55:04-05:00; softwareAgent: Adobe Photoshop Lightroom Classic 11.1 (Windows); changed: /metadata, action: derived; parameters: converted from image/dng to image/tiff, saved to new location, action: saved; instanceID: xmp.iid:9954f614-528d-9b46-894f-486acdf321e1; when: 2022-01-26T10:03:14-05:00; softwareAgent: Adobe Photoshop Lightroom Classic 11.1 (Windows); changed: /, action: saved; instanceID: xmp.iid:a2d1921e-a5fa-8b41-ab16-a210daf4bd3a; when: 2022-01-29T11:55:25-08:00; softwareAgent: Adobe Photoshop 23.1 (Windows); changed: /, action: converted; parameters: from image/tiff to image/jpeg, action: derived; parameters: converted from image/tiff to image/jpeg, action: saved; instanceID: xmp.iid:9218dd53-24e3-9e44-a864-61394cdce8e0; when: 2022-01-29T11:55:25-08:00; softwareAgent: Adobe Photoshop 23.1 (Windows); changed: /"},"DerivedFrom":{"value":{"instanceID":{"value":"xmp.iid:a2d1921e-a5fa-8b41-ab16-a210daf4bd3a","attributes":{},"description":"xmp.iid:a2d1921e-a5fa-8b41-ab16-a210daf4bd3a"},"documentID":{"value":"xmp.did:9954f614-528d-9b46-894f-486acdf321e1","attributes":{},"description":"xmp.did:9954f614-528d-9b46-894f-486acdf321e1"},"originalDocumentID":{"value":"F9365982C6313408ED226A78EA7AF419","attributes":{},"description":"F9365982C6313408ED226A78EA7AF419"}},"attributes":{},"description":"instanceID: xmp.iid:a2d1921e-a5fa-8b41-ab16-a210daf4bd3a; documentID: xmp.did:9954f614-528d-9b46-894f-486acdf321e1; originalDocumentID: F9365982C6313408ED226A78EA7AF419"},"description":{"value":[{"value":"GMT023_12_16_For Huntsville_XXXX_1167_SQUARES - Restricted_549K","attributes":{"lang":"x-default"},"description":"GMT023_12_16_For Huntsville_XXXX_1167_SQUARES - Restricted_549K"}],"attributes":{},"description":"GMT023_12_16_For Huntsville_XXXX_1167_SQUARES - Restricted_549K"},"rights":{"value":[{"value":"Â© Aidan Walsh","attributes":{"lang":"x-default"},"description":"© Aidan Walsh"}],"attributes":{},"description":"© Aidan Walsh"},"UsageTerms":{"value":[{"value":"All Rights Reserved","attributes":{"lang":"x-default"},"description":"All Rights Reserved"}],"attributes":{},"description":"All Rights Reserved"},"ToneCurvePV2012":{"value":[{"value":"0, 0","attributes":{},"description":"0, 0"},{"value":"255, 255","attributes":{},"description":"255, 255"}],"attributes":{},"description":"0, 0, 255, 255"},"ToneCurvePV2012Red":{"value":[{"value":"0, 0","attributes":{},"description":"0, 0"},{"value":"255, 255","attributes":{},"description":"255, 255"}],"attributes":{},"description":"0, 0, 255, 255"},"ToneCurvePV2012Green":{"value":[{"value":"0, 0","attributes":{},"description":"0, 0"},{"value":"255, 255","attributes":{},"description":"255, 255"}],"attributes":{},"description":"0, 0, 255, 255"},"ToneCurvePV2012Blue":{"value":[{"value":"0, 0","attributes":{},"description":"0, 0"},{"value":"255, 255","attributes":{},"description":"255, 255"}],"attributes":{},"description":"0, 0, 255, 255"},"Look":{"value":{"Name":{"value":"Adobe Color","attributes":{},"description":"Adobe Color"},"Amount":{"value":"1","attributes":{},"description":"1"},"UUID":{"value":"B952C231111CD8E0ECCF14B86BAA7077","attributes":{},"description":"B952C231111CD8E0ECCF14B86BAA7077"},"SupportsAmount":{"value":"false","attributes":{},"description":"false"},"SupportsMonochrome":{"value":"false","attributes":{},"description":"false"},"SupportsOutputReferred":{"value":"false","attributes":{},"description":"false"},"Group":{"value":[{"value":"Profiles","attributes":{"lang":"x-default"},"description":"Profiles"}],"attributes":{},"description":"Profiles"},"Parameters":{"value":{"Version":{"value":"14.1","attributes":{},"description":"14.1"},"ProcessVersion":{"value":"11.0","attributes":{},"description":"11.0"},"ConvertToGrayscale":{"value":"False","attributes":{},"description":"False"},"CameraProfile":{"value":"Adobe Standard","attributes":{},"description":"Adobe Standard"},"LookTable":{"value":"E1095149FDB39D7A057BAB208837E2E1","attributes":{},"description":"E1095149FDB39D7A057BAB208837E2E1"},"ToneCurvePV2012":{"value":[{"value":"0, 0","attributes":{},"description":"0, 0"},{"value":"22, 16","attributes":{},"description":"22, 16"},{"value":"40, 35","attributes":{},"description":"40, 35"},{"value":"127, 127","attributes":{},"description":"127, 127"},{"value":"224, 230","attributes":{},"description":"224, 230"},{"value":"240, 246","attributes":{},"description":"240, 246"},{"value":"255, 255","attributes":{},"description":"255, 255"}],"attributes":{},"description":"0, 0, 22, 16, 40, 35, 127, 127, 224, 230, 240, 246, 255, 255"},"ToneCurvePV2012Red":{"value":[{"value":"0, 0","attributes":{},"description":"0, 0"},{"value":"255, 255","attributes":{},"description":"255, 255"}],"attributes":{},"description":"0, 0, 255, 255"},"ToneCurvePV2012Green":{"value":[{"value":"0, 0","attributes":{},"description":"0, 0"},{"value":"255, 255","attributes":{},"description":"255, 255"}],"attributes":{},"description":"0, 0, 255, 255"},"ToneCurvePV2012Blue":{"value":[{"value":"0, 0","attributes":{},"description":"0, 0"},{"value":"255, 255","attributes":{},"description":"255, 255"}],"attributes":{},"description":"0, 0, 255, 255"}},"attributes":{},"description":"Version: 14.1; ProcessVersion: 11.0; ConvertToGrayscale: False; CameraProfile: Adobe Standard; LookTable: E1095149FDB39D7A057BAB208837E2E1; ToneCurvePV2012: 0, 0, 22, 16, 40, 35, 127, 127, 224, 230, 240, 246, 255, 255; ToneCurvePV2012Red: 0, 0, 255, 255; ToneCurvePV2012Green: 0, 0, 255, 255; ToneCurvePV2012Blue: 0, 0, 255, 255"}},"attributes":{},"description":"Name: Adobe Color; Amount: 1; UUID: B952C231111CD8E0ECCF14B86BAA7077; SupportsAmount: false; SupportsMonochrome: false; SupportsOutputReferred: false; Group: Profiles; Parameters: Version: 14.1; ProcessVersion: 11.0; ConvertToGrayscale: False; CameraProfile: Adobe Standard; LookTable: E1095149FDB39D7A057BAB208837E2E1; ToneCurvePV2012: 0, 0, 22, 16, 40, 35, 127, 127, 224, 230, 240, 246, 255, 255; ToneCurvePV2012Red: 0, 0, 255, 255; ToneCurvePV2012Green: 0, 0, 255, 255; ToneCurvePV2012Blue: 0, 0, 255, 255"},"Preferred CMM type":{"value":"ADBE","description":"Adobe"},"Profile Version":{"value":"2.1.0","description":"2.1.0"},"Profile/Device class":{"value":"mntr","description":"Display Device profile"},"Color Space":{"value":"RGB ","description":"RGB "},"Connection Space":{"value":"XYZ ","description":"XYZ "},"ICC Profile Date":{"value":"1999-06-03T00:00:00.000Z","description":"1999-06-03T00:00:00.000Z"},"ICC Signature":{"value":"acsp","description":"acsp"},"Primary Platform":{"value":"APPL","description":"Apple"},"Device Manufacturer":{"value":"none","description":"none"},"Device Model Number":{"value":"\u0000\u0000\u0000\u0000","description":"\u0000\u0000\u0000\u0000"},"Rendering Intent":{"value":0,"description":"Perceptual"},"Profile Creator":{"value":"ADBE","description":"ADBE"},"ICC Copyright":{"value":"Copyright 1999 Adobe Systems Incorp","description":"Copyright 1999 Adobe Systems Incorp"},"ICC Description":{"value":"Adobe RGB (1998)","description":"Adobe RGB (1998)"}},"provenance":"2022-01-23T12:13:46.091","type":"","square":"05","module":"Node 3","orbital_seg":"USA","agency":"NASA","ctxt_type":"Hygiene/exercise area","desc":"","interp":"The area appears to be used for personal hygiene as well as a microbiology experiment and computing. No discernible changes from previous day. \n\nNASA daily report: N/A","problems":"None","artifacts":"[{\"arti_id\":\"arti_10\",\"name\":\"Resealable bag\",\"type\":\"Stowage\",\"subtype\":\"Container\",\"material\":\"Plastic\",\"colour\":\"Clear\",\"fixed\":\"no\",\"persistence\":\"yes\",\"orientation\":\"0\",\"artiNotes\":\"Opened resealable bag with glove appearing to float half inside. At least one other bag appears to be inside. Sticker near the opening with a barcode and XCP10472J written below\",\"recorder\":\"SA\",\"dateRecorded\":\"2023-7-21 16:52:55\",\"shpInfo\":{\"type\":\"Annotation\",\"body\":[{\"type\":\"TextualBody\",\"purpose\":\"tagging\",\"value\":\"arti_10\"}],\"target\":{\"source\":\"http://192.168.200.38:5000/iss_images/iss066e124441.jpg\",\"selector\":{\"type\":\"SvgSelector\",\"value\":\"<svg><polygon points=\\\"-6.9015212059021,1629.3037109375 -6.9015212059021,2684.928955078125 168.47384643554688,2568.9326171875 276.0436706542969,2422.1142578125 334.18951416015625,2327.627197265625 367.6233825683594,2240.408447265625 373.4379577636719,2217.150146484375 367.6233825683594,2208.42822265625 390.8817138671875,2095.0439453125 369.6498718261719,1636.9747314453125 261.4680480957031,1554.2474365234375 162.91697692871094,1578.2928466796875\\\"></polygon></svg>\"}},\"@context\":\"http://www.w3.org/ns/anno.jsonld\",\"id\":\"#d21b1bb7-8df1-4aa0-be4a-612f24c1dcf8\"}},{\"arti_id\":\"arti_33\",\"name\":\"Nitrile glove\",\"type\":\"Equipment\",\"subtype\":\"Safety\",\"material\":\"Rubber\",\"colour\":\"Blue\",\"fixed\":\"no\",\"persistence\":\"yes\",\"orientation\":\"0\",\"artiNotes\":\"Blue nitrile glove protruding from bag. Appears to be have been used. \",\"recorder\":\"SA\",\"dateRecorded\":\"2023-7-21 16:54:57\",\"shpInfo\":{\"type\":\"Annotation\",\"body\":[{\"type\":\"TextualBody\",\"purpose\":\"tagging\",\"value\":\"arti_33\"}],\"target\":{\"source\":\"http://192.168.200.38:5000/iss_images/iss066e124441.jpg\",\"selector\":{\"type\":\"SvgSelector\",\"value\":\"<svg><polygon points=\\\"165.18409729003906,2203.6640625 175.65036010742188,2205.989990234375 340.5665283203125,2149.624755859375 342.3109130859375,2135.669677734375 422.55218505859375,2065.89453125 438.2515563964844,2064.150390625 471.3946838378906,2015.3077392578125 565.5910034179688,1950.765869140625 771.4273071289062,1628.056396484375 743.5172729492188,1612.3570556640625 712.1185302734375,1605.3795166015625 656.2985229492188,1635.033935546875 712.1185302734375,1540.837646484375 720.8403930664062,1521.6494140625 705.1410522460938,1483.273193359375 680.7197875976562,1476.295654296875 659.7872314453125,1479.784423828125 631.8772583007812,1486.761962890625 555.1246948242188,1593.1688232421875 527.2147216796875,1598.4019775390625 548.147216796875,1539.09326171875 513.2597045898438,1519.905029296875 408.59716796875,1532.11572265625 401.6196594238281,1551.3038330078125 352.77716064453125,1682.132080078125 301.24542236328125,1712.9130859375 234.1596221923828,1699.5758056640625 202.76084899902344,1732.7188720703125 150.42958068847656,1828.6595458984375 136.47457885742188,1891.45703125 148.68521118164062,1922.8558349609375 162.6402130126953,2029.2628173828125 202.76084899902344,2163.57958984375 213.22711181640625,2179.279052734375\\\"></polygon></svg>\"}},\"@context\":\"http://www.w3.org/ns/anno.jsonld\",\"id\":\"#b07afabe-c8a7-4d5b-9b6e-762a8cfd8aa2\"}},{\"arti_id\":\"arti_44\",\"name\":\"BPA exhaust duct\",\"type\":\"Equipment\",\"subtype\":\"Hygiene\",\"material\":\"Plastic\",\"colour\":\"Red\",\"fixed\":\"yes\",\"persistence\":\"yes\",\"orientation\":\"0\",\"artiNotes\":\"Red Brine Processor Assembly exhaust duct running up wall with tape on three segments. \",\"recorder\":\"SA\",\"dateRecorded\":\"2023-7-21 16:58:31\",\"shpInfo\":{\"type\":\"Annotation\",\"body\":[{\"type\":\"TextualBody\",\"purpose\":\"tagging\",\"value\":\"arti_44\"}],\"target\":{\"source\":\"http://192.168.200.38:5000/iss_images/iss066e124441.jpg\",\"selector\":{\"type\":\"SvgSelector\",\"value\":\"<svg><polygon points=\\\"1913.3642578125,-2.748591423034668 2277.9716796875,0.7238866090774536 2147.447265625,188.09112548828125 1970.2073974609375,462.9935302734375 1749.5621337890625,763.2158813476562 1604.8765869140625,973.0098266601562 1424.019775390625,1190.0380859375 1141.883056640625,1573.45458984375 877.8320922851562,1967.7225341796875 783.7865600585938,2130.49365234375 698.8246459960938,2342.48828125 658.6342163085938,2485.66650390625 633.1146850585938,2770.112548828125 331.01141357421875,2759.695068359375 357.0548095703125,2530.51318359375 377.8895263671875,2395.087646484375 495.71978759765625,2079.194580078125 712.748046875,1726.5238037109375 1008.1475219726562,1292.46728515625 1213.11865234375,1015.1534423828125 1436.50341796875,719.7559204101562 1758.0267333984375,270.12567138671875 1917.55224609375,9.042842864990234 1915.4259033203125,4.340564250946045\\\"></polygon></svg>\"}},\"@context\":\"http://www.w3.org/ns/anno.jsonld\",\"id\":\"#743eeb53-9e64-4ce7-91f9-d4956ffc680e\"}},{\"arti_id\":\"arti_23\",\"name\":\"Bungee cord\",\"type\":\"Equipment\",\"subtype\":\"Restraint\",\"material\":\"Fiber\",\"colour\":\"Multi\",\"fixed\":\"yes\",\"persistence\":\"yes\",\"orientation\":\"0\",\"artiNotes\":\"Bungee cord attached with carabiner \",\"recorder\":\"SA\",\"dateRecorded\":\"2023-7-21 17:1:53\",\"shpInfo\":{\"type\":\"Annotation\",\"body\":[{\"type\":\"TextualBody\",\"purpose\":\"tagging\",\"value\":\"arti_23\"}],\"target\":{\"source\":\"http://192.168.200.38:5000/iss_images/iss066e124441.jpg\",\"selector\":{\"type\":\"SvgSelector\",\"value\":\"<svg><polygon points=\\\"1827.5416259765625,659.3876953125 1699.4346923828125,1048.732421875 1615.3524169921875,1295.808837890625 1476.4659423828125,1696.693603515625 1207.11181640625,2479.795654296875 1124.2061767578125,2725.890625 1059.612548828125,2714.66259765625 1131.580810546875,2490.078857421875 1114.69677734375,2444.1806640625 1089.5777587890625,2439.994140625 1081.204833984375,2410.688720703125 1087.4844970703125,2364.63720703125 1108.4171142578125,2339.518310546875 1131.44287109375,2322.772216796875 1179.5875244140625,2251.601806640625 1173.307861328125,2222.296142578125 1185.8673095703125,2172.05810546875 1244.4783935546875,2050.649658203125 1257.037841796875,2025.5306396484375 1307.27587890625,1891.5626220703125 1328.2083740234375,1858.070556640625 1644.955322265625,1015.38330078125 1720.270751953125,808.08251953125\\\"></polygon></svg>\"}},\"@context\":\"http://www.w3.org/ns/anno.jsonld\",\"id\":\"#7920a458-a1b6-4d63-ae6c-017f7473f92f\"}},{\"arti_id\":\"arti_12\",\"name\":\"Carabiner\",\"type\":\"Equipment\",\"subtype\":\"Restraint\",\"material\":\"Metal \",\"colour\":\"Silver\",\"fixed\":\"yes\",\"persistence\":\"yes\",\"orientation\":\"0\",\"artiNotes\":\"Carabiner attaching two ends of a bungee cord\",\"recorder\":\"SA\",\"dateRecorded\":\"2023-7-21 17:3:28\",\"shpInfo\":{\"type\":\"Annotation\",\"body\":[{\"type\":\"TextualBody\",\"purpose\":\"tagging\",\"value\":\"arti_12\"}],\"target\":{\"source\":\"http://192.168.200.38:5000/iss_images/iss066e124441.jpg\",\"selector\":{\"type\":\"SvgSelector\",\"value\":\"<svg><polygon points=\\\"1293.762451171875,2022.1732177734375 1270.7366943359375,2028.4530029296875 1241.75830078125,2060.40771484375 1200.93994140625,2138.904541015625 1183.6705322265625,2179.722900390625 1172.6810302734375,2226.821044921875 1182.1005859375,2255.080078125 1196.2301025390625,2264.499755859375 1273.1571044921875,2148.32421875 1313.9754638671875,2043.138427734375\\\"></polygon></svg>\"}},\"@context\":\"http://www.w3.org/ns/anno.jsonld\",\"id\":\"#5563d777-46c1-4fd1-9374-c4769915cb26\"}},{\"arti_id\":\"arti_44\",\"name\":\"Power cable\",\"type\":\"Electronic\",\"subtype\":\"Power\",\"material\":\"Plastic\",\"colour\":\"Black\",\"fixed\":\"yes\",\"persistence\":\"yes\",\"orientation\":\"0\",\"artiNotes\":\"Power cable running upwards from opening in the wall\",\"recorder\":\"SA\",\"dateRecorded\":\"2023-7-21 17:6:16\",\"shpInfo\":{\"type\":\"Annotation\",\"body\":[{\"type\":\"TextualBody\",\"purpose\":\"tagging\",\"value\":\"arti_44\"}],\"target\":{\"source\":\"http://192.168.200.38:5000/iss_images/iss066e124441.jpg\",\"selector\":{\"type\":\"SvgSelector\",\"value\":\"<svg><polygon points=\\\"1724.760009765625,1.0524132251739502 1701.501708984375,-0.11049947142601013 1716.4014892578125,35.97626495361328 1786.176513671875,224.36883544921875 1901.3052978515625,557.5445556640625 2017.002197265625,804.059326171875 2052.456787109375,873.1502075195312 2079.7294921875,946.7865600585938 2100.638671875,1019.5138549804688 2108.8203125,1079.513916015625 2110.740966796875,1112.52294921875 2099.831787109375,1164.8865966796875 2071.46826171875,1253.2501220703125 2062.740966796875,1287.068359375 2058.150146484375,1344.136474609375 2067.604736328125,1392.86376953125 2104.195556640625,1491.068359375 2127.104736328125,1554.341064453125 2132.55908203125,1600.1593017578125 2140.22265625,1671.6612548828125 2170.9423828125,1672.5513916015625 2171.1318359375,1638.9339599609375 2163.859130859375,1592.5703125 2159.3134765625,1557.11572265625 2140.22265625,1506.2066650390625 2123.859130859375,1469.843017578125 2102.040771484375,1422.5703125 2080.22265625,1354.3885498046875 2078.44677734375,1317.289306640625 2092.983154296875,1242.1842041015625 2126.901611328125,1125.892578125 2126.901611328125,1078.6490478515625 2117.210693359375,1024.1373291015625 2107.519775390625,973.2597045898438 2088.1376953125,922.382080078125 2061.5048828125,857.3587036132812 2000.936279296875,735.2120361328125 1970.6519775390625,667.5770874023438 1914.1212158203125,538.3640747070312 1795.5189208984375,203.56875610351562 1763.044921875,117.48084259033203\\\"></polygon></svg>\"}},\"@context\":\"http://www.w3.org/ns/anno.jsonld\",\"id\":\"#27f2789d-3f7e-4aff-b3ef-8dfd3c05e58a\"}},{\"arti_id\":\"arti_10\",\"name\":\"Adhesive tape\",\"type\":\"Equipment\",\"subtype\":\"Restraint\",\"material\":\"Plastic\",\"colour\":\"Silver\",\"fixed\":\"yes\",\"persistence\":\"yes\",\"orientation\":\"45\",\"artiNotes\":\"Silver PolyKen brand adhesive tape attached to another roll. Appears to be almost used up\",\"recorder\":\"SA\",\"dateRecorded\":\"2023-7-21 17:7:20\",\"shpInfo\":{\"type\":\"Annotation\",\"body\":[{\"type\":\"TextualBody\",\"purpose\":\"tagging\",\"value\":\"arti_10\"}],\"target\":{\"source\":\"http://192.168.200.38:5000/iss_images/iss066e124441.jpg\",\"selector\":{\"type\":\"SvgSelector\",\"value\":\"<svg><polygon points=\\\"1964.582763671875,1441.6907958984375 1717.41162109375,1628.5762939453125 1588.2684326171875,1743.9195556640625 1678.6968994140625,1854.6943359375 1845.989501953125,1721.3125 2060.757080078125,1544.97705078125\\\"></polygon></svg>\"}},\"@context\":\"http://www.w3.org/ns/anno.jsonld\",\"id\":\"#d27eb68a-2964-48db-8771-1ff5149acee0\"}},{\"arti_id\":\"arti_18\",\"name\":\"Adhesive tape\",\"type\":\"Equipment\",\"subtype\":\"Restraint\",\"material\":\"Plastic\",\"colour\":\"Silver\",\"fixed\":\"y\",\"persistence\":\"y\",\"orientation\":\"0\",\"artiNotes\":\"Silver Polyken brand adhesive tape with another roll attached to it. Appears to be relatively unused\",\"recorder\":\"SA\",\"dateRecorded\":\"2023-7-21 17:8:25\",\"shpInfo\":{\"type\":\"Annotation\",\"body\":[{\"type\":\"TextualBody\",\"purpose\":\"tagging\",\"value\":\"arti_18\"}],\"target\":{\"source\":\"http://192.168.200.38:5000/iss_images/iss066e124441.jpg\",\"selector\":{\"type\":\"SvgSelector\",\"value\":\"<svg><polygon points=\\\"1841.06494140625,1728.6966552734375 1853.62451171875,1983.6546630859375 1902.6065673828125,2007.5177001953125 1994.055419921875,2020.744384765625 2156.072998046875,2024.51220703125 2352.001220703125,2015.092529296875 2498.947509765625,1988.7176513671875 2600.679443359375,1947.271240234375 2583.72412109375,1672.2181396484375 2500.831298828125,1664.682373046875 2293.599609375,1668.4501953125 2131.58203125,1674.10205078125 1875.3680419921875,1696.7091064453125\\\"></polygon></svg>\"}},\"@context\":\"http://www.w3.org/ns/anno.jsonld\",\"id\":\"#9ae6f68d-0db5-4f24-8e75-35720ed3dffd\"}},{\"arti_id\":\"arti_17\",\"name\":\"Laptop\",\"type\":\"Electronic\",\"subtype\":\"Computing\",\"material\":\"Plastic\",\"colour\":\"Black\",\"fixed\":\"yes\",\"persistence\":\"yes\",\"orientation\":\"0\",\"artiNotes\":\"HP brand laptop, ZBook 15 model attached to the wall with velcro strips on the back and ethernet cable plugged in to the side\",\"recorder\":\"SA\",\"dateRecorded\":\"2023-7-21 17:10:50\",\"shpInfo\":{\"type\":\"Annotation\",\"body\":[{\"type\":\"TextualBody\",\"purpose\":\"tagging\",\"value\":\"arti_17\"}],\"target\":{\"source\":\"http://192.168.200.38:5000/iss_images/iss066e124441.jpg\",\"selector\":{\"type\":\"SvgSelector\",\"value\":\"<svg><polygon points=\\\"3906.551513671875,-2.748591423034668 2267.554443359375,-2.748591423034668 2219.211181640625,155.53688049316406 2204.74267578125,238.7310333251953 2197.978759765625,266.353271484375 2218.931884765625,290.8195495605469 2279.985107421875,308.2633056640625 3718.36767578125,530.9885864257812 3785.23974609375,535.3494873046875 3840.478271484375,453.9452819824219 3887.1171875,193.75161743164062\\\"></polygon></svg>\"}},\"@context\":\"http://www.w3.org/ns/anno.jsonld\",\"id\":\"#4d205081-270f-49c3-b1b8-d535b42d8a47\"}},{\"arti_id\":\"arti_31\",\"name\":\"Ethernet cable\",\"type\":\"Electronic\",\"subtype\":\"Computing\",\"material\":\"Plastic\",\"colour\":\"Blue\",\"fixed\":\"yes\",\"persistence\":\"yes\",\"orientation\":\"0\",\"artiNotes\":\"Blue ethernet cable plugged into the side of a laptop with label attached. Words on label: P1 to SSC\",\"recorder\":\"SA\",\"dateRecorded\":\"2023-7-21 17:12:20\",\"shpInfo\":{\"type\":\"Annotation\",\"body\":[{\"type\":\"TextualBody\",\"purpose\":\"tagging\",\"value\":\"arti_31\"}],\"target\":{\"source\":\"http://192.168.200.38:5000/iss_images/iss066e124441.jpg\",\"selector\":{\"type\":\"SvgSelector\",\"value\":\"<svg><polygon points=\\\"3897.37939453125,117.6631088256836 3884.820068359375,205.57965087890625 3944.2421875,213.78257751464844 3966.84912109375,204.36294555664062 3985.6884765625,208.13079833984375 3996.991943359375,198.71116638183594 4049.741943359375,194.9433135986328 4091.188232421875,174.22012329101562 4102.49169921875,177.98797607421875 4353.05419921875,89.44347381591797 4354.93798828125,81.90776824951172 4503.76806640625,12.202515602111816 4516.95556640625,2.7828872203826904 4451.01806640625,2.7828872203826904 4407.68798828125,25.389995574951172 4347.40234375,46.11317825317383 4309.7236328125,0.8989615440368652 4061.04541015625,98.86309814453125 4087.42041015625,140.30946350097656 4057.277587890625,151.61302185058594 4045.97412109375,145.96124267578125 4015.831298828125,151.61302185058594 4012.0634765625,140.30946350097656 3995.108154296875,142.19338989257812 3978.15283203125,127.12198638916016\\\"></polygon></svg>\"}},\"@context\":\"http://www.w3.org/ns/anno.jsonld\",\"id\":\"#de3fbbd5-1593-4ffe-bb46-9fcc0e5b3418\"}},{\"arti_id\":\"arti_12\",\"name\":\"Mirror\",\"type\":\"Equipment\",\"subtype\":\"Body maintenance\",\"material\":\"Multi\",\"colour\":\"Silver\",\"fixed\":\"yes\",\"persistence\":\"yes\",\"orientation\":\"0\",\"artiNotes\":\"Mirror attached to wall\",\"recorder\":\"SA\",\"dateRecorded\":\"2023-7-21 17:13:49\",\"shpInfo\":{\"type\":\"Annotation\",\"body\":[{\"type\":\"TextualBody\",\"purpose\":\"tagging\",\"value\":\"arti_12\"}],\"target\":{\"source\":\"http://192.168.200.38:5000/iss_images/iss066e124441.jpg\",\"selector\":{\"type\":\"SvgSelector\",\"value\":\"<svg><polygon points=\\\"2584.369384765625,649.8193969726562 2586.177978515625,1760.280517578125 3490.123046875,1766.6669921875 3479.271728515625,643.5458984375\\\"></polygon></svg>\"}},\"@context\":\"http://www.w3.org/ns/anno.jsonld\",\"id\":\"#12de61c5-b05c-4075-b348-36ae3453f1b8\"}},{\"arti_id\":\"arti_20\",\"name\":\"DELETE\",\"type\":\"\",\"subtype\":\"\",\"material\":\"\",\"colour\":\"\",\"fixed\":\"y\",\"persistence\":\"y\",\"orientation\":\"\",\"artiNotes\":\"\",\"recorder\":\"\",\"dateRecorded\":\"2023-7-21 17:15:31\",\"shpInfo\":{\"type\":\"Annotation\",\"body\":[{\"type\":\"TextualBody\",\"purpose\":\"tagging\",\"value\":\"arti_20\"}],\"target\":{\"source\":\"http://192.168.200.38:5000/iss_images/iss066e124441.jpg\",\"selector\":{\"type\":\"SvgSelector\",\"value\":\"<svg><polygon points=\\\"2674.256591796875,2232.6396484375 2301.691650390625,2259.76806640625 2204.593994140625,2274.293212890625 2146.15478515625,2265.19384765625 2085.228515625,2282.431640625 2109.57666015625,2676.349365234375 2767.172119140625,2679.604736328125 2771.34130859375,2669.12841796875 2721.62548828125,2657.353759765625 2773.956787109375,2543.533203125 2784.4228515625,2529.14208984375 2754.33251953125,2366.915283203125 2724.241943359375,2355.140625\\\"></polygon></svg>\"}},\"@context\":\"http://www.w3.org/ns/anno.jsonld\",\"id\":\"#d0147721-9a17-4be1-877f-4f0ddf91d0dd\"}},{\"arti_id\":\"arti_34\",\"name\":\"Floss picks\",\"type\":\"Equipment\",\"subtype\":\"Body maintenance\",\"material\":\"Plastic\",\"colour\":\"Multi\",\"fixed\":\"yes\",\"persistence\":\"yes\",\"orientation\":\"90\",\"artiNotes\":\"DenTek brand floss picks. Words on packaging: Triple clean floss picks\",\"recorder\":\"SA\",\"dateRecorded\":\"2023-7-21 17:16:32\",\"shpInfo\":{\"type\":\"Annotation\",\"body\":[{\"type\":\"TextualBody\",\"purpose\":\"tagging\",\"value\":\"arti_34\"}],\"target\":{\"source\":\"http://192.168.200.38:5000/iss_images/iss066e124441.jpg\",\"selector\":{\"type\":\"SvgSelector\",\"value\":\"<svg><polygon points=\\\"2668.14697265625,2227.52587890625 2205.153564453125,2275.754150390625 2149.238525390625,2266.183837890625 2073.278564453125,2291.50390625 2109.449951171875,2758.114501953125 2969.574951171875,2765.2734375 2930.5400390625,2729.177490234375 2760.53466796875,2714.708740234375 2742.448974609375,2682.154541015625 2765.564697265625,2680.936279296875 2770.475341796875,2668.79638671875 2722.0205078125,2659.10546875 2775.32080078125,2534.334228515625 2783.800537109375,2528.27734375 2753.51611328125,2367.164794921875 2725.654541015625,2356.262451171875\\\"></polygon></svg>\"}},\"@context\":\"http://www.w3.org/ns/anno.jsonld\",\"id\":\"#17fa664f-af09-420e-b325-48ea1670519a\"}},{\"arti_id\":\"arti_62\",\"name\":\"Huggies wipes\",\"type\":\"Equipment\",\"subtype\":\"Body maintenance\",\"material\":\"Plastic\",\"colour\":\"Multi\",\"fixed\":\"yes\",\"persistence\":\"yes\",\"orientation\":\"0\",\"artiNotes\":\"Huggies brand wipes with a T written in marker on the lid and 64 wipes. Words on sticker: HUGGIES WIPES ASSY PN SEG33115639-305 L/N W-2101671. The latter numbers are written in pen. \",\"recorder\":\"SA\",\"dateRecorded\":\"2023-7-21 17:19:0\",\"shpInfo\":{\"type\":\"Annotation\",\"body\":[{\"type\":\"TextualBody\",\"purpose\":\"tagging\",\"value\":\"arti_62\"}],\"target\":{\"source\":\"http://192.168.200.38:5000/iss_images/iss066e124441.jpg\",\"selector\":{\"type\":\"SvgSelector\",\"value\":\"<svg><polygon points=\\\"3873.932861328125,2132.66845703125 3784.951416015625,2134.838623046875 3759.586181640625,2118.629150390625 3655.41259765625,2079.564208984375 3538.217529296875,2099.0966796875 3342.89208984375,2138.161865234375 3254.99560546875,2180.482177734375 3173.610107421875,2164.205078125 3075.947265625,2183.73779296875 3043.39306640625,2183.73779296875 3033.626708984375,2177.226806640625 2913.176025390625,2164.205078125 2900.154296875,2154.43896484375 2809.00244140625,2151.183349609375 2672.119873046875,2232.1123046875 2725.75439453125,2354.672119140625 2752.443115234375,2368.8017578125 2782.325927734375,2532.503173828125 2724.45166015625,2659.102783203125 2767.857421875,2662.719970703125 2765.136962890625,2682.953369140625 2750.60107421875,2692.687744140625 2756.8310546875,2710.568603515625 2926.836669921875,2728.654296875 2988.327880859375,2732.271484375 3075.13916015625,2717.802978515625 3147.48193359375,2703.33447265625 3219.82470703125,2674.397216796875 3281.31591796875,2674.397216796875 3317.4873046875,2696.10009765625 3400.681396484375,2710.568603515625 3476.641357421875,2710.568603515625 3516.57958984375,2688.56298828125 3538.38427734375,2653.675537109375 3574.725341796875,2644.95361328125 3631.41748046875,2663.85107421875 3725.904541015625,2687.109375 3753.52392578125,2700.1923828125 3859.652099609375,2675.400146484375 3919.25146484375,2643.419921875 3933.7880859375,2634.697998046875 3929.427001953125,2621.615234375 3911.9833984375,2607.07861328125 3862.559326171875,2482.065185546875 3874.1884765625,2454.44580078125 3868.3740234375,2425.372802734375 3836.393798828125,2359.958740234375 3823.310791015625,2285.822998046875 3832.03271484375,2186.974853515625 3885.817626953125,2156.4482421875 3878.549560546875,2131.736328125\\\"></polygon></svg>\"}},\"@context\":\"http://www.w3.org/ns/anno.jsonld\",\"id\":\"#412f2245-b384-4493-ac8b-022f93dec427\"}},{\"arti_id\":\"arti_24\",\"name\":\"Touch array\",\"type\":\"Equipment\",\"subtype\":\"Experiment\",\"material\":\"Multi\",\"colour\":\"Black\",\"fixed\":\"yes\",\"persistence\":\"yes\",\"orientation\":\"0\",\"artiNotes\":\"Touch array palette used to a microbiology experiment. Three differently colored squares, German Aerospace Center (DLR) logo on top left corner and letters UCL on the right side. Two labels on the top with the words \\\"Touch Array (S/N 04)\\\" and \\\"Do not clean\\\"\",\"recorder\":\"SA\",\"dateRecorded\":\"2023-7-21 17:20:23\",\"shpInfo\":{\"type\":\"Annotation\",\"body\":[{\"type\":\"TextualBody\",\"purpose\":\"tagging\",\"value\":\"arti_24\"}],\"target\":{\"source\":\"http://192.168.200.38:5000/iss_images/iss066e124441.jpg\",\"selector\":{\"type\":\"SvgSelector\",\"value\":\"<svg><polygon points=\\\"3876.222412109375,388.6044006347656 4433.55029296875,290.9193420410156 4449.08642578125,288.3300476074219 4458.244140625,293.56317138671875 4494.8759765625,461.0232238769531 4481.79345703125,474.10601806640625 4456.2275390625,492.3947448730469 3910.07421875,587.926513671875 3885.216796875,585.3099365234375 3879.983642578125,572.2271728515625 3844.66015625,430.9327392578125 3848.5849609375,412.6167907714844\\\"></polygon></svg>\"}},\"@context\":\"http://www.w3.org/ns/anno.jsonld\",\"id\":\"#c1379278-13f2-4a1b-97b9-5e4a5f293d0b\"}},{\"arti_id\":\"arti_37\",\"name\":\"Dry wipes\",\"type\":\"Equipment\",\"subtype\":\"Body maintenance\",\"material\":\"Multi\",\"colour\":\"White\",\"fixed\":\"yes\",\"persistence\":\"yes\",\"orientation\":\"90\",\"artiNotes\":\"Cargo brand white dry wipes. Words on package: 50 white facial tissues Words on added label: Dry Wipe SEZ33114924-302\",\"recorder\":\"SA\",\"dateRecorded\":\"2023-7-21 17:22:5\",\"shpInfo\":{\"type\":\"Annotation\",\"body\":[{\"type\":\"TextualBody\",\"purpose\":\"tagging\",\"value\":\"arti_37\"}],\"target\":{\"source\":\"http://192.168.200.38:5000/iss_images/iss066e124441.jpg\",\"selector\":{\"type\":\"SvgSelector\",\"value\":\"<svg><polygon points=\\\"4726.05029296875,1018.1522827148438 4729.5224609375,1927.9346923828125 4677.2822265625,1939.028076171875 4618.7333984375,1930.633056640625 4610.3603515625,1930.633056640625 4551.74951171875,1947.379150390625 4463.8330078125,1959.9385986328125 4375.91650390625,1989.244140625 4250.3212890625,2016.456298828125 4239.85498046875,1968.3116455078125 4244.04150390625,1897.14111328125 4116.35302734375,1432.439453125 4068.20849609375,1172.8763427734375 4078.6748046875,1139.3843994140625 4248.22802734375,1068.2138671875 4291.408203125,1039.7451171875 4400.46875,1003.3958129882812 4412.09814453125,999.034912109375 4445.5322265625,1035.3760986328125 4486.416015625,1042.614013671875 4537.11181640625,1061.5416259765625 4558.91650390625,1068.8099365234375 4553.10205078125,1086.253662109375 4628.17041015625,1061.666259765625\\\"></polygon></svg>\"}},\"@context\":\"http://www.w3.org/ns/anno.jsonld\",\"id\":\"#1a33d011-51b6-43cd-bb49-18da45102fd9\"}},{\"arti_id\":\"arti_26\",\"name\":\"Disinfectant wipes\",\"type\":\"Equipment\",\"subtype\":\"Hygiene\",\"material\":\"Plastic\",\"colour\":\"Multi\",\"fixed\":\"yes\",\"persistence\":\"yes\",\"orientation\":\"90\",\"artiNotes\":\"PREempt brand disinfectant wipes. Front side covered in Kapton tape\",\"recorder\":\"SA\",\"dateRecorded\":\"2023-7-21 17:23:9\",\"shpInfo\":{\"type\":\"Annotation\",\"body\":[{\"type\":\"TextualBody\",\"purpose\":\"tagging\",\"value\":\"arti_26\"}],\"target\":{\"source\":\"http://192.168.200.38:5000/iss_images/iss066e124441.jpg\",\"selector\":{\"type\":\"SvgSelector\",\"value\":\"<svg><polygon points=\\\"4083.175537109375,2757.35595703125 4512.71044921875,2760.3701171875 4512.42822265625,2740.07080078125 4521.470703125,2724.245849609375 4487.56005859375,2699.3779296875 4464.953125,2570.517333984375 4473.99609375,2516.26025390625 4446.86767578125,2482.349609375 4410.6962890625,2468.785400390625 4062.546630859375,2498.1748046875 4051.525634765625,2519.227783203125 4082.89306640625,2563.7353515625\\\"></polygon></svg>\"}},\"@context\":\"http://www.w3.org/ns/anno.jsonld\",\"id\":\"#f821a249-9871-463c-975c-9999dddefb11\"}},{\"arti_id\":\"arti_39\",\"name\":\"Power cable\",\"type\":\"Electronic\",\"subtype\":\"Power\",\"material\":\"Plastic\",\"colour\":\"Black\",\"fixed\":\"yes\",\"persistence\":\"yes\",\"orientation\":\"0\",\"artiNotes\":\"Part of a black electric cable running up wall\",\"recorder\":\"SA\",\"dateRecorded\":\"2023-7-21 17:25:5\",\"shpInfo\":{\"type\":\"Annotation\",\"body\":[{\"type\":\"TextualBody\",\"purpose\":\"tagging\",\"value\":\"arti_39\"}],\"target\":{\"source\":\"http://192.168.200.38:5000/iss_images/iss066e124441.jpg\",\"selector\":{\"type\":\"SvgSelector\",\"value\":\"<svg><polygon points=\\\"4725.3095703125,396.4409484863281 4728.32373046875,443.1622619628906 4671.05224609375,495.9122314453125 4559.9951171875,571.3162841796875 4478.609375,636.8768920898438 4465.044921875,666.2661743164062 4462.7841796875,711.4804077148438 4485.673828125,762.6760864257812 4564.51611328125,833.5587768554688 4632.337890625,896.858642578125 4711.7451171875,990.2544555664062 4727.28759765625,1021.19775390625 4691.1162109375,1034.7620849609375 4688.85546875,1021.19775390625 4673.0302734375,994.0692138671875 4648.16259765625,957.8978881835938 4573.55908203125,890.0765380859375 4476.63134765625,803.368896484375 4428.87353515625,743.1303100585938 4419.8310546875,700.1768188476562 4426.61279296875,654.9625854492188 4460.5234375,609.7484130859375 4532.8662109375,550.9699096679688 4654.94482421875,465.0628967285156\\\"></polygon></svg>\"}},\"@context\":\"http://www.w3.org/ns/anno.jsonld\",\"id\":\"#d0ce9972-b1ca-4467-b427-920566ca68b7\"}},{\"arti_id\":\"arti_26\",\"name\":\"Cable tie\",\"type\":\"Equipment\",\"subtype\":\"Restraint\",\"material\":\"Fabric\",\"colour\":\"Black\",\"fixed\":\"yes\",\"persistence\":\"yes\",\"orientation\":\"0\",\"artiNotes\":\"Cable tie wrapped around handrail\",\"recorder\":\"SA\",\"dateRecorded\":\"2023-7-23 10:21:42\",\"shpInfo\":{\"type\":\"Annotation\",\"body\":[{\"type\":\"TextualBody\",\"purpose\":\"tagging\",\"value\":\"arti_26\"}],\"target\":{\"source\":\"http://192.168.200.38:5000/iss_images/iss066e124441.jpg\",\"selector\":{\"type\":\"SvgSelector\",\"value\":\"<svg><polygon points=\\\"1784.011962890625,1410.9542236328125 1913.3572998046875,1410.9542236328125 1934.616455078125,1460.044921875 1870.93115234375,1507.4385986328125 1810.2080078125,1511.8817138671875 1811.6890869140625,1548.9080810546875 1787.9923095703125,1542.98388671875 1798.359619140625,1510.4007568359375 1787.9923095703125,1483.7418212890625 1786.51123046875,1448.196533203125\\\"></polygon></svg>\"}},\"@context\":\"http://www.w3.org/ns/anno.jsonld\",\"id\":\"#f4365c3c-480c-46c5-945b-c86aba8ddb10\"}},{\"arti_id\":\"arti_30\",\"name\":\"Bracket\",\"type\":\"Equipment\",\"subtype\":\"Restraint\",\"material\":\"Metal\",\"colour\":\"Silver\",\"fixed\":\"yes\",\"persistence\":\"yes\",\"orientation\":\"0\",\"artiNotes\":\"Bracket attached to bungee cord being used as a hook point for the carabiner \",\"recorder\":\"SA\",\"dateRecorded\":\"2023-9-5 19:57:6\",\"shpInfo\":{\"type\":\"Annotation\",\"body\":[{\"type\":\"TextualBody\",\"purpose\":\"tagging\",\"value\":\"arti_30\"}],\"target\":{\"source\":\"http://192.168.200.38:5000/iss_images/iss066e124441.jpg\",\"selector\":{\"type\":\"SvgSelector\",\"value\":\"<svg><polygon points=\\\"1244.709716796875,2251.873046875 1135.0126953125,2388.23681640625 1126.4141845703125,2407.195068359375 1154.595947265625,2479.01318359375 1145.505126953125,2492.649658203125 1129.1414794921875,2494.4677734375 1103.49755859375,2428.23681640625 1106.52783203125,2378.539794921875 1131.9822998046875,2320.35791015625 1177.4368896484375,2255.509521484375 1218.2322998046875,2208.10400390625 1231.86865234375,2216.285888671875 1247.3232421875,2234.4677734375\\\"></polygon></svg>\"}},\"@context\":\"http://www.w3.org/ns/anno.jsonld\",\"id\":\"#105fec4b-43b0-4828-bc9d-35ddc75ccd67\"}}]","description":"Multiple toiletry items with touch array palette and laptop also present. "}],"ctxt_3":[{"filename":"iss066e124608.jpg","filepath":"/iss_images/iss066e124608.jpg","exifInfo":{"Bits Per Sample":{"value":8,"description":"8"},"Image Height":{"value":2309,"description":"2309px"},"Image Width":{"value":3933,"description":"3933px"},"Color Components":{"value":3,"description":"3"},"Subsampling":{"value":[[1,17,0],[2,17,1],[3,17,1]],"description":"YCbCr4:4:4 (1 1)"},"Thumbnail":{"Compression":{"id":259,"value":6,"description":6},"XResolution":{"id":282,"value":[72,1],"description":"72"},"YResolution":{"id":283,"value":[72,1],"description":"72"},"ResolutionUnit":{"id":296,"value":2,"description":"inches"},"JPEGInterchangeFormat":{"id":513,"value":1250,"description":1250},"JPEGInterchangeFormatLength":{"id":514,"value":4348,"description":4348},"type":"image/jpeg","image":{},"base64":"/9j/7QAMQWRvYmVfQ00AAf/uAA5BZG9iZQBkgAAAAAH/2wCEAAwICAgJCAwJCQwRCwoLERUPDAwPFRgTExUTExgRDAwMDAwMEQwMDAwMDAwMDAwMDAwMDAwMDAwMDAwMDAwMDAwBDQsLDQ4NEA4OEBQODg4UFA4ODg4UEQwMDAwMEREMDAwMDAwRDAwMDAwMDAwMDAwMDAwMDAwMDAwMDAwMDAwMDP/AABEIAF4AoAMBIgACEQEDEQH/3QAEAAr/xAE/AAABBQEBAQEBAQAAAAAAAAADAAECBAUGBwgJCgsBAAEFAQEBAQEBAAAAAAAAAAEAAgMEBQYHCAkKCxAAAQQBAwIEAgUHBggFAwwzAQACEQMEIRIxBUFRYRMicYEyBhSRobFCIyQVUsFiMzRygtFDByWSU/Dh8WNzNRaisoMmRJNUZEXCo3Q2F9JV4mXys4TD03Xj80YnlKSFtJXE1OT0pbXF1eX1VmZ2hpamtsbW5vY3R1dnd4eXp7fH1+f3EQACAgECBAQDBAUGBwcGBTUBAAIRAyExEgRBUWFxIhMFMoGRFKGxQiPBUtHwMyRi4XKCkkNTFWNzNPElBhaisoMHJjXC0kSTVKMXZEVVNnRl4vKzhMPTdePzRpSkhbSVxNTk9KW1xdXl9VZmdoaWprbG1ub2JzdHV2d3h5ent8f/2gAMAwEAAhEDEQA/AMXGqNVQrcQXSSY41PmjBoSHCnA4QjEAADoomySeqwaoWgBwmYjsj7h4JxCKkNLZafjop7ERN8EUIy1RLDDnMaHPa0loPcgSAijUqxS0E6c9kil57Kw3ZFlxqqHqWsrNVVbpkvbLXFxFf+b/ADaF07E9JxrLSHNcd4Ihwd33NK3+lYFTsm7IY5loa91VJbrsY06V/wDGf+i9iN9YBhWW4vT4Lc/KDmi6sw5lTWvcfU/f3OZtoa7/AIRI4TKFggAdGTFnjjmeIE2N+oeYyupX2ZW3Fsimj27gAd7vzvpbvY1SpyLMrPxXZT2BtTiQ4wwae/3fm/Sa1XX/AFMvaB6V7dOA5pH/AEm7lXt+rPWax7WNtH8h4/6mxSRBiAOzFkn7kjI7lrdXcHdRsgghgawEGRo2f+/KsHczqOwI0VizA6ljiLca1jf6m4f9BV9JguY13g+WH8UTqSe6xPh4teXlV0H2Nfu3ObyAGlxVpvQ7MjIyqqLRtxXNbue0+4ubv/M3bdirYgzca8X49TbSAQBO4QefouY5Byftjr7Miyuyp9ji87Q4RPYOCcKoWL1/BGt6F0em4f7P65itzLKmNDX2792mjXsZuc9rNu6xdachji1tP6dxG4Csh+n73s3e1cZ0W+g5N2T1OwPqqqNbXXzZBcd0NZ73+1rLVvfbul4w2MdTWXt3+mzYwuEbm7mV+7/txOBiAasarSCSG++zKc6sCqltrntG8v3Bon2Ne2v9LZ7nv9nqMUrelYrmX35Vb8q3YbDaDtk/RNWPRX/Nexn7tm//AEqxrPrDU1nrYbG3PosbvY8msDb7tu4t3Pd/UZ/1xdH9qa6iuxmrrqpaBqRvDHfxTSYzBjof+dukcUCJaj8Nn//QzQFMBM0IgCSmIapAKUJ4SUwhMVIqBKKGLjHzWf1DqT66/RpJbbYCCeC1v0Z/rWf4P+R71fDHXOdWww8NkEgkAn6G+PzVgXY+TTkGvJYftDjo0/nTwWO/OYmzJA0G7NghGUrkR6daS4efb0o/aaHbXRHp/m2QN3pvb+d/3xaHSR9o6rV1PIAfk3vH6TtBY5jW1/uV+ntWfk4oqrya7TvcKmuGmgc5ri6P5KL0HNFt2DgGq2ouJ/Tztg11O/mHa+78/wD4NSYvTExPcfRZzExOYkNgCL/eeuqYKgRMzHj2+KY1tJJkSSTqPFJrdjGs3F20AbnGXGBG57vznqx0ZzvUzWz3pMf2XqaIsgNcnctVzGgTIHy/2oRx8e0+7ZYB2LQfyytq7eWkNkkkaBUbOrPxuo4+H6O+q/Q2E9+fZp/gvz9ycYAdVsZEuY7ovS3P3ehW137zJYf/AAMtRmdHa0fob76/LfvH+bc2xEyuo1Cx7MixrXPnaCfzGne7a0BXMch1bCNQQCD5QkBWoUT0crP+r32jDsY14dlWOrcLXNa0RWXHbsax7N22239J6f01nv8AqvY7IrvuyQ17G7CK2EyDP0nXOP737q64tlqzzq4k+KEgDumMiNnLH1Y6dj02Wh9rja5hu3PDWkFwa/21Nr2+x71Z6fgHMqpYWnG6SGxRQ0uFlzBG111k7qMWz8yrd9ovZ/OWMZ+jVxzWPrcHlxYQGmqfY4OfXu3CN2/b7W+7896WHY/Cuo6dkmQxpbi3/wCkraIax37uTUxv6Rv+F/nmfn+mhGO4ACjI9Tb/AP/RotCAbbtxh/cwIGn4I7U4pqmdup76oFISN1aD4gFRc9rTBmedFMaDTshWsc5wcI+aKFF4cJGiBfe2phc6SB+aBJP8loHuTuPpsO4jkknsAs7132PNrGgtBJY4GTH529n+uxS4cfuS4brS9rYs+X2ocdcWtb8L0GKcc0i2lzXV2e/e3g9v4bNv5izMrL+25rGNAOPjEuaY1c8+zc0/uNb/AJ6ohr63uey41Y9387U06Od++0fvf1UbC0knST+A4UmTFOA1Gl1fdbjzQyfKdauiPl8EfUiDfkDxrrEf2SqvQjHXcOuNGutPzNRB/wC+Kzk5GIbM1tpi1zBtlsn2sHpOrsj28fpFV6G25n1jxxcx9Yc6x1Rc0t3N9Nwlm4e76LVHHQeZDIdfoHt+yN0cfrGaPKn48WIPZH6M6v7XmVucA9zaSwHvHq7o/qqWPzBjlsUnU2tGG8u3wHNI9MhjiQfb+kLXen/X2LAsyupFzXhrPUrBFdr3F7mh0Oc0PePd9H6e1dJ1Ns4b543M/KsP0wUssqP0TjGn1TMJLWl0E6OMgH3RqdVexjLWz5LBHUrBeatrdje5kGFs4lm6pjojc0GPCQlGYloDsiUK1rdNXUCAYJdPiZmUK5gbc8ecj5rQqe4jkrPzH3VZ1Wz6NjCCDxLDM/5rkSgFgWuI9rS7UageBDu/9VN1L7HfWKnWBpaS7cCdzHtn03N/l12NRgSQQREEEgGZPLXapfZsawgWUNtbJ9rp76u+iR4qLJ7lVDh/w+Kv+ayQ4N5X/g/+hP8A/9Ki1ECG1TCCmUodjtqcu7eUqh1DL9CskfTdo0f9+QJrVdGJkQB1afVc060MP9c/99VXByatvpivY5uhe2SD5v8Azt6rFtlrwxur3n/UrXxcAU1gAfEo4Ms4SMxXbULuaw45Yxilf72hrX95Be8sY62ZcBo74f8AUpqXe8DcQGATOnv/ADv6+76SPfTvAra0uLyGnaJgcuUaasqp4NLXtaPpRA4PH7yuS5oziRwmJIrTX+80IcmISB4uKjeuh/qq6djW5H1kG6sOxqw217yDHsZ7G/uO/TOYuqGy1zrLBvLX7qydSHD2bm/ytpes/pb3jEycmzcS0hgLjPH6R/c/vMV7DIdS2eS4R8hLv+qTI7AMp3JTwRoRBVHNqa7HzrXMa4VihtljgC6uqw2sufTJ9trnClm5v6T/AEa0Xs92+eREeEa/xVe1gON1Cgt3Ozcf0a3dmuG/3O/k7nNd7P3E4bhHRu2vLfq5j2DX9FRqZ5Ib4+5Y32wx9FaeTkts6RVgtY821sqaXujaTWGtc76W/wDNWV9kuOhEeabl1OnZdj0GrmXRbZe5wOrSCQY/N2rosAu+yUEuLnem2XHkmOXLLHTLofLh7hDfjH5y0qWPxsWqszY6poadv50eHCZjBBNhdkIIFOlTkBp2v08Cg9TIIovbr6domPB4NR/6pAbcXsa4tLC4A7Xcg/uqTqrLqbamaksJ2+Y9wUt2GLZLjOPvY8bQyCDGp3eP8tXKcXItPsbtHdx0hSwax6dWSa2muwfSeY/s1t/Oe1W780bQykbGkTvcNT5sbqlRTYf/06YB8FPaYTs1JHEKRACalr2kMBcTAAknwA1XOZl5vudYfojRo8AtfrF+yoVN+lZz/VH/AJksemn18htTRIGrp4UUiSeENrDERgch+jf6RgGDfYNXceQVzqDC2gFsja8ceYc1XqGNbSyBGnZNcyg1uN7d1TBvePJvuUg0qujXkTIknq5eMSQ+STwddVaH0dFXx8e30NzQd7/cRwWhx3V1/wBhiIMW8gbmuI7ydE8TAWGNtnEeP2XmVzDmuJPwc1u3/qHrRw2kUY/gQ933u/8AItWdi4wGHmWjU2enV/mte4/+flr4jZxKvFrZU0TdMchumfO0x21+5R9sSiE6Sqz3sY9zCTodNNNdQnlYyc4DtKQAOsKDSHPk2NDY4gzKI7HziA+g1lu0CHbmnfPiW+5jmoG91wF6aDz0XDPJS2dlStdmU0+tmZFdFIc1lr2NLtgd7PUfu9ranv8Az/8AAqWNbTXW3I+0jLZcSzFfsDN7mS11LHv2td6jK/0n/F+tX/OJpkQBIxlwk8N6fMf0V5xjX1x4gL4RxH/ueFLkV7mmsCd3t17k6Kt0Pqo+2swqmmLDY2m2TY18Oc7c5tm21lbGN/wD7WbEPqmRkHHFDKt2Tk7tgA2O9E8td7n7bPTLKXe7+cv9isfVnGox8f7Xt3PLTVQ4gTtk/aLW6B226z9HXv8A8FX/AMIpYYxwyySNH5Y0wyymxjAsH1Su/TXb+t6nfBa2S5kWtDtrZJZOv839HcsX61dQ6njdKfk0XGjaa3NNYAPuLfVD9zXMczX9GtUXG5j6i8VOsBZW8kfScNrA2Y3P/krmOv8ATLa+lutfY1wDA4WCTtENMua73f5igzZskOHhxnIJbyif5v6MuPHCV3IQr9Ei+N//1K1ZBG4GQ6CCPBScdEDDe91DN1fpgNaGmQZED3aIlk7T+CjBsWuIo04HVLd+Y/WQz2geEI3Q8cWB1zphxgHxAWrcfq3659YY/rQN88bo/Pj9Hv8A6yljen6j/T27N3s2Rt2wNuzb7dqEYgEmwT2Z8mQnGIiMgBXqI0TBoY0NHA4Q35GRQN1DA5zpbMbg2RAc7d+a13v/ALCMeVB0elYGyZaJdpAbu9//AHxO0YGnlZAwsJ+TtNm0BxbME7i1n0zu/eWY761tDi37LxpLrQBP/bf5yvdej9lZEcRXHw9Stco1rjnPFTi13v1ifbt9/wD0EhXVBvo9v0DJbm4eQ36Bt9O5tczG5r2/+i1rYZikT20hch9VDcMs+kNwFDQ/tLA9g3N3e76XvYuvZGwxoJ5HirMdo+TEdz5pm6QEDJ2752NJIBkgz+BRmnU7hoPoxElVrC82uLxDjGngPzQnnZaxryLKxLWsG06kN1j/AKpTryXvIc9znEQQe3u8v5KDeW+lABBMyR2A+f5yFuyNTWwzAlpIB26FszvZ+81A8XjSRVukbaRWQ9jQw6u3DcPmFHKtxxQRkBprOjWEckfR9Jv7/wDUVHGdnmz9I1rajOmmn7o+miWnELrPXbB9vqEl23n2fSmtN1pdoDr+C2fiV3tovba+mwH0vUZ3AeLdm9rmvb+k/SU7LP0f8tabmMYW1ghjWthoOghvthZjaZqrIyQ3F3foxWyWc+36H6PerfVSPR9wG2dQeP8AXclKUhjJEbMY3GI/S/dCIgGQF1Ey1keny8TZpdVQ8WWFrxO4AwBPZzZ/Ob+8q3XGts6K4NcHsdSQHN1BGwt05WL+sOeQ6WSSWFu41jyj+i/R/nPUWnlWWD6v0fop0IhpEbZd7/dt9ih5fmMuQkZMUsY4b1Evmv5flZM2GEADDIJm+8dv8Z//2Q=="},"ImageWidth":{"id":256,"value":5568,"description":5568},"ImageLength":{"id":257,"value":3712,"description":3712},"BitsPerSample":{"id":258,"value":[16,16,16],"description":"16, 16, 16"},"Compression":{"id":259,"value":1,"description":1},"PhotometricInterpretation":{"id":262,"value":2,"description":2},"ImageDescription":{"id":270,"value":["GMT024_13_45_For Huntsville_XXXX_1163_SQUARES GMT 024"],"description":"GMT024_13_45_For Huntsville_XXXX_1163_SQUARES GMT 024"},"Make":{"id":271,"value":["NIKON CORPORATION"],"description":"NIKON CORPORATION"},"Model":{"id":272,"value":["NIKON D5"],"description":"NIKON D5"},"Orientation":{"id":274,"value":1,"description":"top-left"},"SamplesPerPixel":{"id":277,"value":3,"description":3},"XResolution":{"id":282,"value":[2400000,10000],"description":"240"},"YResolution":{"id":283,"value":[2400000,10000],"description":"240"},"PlanarConfiguration":{"id":284,"value":1,"description":1},"ResolutionUnit":{"id":296,"value":2,"description":"inches"},"Software":{"id":305,"value":["Adobe Photoshop 23.1 (Windows)"],"description":"Adobe Photoshop 23.1 (Windows)"},"DateTime":{"id":306,"value":["2022:01:31 14:36:03"],"description":"2022:01:31 14:36:03"},"Copyright":{"id":33432,"value":["© Aidan Walsh"],"description":"© Aidan Walsh"},"Exif IFD Pointer":{"id":34665,"value":412,"description":412},"ExposureTime":{"id":33434,"value":[1,60],"description":"1/60"},"FNumber":{"id":33437,"value":[63,10],"description":"f/6.3"},"ExposureProgram":{"id":34850,"value":3,"description":"Aperture priority"},"ISOSpeedRatings":{"id":34855,"value":3200,"description":3200},"SensitivityType":{"id":34864,"value":2,"description":"Recommended Exposure Index"},"RecommendedExposureIndex":{"id":34866,"value":3200,"description":3200},"ExifVersion":{"id":36864,"value":[48,50,51,49],"description":"0231"},"DateTimeOriginal":{"id":36867,"value":["2022:01:24 13:43:49"],"description":"2022:01:24 13:43:49"},"DateTimeDigitized":{"id":36868,"value":["2022:01:24 13:43:49"],"description":"2022:01:24 13:43:49"},"OffsetTime":{"id":36880,"value":["-05:00"],"description":"-05:00"},"ShutterSpeedValue":{"id":37377,"value":[5906891,1000000],"description":"1/60"},"ApertureValue":{"id":37378,"value":[5310704,1000000],"description":"6.30"},"ExposureBiasValue":{"id":37380,"value":[-4,6],"description":"-0.6666666666666666"},"MaxApertureValue":{"id":37381,"value":[30,10],"description":"2.83"},"MeteringMode":{"id":37383,"value":5,"description":"Pattern"},"LightSource":{"id":37384,"value":0,"description":"Unknown"},"Flash":{"id":37385,"value":0,"description":"Flash did not fire"},"FocalLength":{"id":37386,"value":[200,10],"description":"20 mm"},"UserComment":{"id":37510,"value":[65,83,67,73,73,0,0,0,78,65,83,65,32,51,53,48,50,52,52,52],"description":"NASA 3502444"},"SubSecTimeOriginal":{"id":37521,"value":["50"],"description":"50"},"SubSecTimeDigitized":{"id":37522,"value":["50"],"description":"50"},"ColorSpace":{"id":40961,"value":65535,"description":"Uncalibrated"},"PixelXDimension":{"id":40962,"value":3933,"description":3933},"PixelYDimension":{"id":40963,"value":2309,"description":2309},"FocalPlaneXResolution":{"id":41486,"value":[50857775,32768],"description":"1552.0561218261719"},"FocalPlaneYResolution":{"id":41487,"value":[50857775,32768],"description":"1552.0561218261719"},"FocalPlaneResolutionUnit":{"id":41488,"value":3,"description":"centimeters"},"SensingMethod":{"id":41495,"value":2,"description":"One-chip color area sensor"},"FileSource":{"id":41728,"value":3,"description":"DSC"},"SceneType":{"id":41729,"value":1,"description":"A directly photographed image"},"CFAPattern":{"id":41730,"value":[2,0,2,0,0,1,1,2],"description":"[Raw CFA pattern table data]"},"CustomRendered":{"id":41985,"value":1,"description":"Custom process"},"ExposureMode":{"id":41986,"value":0,"description":"Auto exposure"},"WhiteBalance":{"value":"Custom","attributes":{},"description":"Custom"},"FocalLengthIn35mmFilm":{"id":41989,"value":20,"description":20},"SceneCaptureType":{"id":41990,"value":0,"description":"Standard"},"GainControl":{"id":41991,"value":1,"description":"Low gain up"},"Contrast":{"id":41992,"value":0,"description":"Normal"},"Saturation":{"value":"0","attributes":{},"description":"0"},"Sharpness":{"value":"40","attributes":{},"description":"40"},"SubjectDistanceRange":{"id":41996,"value":0,"description":"Unknown"},"BodySerialNumber":{"id":42033,"value":["3502444"],"description":"3502444"},"LensSpecification":{"id":42034,"value":[[170,10],[350,10],[28,10],[28,10]],"description":"17-35 mm f/2.8"},"LensModel":{"id":42036,"value":["17.0-35.0 mm f/2.8"],"description":"17.0-35.0 mm f/2.8"},"Coded Character Set":{"id":346,"value":[27,37,71],"description":"UTF-8"},"Record Version":{"id":512,"value":[0,4],"description":"4"},"Caption/Abstract":{"id":632,"value":[71,77,84,48,50,52,95,49,51,95,52,53,95,70,111,114,32,72,117,110,116,115,118,105,108,108,101,95,77,97,116,116,104,105,97,115,32,77,97,117,114,101,114,95,49,49,54,51,95,83,81,85,65,82,69,83,32,71,77,84,32,48,50,52],"description":"GMT024_13_45_For Huntsville_XXXX_1163_SQUARES GMT 024"},"Date Created":{"id":567,"value":[50,48,50,50,48,49,50,52],"description":"2022-01-24"},"Time Created":{"id":572,"value":[49,51,52,51,52,57],"description":"13:43:49"},"Digital Creation Date":{"id":574,"value":[50,48,50,50,48,49,50,52],"description":"2022-01-24"},"Copyright Notice":{"id":628,"value":[194,169,32,65,105,100,97,110,32,87,97,108,115,104],"description":"© Aidan Walsh"},"about":{"value":"","attributes":{},"description":""},"CreatorTool":{"value":"Adobe Photoshop Lightroom Classic 11.1 (Windows)","attributes":{},"description":"Adobe Photoshop Lightroom Classic 11.1 (Windows)"},"CreateDate":{"value":"2022-01-24T13:43:49","attributes":{},"description":"2022-01-24T13:43:49"},"ModifyDate":{"value":"2022-01-31T14:36:03-08:00","attributes":{},"description":"2022-01-31T14:36:03-08:00"},"MetadataDate":{"value":"2022-01-31T14:36:03-08:00","attributes":{},"description":"2022-01-31T14:36:03-08:00"},"SerialNumber":{"value":"3502444","attributes":{},"description":"3502444"},"LensInfo":{"value":"170/10 350/10 28/10 28/10","attributes":{},"description":"170/10 350/10 28/10 28/10"},"Lens":{"value":"17.0-35.0 mm f/2.8","attributes":{},"description":"17.0-35.0 mm f/2.8"},"LensID":{"value":"99","attributes":{},"description":"99"},"ImageNumber":{"value":"47487","attributes":{},"description":"47487"},"ApproximateFocusDistance":{"value":"79/100","attributes":{},"description":"79/100"},"DistortionCorrectionAlreadyApplied":{"value":"True","attributes":{},"description":"True"},"LateralChromaticAberrationCorrectionAlreadyApplied":{"value":"True","attributes":{},"description":"True"},"VignetteCorrectionAlreadyApplied":{"value":"True","attributes":{},"description":"True"},"DateCreated":{"value":"2022-01-24T13:43:49.005","attributes":{},"description":"2022-01-24T13:43:49.005"},"ColorMode":{"value":"3","attributes":{},"description":"3"},"ICCProfile":{"value":"Adobe RGB (1998)","attributes":{},"description":"Adobe RGB (1998)"},"DocumentID":{"value":"adobe:docid:photoshop:2102236d-1337-6a43-8d2e-6e856eb6a03a","attributes":{},"description":"adobe:docid:photoshop:2102236d-1337-6a43-8d2e-6e856eb6a03a"},"OriginalDocumentID":{"value":"B78CDC984B7B95FB5451F4AF0AE0EFE0","attributes":{},"description":"B78CDC984B7B95FB5451F4AF0AE0EFE0"},"InstanceID":{"value":"xmp.iid:873ca583-2f23-764d-a2dd-73f5311ddec1","attributes":{},"description":"xmp.iid:873ca583-2f23-764d-a2dd-73f5311ddec1"},"PreservedFileName":{"value":"444E7701.NEF","attributes":{},"description":"444E7701.NEF"},"format":{"value":"image/jpeg","attributes":{},"description":"image/jpeg"},"Marked":{"value":"True","attributes":{},"description":"True"},"RawFileName":{"value":"iss066e124608.NEF","attributes":{},"description":"iss066e124608.NEF"},"Version":{"value":"14.1","attributes":{},"description":"14.1"},"ProcessVersion":{"value":"11.0","attributes":{},"description":"11.0"},"Temperature":{"value":"5000","attributes":{},"description":"5000"},"Tint":{"value":"+8","attributes":{},"description":"+8"},"Exposure2012":{"value":"+1.33","attributes":{},"description":"+1.33"},"Contrast2012":{"value":"0","attributes":{},"description":"0"},"Highlights2012":{"value":"-57","attributes":{},"description":"-57"},"Shadows2012":{"value":"+67","attributes":{},"description":"+67"},"Whites2012":{"value":"0","attributes":{},"description":"0"},"Blacks2012":{"value":"0","attributes":{},"description":"0"},"Texture":{"value":"0","attributes":{},"description":"0"},"Clarity2012":{"value":"0","attributes":{},"description":"0"},"Dehaze":{"value":"0","attributes":{},"description":"0"},"Vibrance":{"value":"0","attributes":{},"description":"0"},"ParametricShadows":{"value":"0","attributes":{},"description":"0"},"ParametricDarks":{"value":"0","attributes":{},"description":"0"},"ParametricLights":{"value":"0","attributes":{},"description":"0"},"ParametricHighlights":{"value":"0","attributes":{},"description":"0"},"ParametricShadowSplit":{"value":"25","attributes":{},"description":"25"},"ParametricMidtoneSplit":{"value":"50","attributes":{},"description":"50"},"ParametricHighlightSplit":{"value":"75","attributes":{},"description":"75"},"SharpenRadius":{"value":"+1.0","attributes":{},"description":"+1.0"},"SharpenDetail":{"value":"25","attributes":{},"description":"25"},"SharpenEdgeMasking":{"value":"0","attributes":{},"description":"0"},"LuminanceSmoothing":{"value":"0","attributes":{},"description":"0"},"ColorNoiseReduction":{"value":"25","attributes":{},"description":"25"},"ColorNoiseReductionDetail":{"value":"50","attributes":{},"description":"50"},"ColorNoiseReductionSmoothness":{"value":"50","attributes":{},"description":"50"},"HueAdjustmentRed":{"value":"0","attributes":{},"description":"0"},"HueAdjustmentOrange":{"value":"0","attributes":{},"description":"0"},"HueAdjustmentYellow":{"value":"0","attributes":{},"description":"0"},"HueAdjustmentGreen":{"value":"0","attributes":{},"description":"0"},"HueAdjustmentAqua":{"value":"0","attributes":{},"description":"0"},"HueAdjustmentBlue":{"value":"0","attributes":{},"description":"0"},"HueAdjustmentPurple":{"value":"0","attributes":{},"description":"0"},"HueAdjustmentMagenta":{"value":"0","attributes":{},"description":"0"},"SaturationAdjustmentRed":{"value":"0","attributes":{},"description":"0"},"SaturationAdjustmentOrange":{"value":"0","attributes":{},"description":"0"},"SaturationAdjustmentYellow":{"value":"0","attributes":{},"description":"0"},"SaturationAdjustmentGreen":{"value":"0","attributes":{},"description":"0"},"SaturationAdjustmentAqua":{"value":"0","attributes":{},"description":"0"},"SaturationAdjustmentBlue":{"value":"0","attributes":{},"description":"0"},"SaturationAdjustmentPurple":{"value":"0","attributes":{},"description":"0"},"SaturationAdjustmentMagenta":{"value":"0","attributes":{},"description":"0"},"LuminanceAdjustmentRed":{"value":"0","attributes":{},"description":"0"},"LuminanceAdjustmentOrange":{"value":"0","attributes":{},"description":"0"},"LuminanceAdjustmentYellow":{"value":"0","attributes":{},"description":"0"},"LuminanceAdjustmentGreen":{"value":"0","attributes":{},"description":"0"},"LuminanceAdjustmentAqua":{"value":"0","attributes":{},"description":"0"},"LuminanceAdjustmentBlue":{"value":"0","attributes":{},"description":"0"},"LuminanceAdjustmentPurple":{"value":"0","attributes":{},"description":"0"},"LuminanceAdjustmentMagenta":{"value":"0","attributes":{},"description":"0"},"SplitToningShadowHue":{"value":"0","attributes":{},"description":"0"},"SplitToningShadowSaturation":{"value":"0","attributes":{},"description":"0"},"SplitToningHighlightHue":{"value":"0","attributes":{},"description":"0"},"SplitToningHighlightSaturation":{"value":"0","attributes":{},"description":"0"},"SplitToningBalance":{"value":"0","attributes":{},"description":"0"},"ColorGradeMidtoneHue":{"value":"0","attributes":{},"description":"0"},"ColorGradeMidtoneSat":{"value":"0","attributes":{},"description":"0"},"ColorGradeShadowLum":{"value":"0","attributes":{},"description":"0"},"ColorGradeMidtoneLum":{"value":"0","attributes":{},"description":"0"},"ColorGradeHighlightLum":{"value":"0","attributes":{},"description":"0"},"ColorGradeBlending":{"value":"50","attributes":{},"description":"50"},"ColorGradeGlobalHue":{"value":"0","attributes":{},"description":"0"},"ColorGradeGlobalSat":{"value":"0","attributes":{},"description":"0"},"ColorGradeGlobalLum":{"value":"0","attributes":{},"description":"0"},"AutoLateralCA":{"value":"1","attributes":{},"description":"1"},"LensProfileEnable":{"value":"1","attributes":{},"description":"1"},"LensManualDistortionAmount":{"value":"0","attributes":{},"description":"0"},"VignetteAmount":{"value":"0","attributes":{},"description":"0"},"DefringePurpleAmount":{"value":"0","attributes":{},"description":"0"},"DefringePurpleHueLo":{"value":"30","attributes":{},"description":"30"},"DefringePurpleHueHi":{"value":"70","attributes":{},"description":"70"},"DefringeGreenAmount":{"value":"0","attributes":{},"description":"0"},"DefringeGreenHueLo":{"value":"40","attributes":{},"description":"40"},"DefringeGreenHueHi":{"value":"60","attributes":{},"description":"60"},"PerspectiveUpright":{"value":"0","attributes":{},"description":"0"},"PerspectiveVertical":{"value":"0","attributes":{},"description":"0"},"PerspectiveHorizontal":{"value":"0","attributes":{},"description":"0"},"PerspectiveRotate":{"value":"0.0","attributes":{},"description":"0.0"},"PerspectiveAspect":{"value":"0","attributes":{},"description":"0"},"PerspectiveScale":{"value":"100","attributes":{},"description":"100"},"PerspectiveX":{"value":"0.00","attributes":{},"description":"0.00"},"PerspectiveY":{"value":"0.00","attributes":{},"description":"0.00"},"GrainAmount":{"value":"0","attributes":{},"description":"0"},"PostCropVignetteAmount":{"value":"0","attributes":{},"description":"0"},"ShadowTint":{"value":"0","attributes":{},"description":"0"},"RedHue":{"value":"0","attributes":{},"description":"0"},"RedSaturation":{"value":"0","attributes":{},"description":"0"},"GreenHue":{"value":"0","attributes":{},"description":"0"},"GreenSaturation":{"value":"0","attributes":{},"description":"0"},"BlueHue":{"value":"0","attributes":{},"description":"0"},"BlueSaturation":{"value":"0","attributes":{},"description":"0"},"OverrideLookVignette":{"value":"False","attributes":{},"description":"False"},"ToneCurveName2012":{"value":"Linear","attributes":{},"description":"Linear"},"CameraProfile":{"value":"Adobe Standard","attributes":{},"description":"Adobe Standard"},"CameraProfileDigest":{"value":"DC0173EBB7ECE22257A40AD42B5C9460","attributes":{},"description":"DC0173EBB7ECE22257A40AD42B5C9460"},"LensProfileSetup":{"value":"LensDefaults","attributes":{},"description":"LensDefaults"},"LensProfileName":{"value":"Adobe (Nikon AF-S Zoom-Nikkor 17-35mm f/2.8D IF-ED)","attributes":{},"description":"Adobe (Nikon AF-S Zoom-Nikkor 17-35mm f/2.8D IF-ED)"},"LensProfileFilename":{"value":"NIKON D3X (Nikon AF-S Zoom-Nikkor 17-35mm f2.8D IF-ED) - RAW.lcp","attributes":{},"description":"NIKON D3X (Nikon AF-S Zoom-Nikkor 17-35mm f2.8D IF-ED) - RAW.lcp"},"LensProfileDigest":{"value":"0A1B784C05BC6B88F51413507C2F023A","attributes":{},"description":"0A1B784C05BC6B88F51413507C2F023A"},"LensProfileIsEmbedded":{"value":"False","attributes":{},"description":"False"},"LensProfileDistortionScale":{"value":"100","attributes":{},"description":"100"},"LensProfileVignettingScale":{"value":"100","attributes":{},"description":"100"},"HasSettings":{"value":"True","attributes":{},"description":"True"},"CropTop":{"value":"0","attributes":{},"description":"0"},"CropLeft":{"value":"0","attributes":{},"description":"0"},"CropBottom":{"value":"1","attributes":{},"description":"1"},"CropRight":{"value":"1","attributes":{},"description":"1"},"CropAngle":{"value":"0","attributes":{},"description":"0"},"CropConstrainToWarp":{"value":"0","attributes":{},"description":"0"},"HasCrop":{"value":"False","attributes":{},"description":"False"},"AlreadyApplied":{"value":"True","attributes":{},"description":"True"},"History":{"value":[{"action":{"value":"saved","attributes":{},"description":"saved"},"instanceID":{"value":"xmp.iid:0279c042-846a-5c4c-b5b1-8ab6d0b8c488","attributes":{},"description":"xmp.iid:0279c042-846a-5c4c-b5b1-8ab6d0b8c488"},"when":{"value":"2022-01-24T11:24:02-06:00","attributes":{},"description":"2022-01-24T11:24:02-06:00"},"softwareAgent":{"value":"Adobe Photoshop Camera Raw 14.1","attributes":{},"description":"Adobe Photoshop Camera Raw 14.1"},"changed":{"value":"/metadata","attributes":{},"description":"/metadata"}},{"action":{"value":"saved","attributes":{},"description":"saved"},"instanceID":{"value":"xmp.iid:3d510b35-f1c7-2b49-a9a0-a2c0f1875f11","attributes":{},"description":"xmp.iid:3d510b35-f1c7-2b49-a9a0-a2c0f1875f11"},"when":{"value":"2022-01-24T12:16:18-06:00","attributes":{},"description":"2022-01-24T12:16:18-06:00"},"softwareAgent":{"value":"Adobe Photoshop Camera Raw 14.1 (Windows)","attributes":{},"description":"Adobe Photoshop Camera Raw 14.1 (Windows)"},"changed":{"value":"/metadata","attributes":{},"description":"/metadata"}},{"action":{"value":"converted","attributes":{},"description":"converted"},"parameters":{"value":"from image/x-nikon-nef to image/dng","attributes":{},"description":"from image/x-nikon-nef to image/dng"}},{"action":{"value":"saved","attributes":{},"description":"saved"},"instanceID":{"value":"xmp.iid:43ff5145-3ff1-b24f-8fbb-6fe67a6a06b1","attributes":{},"description":"xmp.iid:43ff5145-3ff1-b24f-8fbb-6fe67a6a06b1"},"when":{"value":"2022-01-26T10:07:06-05:00","attributes":{},"description":"2022-01-26T10:07:06-05:00"},"softwareAgent":{"value":"Adobe Photoshop Lightroom Classic 11.1 (Windows)","attributes":{},"description":"Adobe Photoshop Lightroom Classic 11.1 (Windows)"},"changed":{"value":"/metadata","attributes":{},"description":"/metadata"}},{"action":{"value":"derived","attributes":{},"description":"derived"},"parameters":{"value":"converted from image/dng to image/tiff, saved to new location","attributes":{},"description":"converted from image/dng to image/tiff, saved to new location"}},{"action":{"value":"saved","attributes":{},"description":"saved"},"instanceID":{"value":"xmp.iid:8bf90128-8d35-2543-b523-915f2b4b7a20","attributes":{},"description":"xmp.iid:8bf90128-8d35-2543-b523-915f2b4b7a20"},"when":{"value":"2022-01-26T13:01:55-05:00","attributes":{},"description":"2022-01-26T13:01:55-05:00"},"softwareAgent":{"value":"Adobe Photoshop Lightroom Classic 11.1 (Windows)","attributes":{},"description":"Adobe Photoshop Lightroom Classic 11.1 (Windows)"},"changed":{"value":"/","attributes":{},"description":"/"}},{"action":{"value":"saved","attributes":{},"description":"saved"},"instanceID":{"value":"xmp.iid:e5787a10-02c7-b94e-9210-d692fb9d984e","attributes":{},"description":"xmp.iid:e5787a10-02c7-b94e-9210-d692fb9d984e"},"when":{"value":"2022-01-31T14:36:03-08:00","attributes":{},"description":"2022-01-31T14:36:03-08:00"},"softwareAgent":{"value":"Adobe Photoshop 23.1 (Windows)","attributes":{},"description":"Adobe Photoshop 23.1 (Windows)"},"changed":{"value":"/","attributes":{},"description":"/"}},{"action":{"value":"converted","attributes":{},"description":"converted"},"parameters":{"value":"from image/tiff to image/jpeg","attributes":{},"description":"from image/tiff to image/jpeg"}},{"action":{"value":"derived","attributes":{},"description":"derived"},"parameters":{"value":"converted from image/tiff to image/jpeg","attributes":{},"description":"converted from image/tiff to image/jpeg"}},{"action":{"value":"saved","attributes":{},"description":"saved"},"instanceID":{"value":"xmp.iid:873ca583-2f23-764d-a2dd-73f5311ddec1","attributes":{},"description":"xmp.iid:873ca583-2f23-764d-a2dd-73f5311ddec1"},"when":{"value":"2022-01-31T14:36:03-08:00","attributes":{},"description":"2022-01-31T14:36:03-08:00"},"softwareAgent":{"value":"Adobe Photoshop 23.1 (Windows)","attributes":{},"description":"Adobe Photoshop 23.1 (Windows)"},"changed":{"value":"/","attributes":{},"description":"/"}}],"attributes":{},"description":"action: saved; instanceID: xmp.iid:0279c042-846a-5c4c-b5b1-8ab6d0b8c488; when: 2022-01-24T11:24:02-06:00; softwareAgent: Adobe Photoshop Camera Raw 14.1; changed: /metadata, action: saved; instanceID: xmp.iid:3d510b35-f1c7-2b49-a9a0-a2c0f1875f11; when: 2022-01-24T12:16:18-06:00; softwareAgent: Adobe Photoshop Camera Raw 14.1 (Windows); changed: /metadata, action: converted; parameters: from image/x-nikon-nef to image/dng, action: saved; instanceID: xmp.iid:43ff5145-3ff1-b24f-8fbb-6fe67a6a06b1; when: 2022-01-26T10:07:06-05:00; softwareAgent: Adobe Photoshop Lightroom Classic 11.1 (Windows); changed: /metadata, action: derived; parameters: converted from image/dng to image/tiff, saved to new location, action: saved; instanceID: xmp.iid:8bf90128-8d35-2543-b523-915f2b4b7a20; when: 2022-01-26T13:01:55-05:00; softwareAgent: Adobe Photoshop Lightroom Classic 11.1 (Windows); changed: /, action: saved; instanceID: xmp.iid:e5787a10-02c7-b94e-9210-d692fb9d984e; when: 2022-01-31T14:36:03-08:00; softwareAgent: Adobe Photoshop 23.1 (Windows); changed: /, action: converted; parameters: from image/tiff to image/jpeg, action: derived; parameters: converted from image/tiff to image/jpeg, action: saved; instanceID: xmp.iid:873ca583-2f23-764d-a2dd-73f5311ddec1; when: 2022-01-31T14:36:03-08:00; softwareAgent: Adobe Photoshop 23.1 (Windows); changed: /"},"DerivedFrom":{"value":{"instanceID":{"value":"xmp.iid:e5787a10-02c7-b94e-9210-d692fb9d984e","attributes":{},"description":"xmp.iid:e5787a10-02c7-b94e-9210-d692fb9d984e"},"documentID":{"value":"xmp.did:8bf90128-8d35-2543-b523-915f2b4b7a20","attributes":{},"description":"xmp.did:8bf90128-8d35-2543-b523-915f2b4b7a20"},"originalDocumentID":{"value":"B78CDC984B7B95FB5451F4AF0AE0EFE0","attributes":{},"description":"B78CDC984B7B95FB5451F4AF0AE0EFE0"}},"attributes":{},"description":"instanceID: xmp.iid:e5787a10-02c7-b94e-9210-d692fb9d984e; documentID: xmp.did:8bf90128-8d35-2543-b523-915f2b4b7a20; originalDocumentID: B78CDC984B7B95FB5451F4AF0AE0EFE0"},"description":{"value":[{"value":"GMT024_13_45_For Huntsville_XXXX_1163_SQUARES GMT 024","attributes":{"lang":"x-default"},"description":"GMT024_13_45_For Huntsville_XXXX_1163_SQUARES GMT 024"}],"attributes":{},"description":"GMT024_13_45_For Huntsville_XXXX_1163_SQUARES GMT 024"},"rights":{"value":[{"value":"Â© Aidan Walsh","attributes":{"lang":"x-default"},"description":"© Aidan Walsh"}],"attributes":{},"description":"© Aidan Walsh"},"UsageTerms":{"value":[{"value":"All Rights Reserved","attributes":{"lang":"x-default"},"description":"All Rights Reserved"}],"attributes":{},"description":"All Rights Reserved"},"ToneCurvePV2012":{"value":[{"value":"0, 0","attributes":{},"description":"0, 0"},{"value":"255, 255","attributes":{},"description":"255, 255"}],"attributes":{},"description":"0, 0, 255, 255"},"ToneCurvePV2012Red":{"value":[{"value":"0, 0","attributes":{},"description":"0, 0"},{"value":"255, 255","attributes":{},"description":"255, 255"}],"attributes":{},"description":"0, 0, 255, 255"},"ToneCurvePV2012Green":{"value":[{"value":"0, 0","attributes":{},"description":"0, 0"},{"value":"255, 255","attributes":{},"description":"255, 255"}],"attributes":{},"description":"0, 0, 255, 255"},"ToneCurvePV2012Blue":{"value":[{"value":"0, 0","attributes":{},"description":"0, 0"},{"value":"255, 255","attributes":{},"description":"255, 255"}],"attributes":{},"description":"0, 0, 255, 255"},"Look":{"value":{"Name":{"value":"Adobe Color","attributes":{},"description":"Adobe Color"},"Amount":{"value":"1","attributes":{},"description":"1"},"UUID":{"value":"B952C231111CD8E0ECCF14B86BAA7077","attributes":{},"description":"B952C231111CD8E0ECCF14B86BAA7077"},"SupportsAmount":{"value":"false","attributes":{},"description":"false"},"SupportsMonochrome":{"value":"false","attributes":{},"description":"false"},"SupportsOutputReferred":{"value":"false","attributes":{},"description":"false"},"Group":{"value":[{"value":"Profiles","attributes":{"lang":"x-default"},"description":"Profiles"}],"attributes":{},"description":"Profiles"},"Parameters":{"value":{"Version":{"value":"14.1","attributes":{},"description":"14.1"},"ProcessVersion":{"value":"11.0","attributes":{},"description":"11.0"},"ConvertToGrayscale":{"value":"False","attributes":{},"description":"False"},"CameraProfile":{"value":"Adobe Standard","attributes":{},"description":"Adobe Standard"},"LookTable":{"value":"E1095149FDB39D7A057BAB208837E2E1","attributes":{},"description":"E1095149FDB39D7A057BAB208837E2E1"},"ToneCurvePV2012":{"value":[{"value":"0, 0","attributes":{},"description":"0, 0"},{"value":"22, 16","attributes":{},"description":"22, 16"},{"value":"40, 35","attributes":{},"description":"40, 35"},{"value":"127, 127","attributes":{},"description":"127, 127"},{"value":"224, 230","attributes":{},"description":"224, 230"},{"value":"240, 246","attributes":{},"description":"240, 246"},{"value":"255, 255","attributes":{},"description":"255, 255"}],"attributes":{},"description":"0, 0, 22, 16, 40, 35, 127, 127, 224, 230, 240, 246, 255, 255"},"ToneCurvePV2012Red":{"value":[{"value":"0, 0","attributes":{},"description":"0, 0"},{"value":"255, 255","attributes":{},"description":"255, 255"}],"attributes":{},"description":"0, 0, 255, 255"},"ToneCurvePV2012Green":{"value":[{"value":"0, 0","attributes":{},"description":"0, 0"},{"value":"255, 255","attributes":{},"description":"255, 255"}],"attributes":{},"description":"0, 0, 255, 255"},"ToneCurvePV2012Blue":{"value":[{"value":"0, 0","attributes":{},"description":"0, 0"},{"value":"255, 255","attributes":{},"description":"255, 255"}],"attributes":{},"description":"0, 0, 255, 255"}},"attributes":{},"description":"Version: 14.1; ProcessVersion: 11.0; ConvertToGrayscale: False; CameraProfile: Adobe Standard; LookTable: E1095149FDB39D7A057BAB208837E2E1; ToneCurvePV2012: 0, 0, 22, 16, 40, 35, 127, 127, 224, 230, 240, 246, 255, 255; ToneCurvePV2012Red: 0, 0, 255, 255; ToneCurvePV2012Green: 0, 0, 255, 255; ToneCurvePV2012Blue: 0, 0, 255, 255"}},"attributes":{},"description":"Name: Adobe Color; Amount: 1; UUID: B952C231111CD8E0ECCF14B86BAA7077; SupportsAmount: false; SupportsMonochrome: false; SupportsOutputReferred: false; Group: Profiles; Parameters: Version: 14.1; ProcessVersion: 11.0; ConvertToGrayscale: False; CameraProfile: Adobe Standard; LookTable: E1095149FDB39D7A057BAB208837E2E1; ToneCurvePV2012: 0, 0, 22, 16, 40, 35, 127, 127, 224, 230, 240, 246, 255, 255; ToneCurvePV2012Red: 0, 0, 255, 255; ToneCurvePV2012Green: 0, 0, 255, 255; ToneCurvePV2012Blue: 0, 0, 255, 255"},"Preferred CMM type":{"value":"ADBE","description":"Adobe"},"Profile Version":{"value":"2.1.0","description":"2.1.0"},"Profile/Device class":{"value":"mntr","description":"Display Device profile"},"Color Space":{"value":"RGB ","description":"RGB "},"Connection Space":{"value":"XYZ ","description":"XYZ "},"ICC Profile Date":{"value":"1999-06-03T00:00:00.000Z","description":"1999-06-03T00:00:00.000Z"},"ICC Signature":{"value":"acsp","description":"acsp"},"Primary Platform":{"value":"APPL","description":"Apple"},"Device Manufacturer":{"value":"none","description":"none"},"Device Model Number":{"value":"\u0000\u0000\u0000\u0000","description":"\u0000\u0000\u0000\u0000"},"Rendering Intent":{"value":0,"description":"Perceptual"},"Profile Creator":{"value":"ADBE","description":"ADBE"},"ICC Copyright":{"value":"Copyright 1999 Adobe Systems Incorp","description":"Copyright 1999 Adobe Systems Incorp"},"ICC Description":{"value":"Adobe RGB (1998)","description":"Adobe RGB (1998)"}},"provenance":"2022-01-24T13:43:49.005","type":"","square":"05","module":"Node 3","orbital_seg":"USA","agency":"NASA","ctxt_type":"Hygiene/exercise area","desc":"","interp":"The area appears to be used for personal hygiene as well as a microbiology experiment and computing. \n\nChanges: glove has been placed between the bungee cord, resealable bags are now in the center and the toothbrush and toothpaste have reappeared. \n\nNASA daily report: \n\nEnvironmental Health System (EHS) Total Organic Carbon Analyzer (TOCA) Water Recovery System (WRS) sample analysis & data record, the BPA exhaust duct seen to the left of the image is involved in the water recovery system. \n\nWaste and Hygiene Compartment (WHC) In Flight Maintenance (IFM)\n","problems":"None","artifacts":"[{\"arti_id\":\"arti_31\",\"name\":\"BPA exhaust duct\",\"type\":\"Equipment\",\"subtype\":\"Hygiene\",\"material\":\"Plastic\",\"colour\":\"Red\",\"fixed\":\"yes\",\"persistence\":\"yes\",\"orientation\":\"0\",\"artiNotes\":\"Red Brine Processor Assembly exhaust duct running up wall with tape on three segments. Label on middle segment with barcode and AMINE004J written under\",\"recorder\":\"SA\",\"dateRecorded\":\"2023-7-21 17:35:42\",\"shpInfo\":{\"type\":\"Annotation\",\"body\":[{\"type\":\"TextualBody\",\"purpose\":\"tagging\",\"value\":\"arti_31\"}],\"target\":{\"source\":\"http://192.168.200.38:5000/iss_images/iss066e124608.jpg\",\"selector\":{\"type\":\"SvgSelector\",\"value\":\"<svg><polygon points=\\\"392.71527099609375,2304.295654296875 632.3651123046875,2310.070556640625 639.0420532226562,2170.124267578125 660.6971435546875,2092.165771484375 686.6832885742188,1979.559326171875 777.6347045898438,1806.3184814453125 907.5653076171875,1589.7674560546875 1046.157958984375,1390.54052734375 1106.792236328125,1321.244140625 1284.3641357421875,1087.369140625 1557.2183837890625,749.5494995117188 1825.74169921875,416.0609130859375 2102.927001953125,0.28293123841285706 1838.7347412109375,-4.048089504241943 1799.7554931640625,69.57926177978516 1591.8665771484375,364.0886535644531 1360.6290283203125,674.9650268554688 1338.8721923828125,664.0866088867188 1324.36767578125,668.9214477539062 1164.8182373046875,844.1842041015625 1157.56591796875,852.6451416015625 1155.1485595703125,869.5670776367188 1174.4879150390625,885.2802734375 1171.4725341796875,898.1495971679688 1087.9261474609375,1006.0654907226562 1039.1910400390625,1070.4654541015625 933.68603515625,1201.936279296875 756.7311401367188,1444.161376953125 660.6798095703125,1592.0943603515625 562.0806884765625,1753.778564453125 506.4801025390625,1874.6492919921875 455.02783203125,2005.630126953125 412.2212219238281,2176.18017578125\\\"></polygon></svg>\"}},\"@context\":\"http://www.w3.org/ns/anno.jsonld\",\"id\":\"#73a8ea93-f5e0-4db6-b5ac-af3110f6e9d2\"}},{\"arti_id\":\"arti_64\",\"name\":\"Nitrile glove\",\"type\":\"Equipment\",\"subtype\":\"Safety\",\"material\":\"Rubber\",\"colour\":\"Blue\",\"fixed\":\"yes\",\"persistence\":\"yes\",\"orientation\":\"0\",\"artiNotes\":\"Blue nitrile glove wedged between bungee cord. Glove appears to have been used\",\"recorder\":\"SA\",\"dateRecorded\":\"2023-7-21 17:40:40\",\"shpInfo\":{\"type\":\"Annotation\",\"body\":[{\"type\":\"TextualBody\",\"purpose\":\"tagging\",\"value\":\"arti_64\"}],\"target\":{\"source\":\"http://192.168.200.38:5000/iss_images/iss066e124608.jpg\",\"selector\":{\"type\":\"SvgSelector\",\"value\":\"<svg><polygon points=\\\"1053.2843017578125,975.7149658203125 1036.845947265625,981.5167236328125 1034.730712890625,999.9193115234375 1012.9739379882812,1014.423828125 1015.8748168945312,1036.1805419921875 1065.1900634765625,1091.2977294921875 1084.0460205078125,1097.0994873046875 1084.0460205078125,1102.9012451171875 1069.54150390625,1094.1986083984375 1033.2802734375,1105.8021240234375 994.1180419921875,1139.1624755859375 1084.9957275390625,1214.57470703125 1083.177490234375,1220.9383544921875 1065.90478515625,1208.2110595703125 1057.7230224609375,1201.847412109375 1039.5411376953125,1200.9383544921875 1024.9957275390625,1205.4837646484375 1025.90478515625,1225.4837646484375 1003.1775512695312,1245.4837646484375 1044.086669921875,1279.1201171875 1076.3214111328125,1296.97998046875 1160.4501953125,1339.1201171875 1229.5411376953125,1366.392822265625 1245.90478515625,1371.847412109375 1290.4501953125,1370.9383544921875 1320.4501953125,1370.9383544921875 1329.5411376953125,1402.7564697265625 1360.4501953125,1411.847412109375 1386.8138427734375,1411.847412109375 1389.5411376953125,1418.2110595703125 1450.4501953125,1416.392822265625 1450.4501953125,1408.2110595703125 1467.7230224609375,1399.1201171875 1486.8138427734375,1400.0291748046875 1490.4501953125,1397.3018798828125 1479.5411376953125,1344.57470703125 1495.90478515625,1282.7564697265625 1503.177490234375,1271.847412109375 1514.9957275390625,1269.1201171875 1513.177490234375,1248.2110595703125 1534.0865478515625,1248.2110595703125 1543.177490234375,1204.57470703125 1524.0865478515625,1186.392822265625 1494.0865478515625,1173.66552734375 1457.7230224609375,1176.392822265625 1452.2684326171875,1177.302001953125 1443.177490234375,1150.0291748046875 1417.7230224609375,1109.1201171875 1397.7230224609375,1104.57470703125 1372.2684326171875,1070.0291748046875 1348.632080078125,1058.2110595703125 1341.359375,1071.847412109375 1331.359375,1079.1201171875 1330.4501953125,1089.1201171875 1312.2684326171875,1101.847412109375 1284.0865478515625,1088.2110595703125 1268.632080078125,1086.392822265625 1262.2684326171875,1080.9383544921875 1257.7230224609375,1064.57470703125 1256.8138427734375,1055.4837646484375 1170.4501953125,970.0292358398438 1150.4501953125,955.4837646484375 1135.90478515625,962.7564697265625 1119.5411376953125,1000.0292358398438 1096.927490234375,1020.6163940429688\\\"></polygon></svg>\"}},\"@context\":\"http://www.w3.org/ns/anno.jsonld\",\"id\":\"#6a75bff4-ef04-4301-8509-3036e8f1ba26\"}},{\"arti_id\":\"arti_31\",\"name\":\"Bungee cord\",\"type\":\"Equipment\",\"subtype\":\"Restraint\",\"material\":\"Fiber\",\"colour\":\"Multi\",\"fixed\":\"yes\",\"persistence\":\"yes\",\"orientation\":\"0\",\"artiNotes\":\"Bungee cord attached with carabiner \",\"recorder\":\"SA\",\"dateRecorded\":\"2023-7-21 17:44:53\",\"shpInfo\":{\"type\":\"Annotation\",\"body\":[{\"type\":\"TextualBody\",\"purpose\":\"tagging\",\"value\":\"arti_31\"}],\"target\":{\"source\":\"http://192.168.200.38:5000/iss_images/iss066e124608.jpg\",\"selector\":{\"type\":\"SvgSelector\",\"value\":\"<svg><polygon points=\\\"1571.1441650390625,735.9132690429688 1499.201904296875,824.1005859375 1419.4996337890625,1110.745849609375 1409.056396484375,1155.9998779296875 1349.8780517578125,1347.459228515625 1330.7320556640625,1397.9349365234375 1287.3734130859375,1543.656982421875 1197.445556640625,1822.1434326171875 1178.5897216796875,1862.7559814453125 1162.7841796875,1910.8909912109375 1154.08154296875,1926.3623046875 1088.146484375,2032.275390625 1082.40380859375,2045.6136474609375 1079.509033203125,2060.48681640625 1080.4180908203125,2075.0322265625 1088.5999755859375,2105.0322265625 1094.4267578125,2122.943603515625 1111.5426025390625,2135.03955078125 1089.3829345703125,2213.605712890625 1054.820068359375,2308.716796875 1089.4681396484375,2308.716796875 1114.630126953125,2246.07373046875 1142.212158203125,2147.48779296875 1150.9149169921875,2141.68603515625 1146.5634765625,2130.08251953125 1194.126220703125,1986.4576416015625 1213.465576171875,1951.6468505859375 1262.5994873046875,1815.334716796875 1336.572509765625,1535.39794921875 1468.84912109375,1060.942626953125 1559.579833984375,773.4401245117188\\\"></polygon></svg>\"}},\"@context\":\"http://www.w3.org/ns/anno.jsonld\",\"id\":\"#67c6451f-2989-47c3-94c1-bace51600f8d\"}},{\"arti_id\":\"arti_10\",\"name\":\"Carabiner\",\"type\":\"Equipment\",\"subtype\":\"Restraint\",\"material\":\"Metal\",\"colour\":\"Silver\",\"fixed\":\"yes\",\"persistence\":\"yes\",\"orientation\":\"0\",\"artiNotes\":\"Carabiner attaching two ends of a bungee cord\",\"recorder\":\"SA\",\"dateRecorded\":\"2023-7-21 17:46:8\",\"shpInfo\":{\"type\":\"Annotation\",\"body\":[{\"type\":\"TextualBody\",\"purpose\":\"tagging\",\"value\":\"arti_10\"}],\"target\":{\"source\":\"http://192.168.200.38:5000/iss_images/iss066e124608.jpg\",\"selector\":{\"type\":\"SvgSelector\",\"value\":\"<svg><polygon points=\\\"1176.6690673828125,1865.50732421875 1159.699462890625,1924.9012451171875 1161.4039306640625,1953.7080078125 1167.5782470703125,1959.4466552734375 1178.6766357421875,1953.7080078125 1195.040283203125,1919.16259765625 1212.31298828125,1871.8897705078125 1235.040283203125,1817.3443603515625 1196.8585205078125,1818.25341796875\\\"></polygon></svg>\"}},\"@context\":\"http://www.w3.org/ns/anno.jsonld\",\"id\":\"#f3427f74-6f15-4d22-8aa4-c54ea859a049\"}},{\"arti_id\":\"arti_49\",\"name\":\"Power cable\",\"type\":\"Electronic\",\"subtype\":\"Power\",\"material\":\"Plastic\",\"colour\":\"Black\",\"fixed\":\"yes\",\"persistence\":\"yes\",\"orientation\":\"0\",\"artiNotes\":\"Power cable running upwards from opening in the wall\",\"recorder\":\"SA\",\"dateRecorded\":\"2023-7-21 17:49:39\",\"shpInfo\":{\"type\":\"Annotation\",\"body\":[{\"type\":\"TextualBody\",\"purpose\":\"tagging\",\"value\":\"arti_49\"}],\"target\":{\"source\":\"http://192.168.200.38:5000/iss_images/iss066e124608.jpg\",\"selector\":{\"type\":\"SvgSelector\",\"value\":\"<svg><polygon points=\\\"1719.6336669921875,0.8454613089561462 1746.688232421875,0.8454613089561462 1738.233642578125,14.40000057220459 1714.6700439453125,49.74545669555664 1668.142822265625,97.71819305419922 1632.197265625,117.81819152832031 1587.851806640625,124.77275848388672 1575.9063720703125,123.05455780029297 1594.233642578125,189.8181915283203 1636.12451171875,303.7091064453125 1722.940673828125,549.6962280273438 1782.940673828125,659.6962280273438 1830.7930908203125,772.6263427734375 1843.884033203125,814.5172119140625 1858.2840576171875,874.7354125976562 1860.9022216796875,923.1718139648438 1851.738525390625,965.0626831054688 1832.265869140625,1024.3809814453125 1816.39306640625,1072.408203125 1813.800048828125,1114.2222900390625 1824.7091064453125,1159.6768798828125 1810.5284423828125,1162.9283447265625 1800.5284423828125,1109.2919921875 1805.98291015625,1050.2010498046875 1837.8011474609375,959.2919921875 1846.89208984375,919.2919921875 1844.6219482421875,877.4178466796875 1830.0579833984375,813.7461547851562 1800.967041015625,731.927978515625 1749.14892578125,622.8370971679688 1710.967041015625,557.3825073242188 1622.831298828125,316.70751953125 1562.831298828125,140.34388732910156 1548.4554443359375,88.17810821533203 1550.269775390625,82.71455383300781 1558.4515380859375,82.71455383300781 1564.815185546875,95.44182586669922 1572.087890625,103.62364196777344 1592.087890625,108.16909790039062 1632.087890625,97.26000213623047 1657.89501953125,81.18309020996094 1705.167724609375,29.364906311035156 1717.89501953125,10.273998260498047\\\"></polygon></svg>\"}},\"@context\":\"http://www.w3.org/ns/anno.jsonld\",\"id\":\"#23557f12-db11-42d9-b0b3-05e4ef79c29a\"}},{\"arti_id\":\"arti_13\",\"name\":\"Adhesive tape\",\"type\":\"Equipment\",\"subtype\":\"Restraint\",\"material\":\"Plastic\",\"colour\":\"Silver\",\"fixed\":\"yes\",\"persistence\":\"yes\",\"orientation\":\"0\",\"artiNotes\":\"Silver PolyKen brand adhesive tape attached to another roll. Appears to be almost used up\",\"recorder\":\"SA\",\"dateRecorded\":\"2023-7-21 17:51:8\",\"shpInfo\":{\"type\":\"Annotation\",\"body\":[{\"type\":\"TextualBody\",\"purpose\":\"tagging\",\"value\":\"arti_13\"}],\"target\":{\"source\":\"http://192.168.200.38:5000/iss_images/iss066e124608.jpg\",\"selector\":{\"type\":\"SvgSelector\",\"value\":\"<svg><polygon points=\\\"1449.6455078125,1416.6619873046875 1459.6710205078125,1516.9171142578125 1510.816650390625,1518.2093505859375 1623.603759765625,1505.0509033203125 1657.4398193359375,1497.53173828125 1678.117431640625,1422.3404541015625 1689.3961181640625,1380.9852294921875 1698.7950439453125,1358.427734375 1610.4451904296875,1371.5863037109375 1452.54345703125,1405.42236328125\\\"></polygon></svg>\"}},\"@context\":\"http://www.w3.org/ns/anno.jsonld\",\"id\":\"#12bd54e3-8713-4096-ba78-2c9a1f356756\"}},{\"arti_id\":\"arti_22\",\"name\":\"Adhesive tape\",\"type\":\"Equipment\",\"subtype\":\"Restraint\",\"material\":\"Plastic\",\"colour\":\"Silver\",\"fixed\":\"yes\",\"persistence\":\"yes\",\"orientation\":\"0\",\"artiNotes\":\"Silver Polyken brand adhesive tape with another roll attached to it. Appears to be relatively unused\",\"recorder\":\"SA\",\"dateRecorded\":\"2023-7-21 18:12:30\",\"shpInfo\":{\"type\":\"Annotation\",\"body\":[{\"type\":\"TextualBody\",\"purpose\":\"tagging\",\"value\":\"arti_22\"}],\"target\":{\"source\":\"http://192.168.200.38:5000/iss_images/iss066e124608.jpg\",\"selector\":{\"type\":\"SvgSelector\",\"value\":\"<svg><polygon points=\\\"1663.16015625,1745.1580810546875 1655.6409912109375,1688.0126953125 1646.3360595703125,1628.658447265625 1648.591796875,1551.9632568359375 1662.126220703125,1497.8255615234375 1626.034423828125,1502.3370361328125 1513.247314453125,1520.3829345703125 1459.109619140625,1520.3829345703125 1368.8800048828125,1531.66162109375 1246.60009765625,1551.1644287109375 1143.3060302734375,1572.264892578125 1109.469970703125,1585.79931640625 1125.2601318359375,1802.3504638671875 1168.119140625,1818.140625 1195.469970703125,1818.845703125 1296.2264404296875,1821.853271484375 1465.8768310546875,1797.8389892578125 1639.56884765625,1759.4913330078125\\\"></polygon></svg>\"}},\"@context\":\"http://www.w3.org/ns/anno.jsonld\",\"id\":\"#06a5c8ef-a2f8-4cf2-b17a-3118782834c2\"}},{\"arti_id\":\"arti_36\",\"name\":\"Resealable bag\",\"type\":\"Stowage\",\"subtype\":\"Container\",\"material\":\"Plastic\",\"colour\":\"Clear\",\"fixed\":\"yes\",\"persistence\":\"yes\",\"orientation\":\"0\",\"artiNotes\":\"Resealable plastic bag folded and wedged behind hadnrail\",\"recorder\":\"SA\",\"dateRecorded\":\"2023-7-21 18:14:31\",\"shpInfo\":{\"type\":\"Annotation\",\"body\":[{\"type\":\"TextualBody\",\"purpose\":\"tagging\",\"value\":\"arti_36\"}],\"target\":{\"source\":\"http://192.168.200.38:5000/iss_images/iss066e124608.jpg\",\"selector\":{\"type\":\"SvgSelector\",\"value\":\"<svg><polygon points=\\\"1911.4322509765625,1215.792724609375 1876.969482421875,1176.1083984375 1828.212646484375,1157.34326171875 1781.218017578125,1171.4415283203125 1749.8883056640625,1202.771240234375 1731.090576171875,1245.06640625 1720.1251220703125,1295.1939697265625 1709.15966796875,1332.7896728515625 1702.893798828125,1353.1539306640625 1690.3619384765625,1379.7841796875 1671.5640869140625,1459.675048828125 1657.4656982421875,1514.5020751953125 1648.0667724609375,1561.49658203125 1648.0667724609375,1646.0869140625 1665.298095703125,1755.7408447265625 1643.472900390625,1758.2515869140625 1555.749755859375,1778.3026123046875 1515.647705078125,1808.379150390625 1588.3326416015625,1998.8638916015625 1620.91552734375,2131.701904296875 1643.472900390625,2184.3359375 1682.8179931640625,2230.758544921875 1700.14208984375,2308.716796875 2150.568115234375,2308.716796875 2211.202392578125,2204.7724609375 2250.181640625,2126.81396484375 2215.533447265625,1957.9041748046875 2137.4150390625,1733.0091552734375 2077.284423828125,1547.4951171875 2029.6632080078125,1397.1124267578125 2002.0931396484375,1319.4146728515625\\\"></polygon></svg>\"}},\"@context\":\"http://www.w3.org/ns/anno.jsonld\",\"id\":\"#a90d65bf-bfce-4e78-b7e0-1eb8680b5066\"}},{\"arti_id\":\"arti_31\",\"name\":\"Resealable bags\",\"type\":\"Stowage\",\"subtype\":\"Container\",\"material\":\"Plastic\",\"colour\":\"Clear\",\"fixed\":\"yes\",\"persistence\":\"yes\",\"orientation\":\"0\",\"artiNotes\":\"At least one resealable bag placed behind handrail. The floss picks are likely hidden behind the bag.\",\"recorder\":\"SA\",\"dateRecorded\":\"2023-7-21 18:26:10\",\"shpInfo\":{\"type\":\"Annotation\",\"body\":[{\"type\":\"TextualBody\",\"purpose\":\"tagging\",\"value\":\"arti_31\"}],\"target\":{\"source\":\"http://192.168.200.38:5000/iss_images/iss066e124608.jpg\",\"selector\":{\"type\":\"SvgSelector\",\"value\":\"<svg><polygon points=\\\"2449.42236328125,2308.112548828125 2674.99658203125,2007.34716796875 2693.898681640625,1973.1455078125 2703.924072265625,1897.9542236328125 2611.188232421875,1887.9287109375 2636.251953125,1807.724609375 2613.694580078125,1785.167236328125 2608.681884765625,1687.41845703125 2498.401123046875,1682.4056396484375 2292.878173828125,1792.686279296875 2102.3935546875,1617.2398681640625 2193.87841796875,1888.60791015625 2250.181640625,2109.489990234375 2146.2373046875,2308.716796875\\\"></polygon></svg>\"}},\"@context\":\"http://www.w3.org/ns/anno.jsonld\",\"id\":\"#2e56b444-39dd-4f64-ab0f-97ed60b4b3da\"}},{\"arti_id\":\"arti_40\",\"name\":\"Carabiner\",\"type\":\"Equipment\",\"subtype\":\"Restraint\",\"material\":\"Metal\",\"colour\":\"Silver\",\"fixed\":\"yes\",\"persistence\":\"no\",\"orientation\":\"0\",\"artiNotes\":\"Carabiner attached to the wall\",\"recorder\":\"SA\",\"dateRecorded\":\"2023-7-21 18:29:0\",\"shpInfo\":{\"type\":\"Annotation\",\"body\":[{\"type\":\"TextualBody\",\"purpose\":\"tagging\",\"value\":\"arti_40\"}],\"target\":{\"source\":\"http://192.168.200.38:5000/iss_images/iss066e124608.jpg\",\"selector\":{\"type\":\"SvgSelector\",\"value\":\"<svg><polygon points=\\\"1606.1229248046875,2307.721923828125 1533.9393310546875,2307.721923828125 1538.4906005859375,2291.098388671875 1527.4197998046875,2286.0595703125 1526.4124755859375,2273.97265625 1534.4705810546875,2263.89990234375 1550.586669921875,2261.885498046875 1567.7100830078125,2264.9072265625 1585.8406982421875,2269.943603515625 1603.9713134765625,2289.081298828125\\\"></polygon></svg>\"}},\"@context\":\"http://www.w3.org/ns/anno.jsonld\",\"id\":\"#74f0767e-784e-4fe8-a8f6-88f7c1cbff6b\"}},{\"arti_id\":\"arti_18\",\"name\":\"Laptop\",\"type\":\"Electronic\",\"subtype\":\"Computing\",\"material\":\"Plastic\",\"colour\":\"Black\",\"fixed\":\"yes\",\"persistence\":\"yes\",\"orientation\":\"0\",\"artiNotes\":\"HP brand laptop, ZBook 15 model attached to the wall with velcro strips on the back and ethernet cable plugged in to the side\",\"recorder\":\"SA\",\"dateRecorded\":\"2023-7-21 20:13:42\",\"shpInfo\":{\"type\":\"Annotation\",\"body\":[{\"type\":\"TextualBody\",\"purpose\":\"tagging\",\"value\":\"arti_18\"}],\"target\":{\"source\":\"http://192.168.200.38:5000/iss_images/iss066e124608.jpg\",\"selector\":{\"type\":\"SvgSelector\",\"value\":\"<svg><polygon points=\\\"1933.1329345703125,254.2047882080078 1938.9346923828125,266.96875 1961.3441162109375,277.4482421875 3188.573974609375,478.9007568359375 3214.7626953125,476.88623046875 3229.87158203125,460.7701110839844 3250.0166015625,434.5814514160156 3253.03857421875,424.5088806152344 3315.61279296875,4.613951683044434 2107.258056640625,-4.048089504241943\\\"></polygon></svg>\"}},\"@context\":\"http://www.w3.org/ns/anno.jsonld\",\"id\":\"#29ae9614-3583-4f5e-8b51-a5e27dec8d3b\"}},{\"arti_id\":\"arti_13\",\"name\":\"Mirror\",\"type\":\"Equipment\",\"subtype\":\"Body maintenance\",\"material\":\"Multi\",\"colour\":\"Silver\",\"fixed\":\"yes\",\"persistence\":\"yes\",\"orientation\":\"0\",\"artiNotes\":\"Mirror attached to wall with noticeable wipe marks\",\"recorder\":\"SA\",\"dateRecorded\":\"2023-7-21 20:14:46\",\"shpInfo\":{\"type\":\"Annotation\",\"body\":[{\"type\":\"TextualBody\",\"purpose\":\"tagging\",\"value\":\"arti_13\"}],\"target\":{\"source\":\"http://192.168.200.38:5000/iss_images/iss066e124608.jpg\",\"selector\":{\"type\":\"SvgSelector\",\"value\":\"<svg><polygon points=\\\"2244.389404296875,585.972412109375 2265.17822265625,1498.08544921875 2993.601806640625,1491.6700439453125 2974.112060546875,579.5570068359375\\\"></polygon></svg>\"}},\"@context\":\"http://www.w3.org/ns/anno.jsonld\",\"id\":\"#3518c18c-eb82-45e8-b319-029ebd2db3b1\"}},{\"arti_id\":\"arti_69\",\"name\":\"Ethernet cable\",\"type\":\"Electronic\",\"subtype\":\"Computing\",\"material\":\"Plastic\",\"colour\":\"Blue\",\"fixed\":\"yes\",\"persistence\":\"yes\",\"orientation\":\"0\",\"artiNotes\":\"Blue ethernet cable plugged into the side of a laptop with label attached. Words on label: P1 to SSC\",\"recorder\":\"SA\",\"dateRecorded\":\"2023-7-21 20:18:30\",\"shpInfo\":{\"type\":\"Annotation\",\"body\":[{\"type\":\"TextualBody\",\"purpose\":\"tagging\",\"value\":\"arti_69\"}],\"target\":{\"source\":\"http://192.168.200.38:5000/iss_images/iss066e124608.jpg\",\"selector\":{\"type\":\"SvgSelector\",\"value\":\"<svg><polygon points=\\\"3288.1787109375,165.8421630859375 3282.1181640625,225.23609924316406 3336.550048828125,234.6489715576172 3349.27734375,226.46714782714844 3363.82275390625,228.28533935546875 3373.82275390625,225.5580596923828 3407.458984375,223.73988342285156 3416.550048828125,217.37625122070312 3452.004638671875,210.103515625 3475.14208984375,204.93382263183594 3643.488525390625,146.47462463378906 3641.47412109375,140.43109130859375 3747.236083984375,94.09725952148438 3815.4609375,56.69450759887695 3884.357421875,16.80712890625 3917.62451171875,-4.048089504241943 3868.21435546875,3.4358298778533936 3838.36962890625,18.183496475219727 3782.917724609375,50 3709.281494140625,89.09090423583984 3632.917724609375,120.90908813476562 3614.736083984375,106.36363220214844 3601.21337890625,78.7689437866211 3420.190673828125,140.90908813476562 3445.64501953125,182.72726440429688 3418.372314453125,194.5454559326172 3408.372314453125,184.5454559326172 3394.736083984375,187.27272033691406 3382.91796875,186.36363220214844 3381.099609375,182.72726440429688 3364.24365234375,181.19317626953125 3352.91796875,170.90908813476562\\\"></polygon></svg>\"}},\"@context\":\"http://www.w3.org/ns/anno.jsonld\",\"id\":\"#235257f4-ccbe-4cd2-9dd0-82e87557f45a\"}},{\"arti_id\":\"arti_69\",\"name\":\"Huggies wipes\",\"type\":\"Equipment\",\"subtype\":\"Body maintenance\",\"material\":\"Plastic\",\"colour\":\"Multi\",\"fixed\":\"yes\",\"persistence\":\"yes\",\"orientation\":\"0\",\"artiNotes\":\"Huggies brand wipes with a T written in marker on the lid and 64 wipes. Words on sticker: HUGGIES WIPES ASSY PN SEG33115639-305 L/N W-2101671. The latter numbers are written in pen\",\"recorder\":\"SA\",\"dateRecorded\":\"2023-7-21 20:22:50\",\"shpInfo\":{\"type\":\"Annotation\",\"body\":[{\"type\":\"TextualBody\",\"purpose\":\"tagging\",\"value\":\"arti_69\"}],\"target\":{\"source\":\"http://192.168.200.38:5000/iss_images/iss066e124608.jpg\",\"selector\":{\"type\":\"SvgSelector\",\"value\":\"<svg><polygon points=\\\"2449.600341796875,2303.9248046875 2612.013427734375,2303.9248046875 2631.607666015625,2294.09326171875 2666.374267578125,2288.515380859375 2730.194091796875,2276.91162109375 2737.4462890625,2268.208984375 2856.38330078125,2227.596435546875 2867.98681640625,2230.497314453125 2881.041015625,2231.94775390625 2894.094970703125,2231.94775390625 2945.012451171875,2226.716064453125 2972.28515625,2217.62548828125 2996.83056640625,2201.26171875 3056.83056640625,2211.26171875 3126.453857421875,2216.197265625 3165.544921875,2220.742919921875 3203.170166015625,2223.9130859375 3212.26123046875,2221.185791015625 3235.8974609375,2222.094970703125 3272.26123046875,2193.00390625 3277.715576171875,2185.731201171875 3279.533935546875,2180.276611328125 3256.806640625,2116.640380859375 3253.170166015625,2111.185791015625 3262.26123046875,2093.00390625 3262.26123046875,2089.36767578125 3238.624755859375,2074.822265625 3222.26123046875,1980.2767333984375 3216.806640625,1923.0040283203125 3202.26123046875,1893.0040283203125 3224.079345703125,1865.7313232421875 3267.715576171875,1851.185791015625 3271.35205078125,1828.45849609375 3271.35205078125,1820.2767333984375 3224.98828125,1825.7313232421875 3109.533935546875,1749.36767578125 3046.806640625,1767.5494384765625 2982.26123046875,1788.45849609375 2937.829345703125,1792.075927734375 2887.715576171875,1801.185791015625 2834.98828125,1810.2767333984375 2785.8974609375,1822.0948486328125 2671.35205078125,1834.8221435546875 2625.8974609375,1839.36767578125 2610.44287109375,1887.5494384765625 2704.079345703125,1898.45849609375 2694.079345703125,1973.0040283203125 2673.170166015625,2010.2767333984375\\\"></polygon></svg>\"}},\"@context\":\"http://www.w3.org/ns/anno.jsonld\",\"id\":\"#4f8fcec4-4d0c-4d2d-af8d-1933b7830024\"}},{\"arti_id\":\"arti_28\",\"name\":\"Touch array\",\"type\":\"Equipment\",\"subtype\":\"Experiment\",\"material\":\"Multi\",\"colour\":\"Black\",\"fixed\":\"yes\",\"persistence\":\"yes\",\"orientation\":\"o\",\"artiNotes\":\"Touch array palette used to a microbiology experiment. Three differently colored squares, German Aerospace Center (DLR) logo on top left corner and letters UCL on the right side. Two labels on the top with the words \\\"Touch Array (S/N 04)\\\" and \\\"Do not clean\\\"\",\"recorder\":\"SA\",\"dateRecorded\":\"2023-7-21 20:24:30\",\"shpInfo\":{\"type\":\"Annotation\",\"body\":[{\"type\":\"TextualBody\",\"purpose\":\"tagging\",\"value\":\"arti_28\"}],\"target\":{\"source\":\"http://192.168.200.38:5000/iss_images/iss066e124608.jpg\",\"selector\":{\"type\":\"SvgSelector\",\"value\":\"<svg><polygon points=\\\"3293.525146484375,356.2795104980469 3729.28271484375,284.15826416015625 3738.865966796875,282.965087890625 3745.229736328125,290.2378234863281 3774.320556640625,418.41961669921875 3775.229736328125,425.6923522949219 3770.68408203125,432.965087890625 3757.956787109375,438.41961669921875 3317.95703125,512.965087890625 3308.865966796875,514.7832641601562 3301.59326171875,509.3287048339844 3291.59326171875,472.965087890625 3272.50244140625,383.8741760253906 3272.50244140625,369.3287048339844 3282.50244140625,361.14691162109375\\\"></polygon></svg>\"}},\"@context\":\"http://www.w3.org/ns/anno.jsonld\",\"id\":\"#dae00ce2-0ac8-4e8e-8bcb-eae095af4fd0\"}},{\"arti_id\":\"arti_38\",\"name\":\"Dry wipes\",\"type\":\"Equipment\",\"subtype\":\"Body maintenance\",\"material\":\"Multi\",\"colour\":\"White\",\"fixed\":\"yes\",\"persistence\":\"yes\",\"orientation\":\"90\",\"artiNotes\":\"Cargo brand white dry wipes. Words on package: 50 white facial tissues. Words on added label: Dry Wipe SEZ33114924-302\",\"recorder\":\"SA\",\"dateRecorded\":\"2023-7-21 20:26:29\",\"shpInfo\":{\"type\":\"Annotation\",\"body\":[{\"type\":\"TextualBody\",\"purpose\":\"tagging\",\"value\":\"arti_38\"}],\"target\":{\"source\":\"http://192.168.200.38:5000/iss_images/iss066e124608.jpg\",\"selector\":{\"type\":\"SvgSelector\",\"value\":\"<svg><polygon points=\\\"3446.61572265625,1007.8724975585938 3457.05908203125,1074.0130615234375 3479.468505859375,1172.679931640625 3500.35498046875,1256.225830078125 3514.279296875,1355.4366455078125 3540.387451171875,1459.8690185546875 3580.419921875,1640.8851318359375 3592.603515625,1668.7337646484375 3613.489990234375,1675.6959228515625 3655.262939453125,1672.21484375 3691.814453125,1660.0311279296875 3737.068359375,1637.404052734375 3797.9873046875,1635.66357421875 3871.090087890625,1614.777099609375 3905.90087890625,1619.9986572265625 3930.61767578125,1611.422607421875 3929.390869140625,1019.50146484375 3900.517333984375,1026.7198486328125 3835.552001953125,1023.1106567382812 3821.115234375,961.7545166015625 3814.533203125,925.29345703125 3766.184814453125,913.2063598632812 3722.67138671875,884.1973266601562 3702.123291015625,880.5712280273438 3671.90576171875,889.0321655273438 3606.635498046875,901.1192626953125\\\"></polygon></svg>\"}},\"@context\":\"http://www.w3.org/ns/anno.jsonld\",\"id\":\"#01286c1b-5b03-4119-bf54-390d9fe450ce\"}},{\"arti_id\":\"arti_54\",\"name\":\"Toothpaste\",\"type\":\"Equipment\",\"subtype\":\"Body maintenance\",\"material\":\"Plastic\",\"colour\":\"Multi\",\"fixed\":\"yes\",\"persistence\":\"no\",\"orientation\":\"0\",\"artiNotes\":\"Crest brand toothpaste tube with toothbrush rolled into it\",\"recorder\":\"SA\",\"dateRecorded\":\"2023-7-21 20:31:4\",\"shpInfo\":{\"type\":\"Annotation\",\"body\":[{\"type\":\"TextualBody\",\"purpose\":\"tagging\",\"value\":\"arti_54\"}],\"target\":{\"source\":\"http://192.168.200.38:5000/iss_images/iss066e124608.jpg\",\"selector\":{\"type\":\"SvgSelector\",\"value\":\"<svg><polygon points=\\\"3262.881591796875,2091.685302734375 3301.66943359375,2097.139892578125 3317.01025390625,2082.916259765625 3319.2451171875,2073.50341796875 3348.82861328125,2026.552734375 3380.646728515625,1970.1890869140625 3402.46484375,1928.370849609375 3444.282958984375,1843.825439453125 3485.192138671875,1777.4617919921875 3520.646728515625,1721.09814453125 3524.282958984375,1713.825439453125 3546.101318359375,1727.4617919921875 3572.46484375,1726.552734375 3575.192138671875,1715.6435546875 3581.5556640625,1695.6435546875 3575.192138671875,1675.6435546875 3475.192138671875,1626.552734375 3395.192138671875,1596.552734375 3402.46484375,1611.09814453125 3402.46484375,1635.6435546875 3398.63916015625,1645.0186767578125 3384.282958984375,1651.09814453125 3380.646728515625,1642.9163818359375 3366.101318359375,1635.6435546875 3375.192138671875,1666.552734375 3372.46484375,1679.280029296875 3338.82861328125,1708.370849609375 3325.192138671875,1727.4617919921875 3311.366455078125,1764.41259765625 3218.82861328125,1952.9163818359375 3237.91943359375,2073.825439453125\\\"></polygon></svg>\"}},\"@context\":\"http://www.w3.org/ns/anno.jsonld\",\"id\":\"#e565f550-8b14-43a5-9477-5c1609440032\"}},{\"arti_id\":\"arti_53\",\"name\":\"Toothbrush\",\"type\":\"Equipment\",\"subtype\":\"Body maintenance\",\"material\":\"Plastic\",\"colour\":\"Multi\",\"fixed\":\"yes\",\"persistence\":\"no\",\"orientation\":\"0\",\"artiNotes\":\"Toothbrush with mostly clear handle and orange sides rolled into toothpaste tube\",\"recorder\":\"SA\",\"dateRecorded\":\"2023-7-21 20:34:39\",\"shpInfo\":{\"type\":\"Annotation\",\"body\":[{\"type\":\"TextualBody\",\"purpose\":\"tagging\",\"value\":\"arti_53\"}],\"target\":{\"source\":\"http://192.168.200.38:5000/iss_images/iss066e124608.jpg\",\"selector\":{\"type\":\"SvgSelector\",\"value\":\"<svg><polygon points=\\\"3095.188720703125,1507.140869140625 3109.734375,1521.6864013671875 3124.166015625,1532.6143798828125 3161.438720703125,1550.796142578125 3191.438720703125,1558.0689697265625 3205.984375,1561.705322265625 3275.0751953125,1591.705322265625 3313.257080078125,1607.1597900390625 3365.0751953125,1634.4326171875 3378.71142578125,1641.705322265625 3575.0751953125,1722.6143798828125 3600.52978515625,1733.5234375 3632.347900390625,1749.8870849609375 3679.62060546875,1776.250732421875 3689.62060546875,1781.705322265625 3698.71142578125,1777.1597900390625 3704.166015625,1769.8870849609375 3704.166015625,1760.796142578125 3694.166015625,1745.3416748046875 3688.71142578125,1738.97802734375 3632.347900390625,1704.4326171875 3574.166015625,1675.3416748046875 3394.166015625,1598.97802734375 3383.257080078125,1594.4326171875 3370.52978515625,1584.4326171875 3361.438720703125,1579.8870849609375 3345.0751953125,1580.796142578125 3330.34033203125,1578.050048828125 3230.52978515625,1548.0689697265625 3206.893310546875,1540.796142578125 3225.984375,1531.705322265625 3229.62060546875,1522.6143798828125 3198.71142578125,1502.6143798828125 3159.62060546875,1482.6143798828125 3120.52978515625,1486.250732421875 3103.257080078125,1488.0689697265625 3099.62060546875,1491.705322265625 3094.166015625,1498.97802734375\\\"></polygon></svg>\"}},\"@context\":\"http://www.w3.org/ns/anno.jsonld\",\"id\":\"#5e806289-d7b2-4452-8dc2-23c78ec775ee\"}},{\"arti_id\":\"arti_34\",\"name\":\"Power cable\",\"type\":\"Electronic\",\"subtype\":\"Power\",\"material\":\"Plastic\",\"colour\":\"Black\",\"fixed\":\"yes\",\"persistence\":\"yes\",\"orientation\":\"0\",\"artiNotes\":\"Part of a black electric cable running up wall\",\"recorder\":\"SA\",\"dateRecorded\":\"2023-7-21 20:37:14\",\"shpInfo\":{\"type\":\"Annotation\",\"body\":[{\"type\":\"TextualBody\",\"purpose\":\"tagging\",\"value\":\"arti_34\"}],\"target\":{\"source\":\"http://192.168.200.38:5000/iss_images/iss066e124608.jpg\",\"selector\":{\"type\":\"SvgSelector\",\"value\":\"<svg><polygon points=\\\"3931.6005859375,392.5869445800781 3929.929931640625,434.3599548339844 3895.362548828125,457.80499267578125 3802.62646484375,527.9835815429688 3770.043701171875,560.5664672851562 3755.00537109375,603.1749267578125 3770.043701171875,648.2896728515625 3830.19677734375,715.9619140625 3885.3369140625,768.5958251953125 3927.9453125,823.7361450195312 3930.451904296875,868.8509521484375 3912.9072265625,838.7744140625 3880.32421875,798.67236328125 3815.158447265625,731.0001831054688 3747.486083984375,648.2896728515625 3734.954345703125,610.6940307617188 3737.460693359375,560.5664672851562 3782.575439453125,510.43890380859375\\\"></polygon></svg>\"}},\"@context\":\"http://www.w3.org/ns/anno.jsonld\",\"id\":\"#9fe56491-02b7-4f67-b6b2-21a1fd7ffb78\"}},{\"arti_id\":\"arti_36\",\"name\":\"Disinfectant wipes\",\"type\":\"Equipment\",\"subtype\":\"Hygiene\",\"material\":\"Plastic\",\"colour\":\"Multi\",\"fixed\":\"yes\",\"persistence\":\"yes\",\"orientation\":\"90\",\"artiNotes\":\"PREempt brand disinfectant wipes. Front side covered in Kapton tape\",\"recorder\":\"SA\",\"dateRecorded\":\"2023-7-21 20:41:47\",\"shpInfo\":{\"type\":\"Annotation\",\"body\":[{\"type\":\"TextualBody\",\"purpose\":\"tagging\",\"value\":\"arti_36\"}],\"target\":{\"source\":\"http://192.168.200.38:5000/iss_images/iss066e124608.jpg\",\"selector\":{\"type\":\"SvgSelector\",\"value\":\"<svg><polygon points=\\\"3462.218994140625,2087.12158203125 3562.010009765625,2078.9990234375 3618.650146484375,2074.97412109375 3719.601318359375,2064.53076171875 3737.0068359375,2061.0498046875 3759.6337890625,2068.011962890625 3773.55810546875,2081.936279296875 3766.2333984375,2114.97021484375 3766.595947265625,2120.22802734375 3774.35595703125,2142.81884765625 3780.520263671875,2193.330810546875 3780.520263671875,2247.28759765625 3797.92578125,2255.990234375 3799.666259765625,2302.98486328125 3484.62841796875,2308.206298828125 3484.62841796875,2245.546875 3477.666259765625,2165.482177734375 3475.92578125,2146.336181640625 3456.77978515625,2109.784912109375 3453.298828125,2106.3037109375\\\"></polygon></svg>\"}},\"@context\":\"http://www.w3.org/ns/anno.jsonld\",\"id\":\"#b8939ad4-8689-4561-aaae-29b41d375dcc\"}},{\"arti_id\":\"arti_30\",\"name\":\"Cable tie\",\"type\":\"Equipment\",\"subtype\":\"Restraint\",\"material\":\"Fabric\",\"colour\":\"Black\",\"fixed\":\"yes\",\"persistence\":\"yes\",\"orientation\":\"0\",\"artiNotes\":\"Cable tie wrapped around handrail\",\"recorder\":\"SA\",\"dateRecorded\":\"2023-7-23 10:22:29\",\"shpInfo\":{\"type\":\"Annotation\",\"body\":[{\"type\":\"TextualBody\",\"purpose\":\"tagging\",\"value\":\"arti_30\"}],\"target\":{\"source\":\"http://192.168.200.38:5000/iss_images/iss066e124608.jpg\",\"selector\":{\"type\":\"SvgSelector\",\"value\":\"<svg><polygon points=\\\"1720.08740234375,1255.46484375 1694.3526611328125,1260.4139404296875 1682.47509765625,1260.4139404296875 1646.84228515625,1255.46484375 1641.92431640625,1245.783447265625 1619.1280517578125,1253.4852294921875 1619.1280517578125,1314.852783203125 1653.8018798828125,1320.018310546875 1684.4547119140625,1336.6282958984375 1708.735595703125,1334.865234375 1727.0159912109375,1256.4547119140625 1727.0159912109375,1255.46484375\\\"></polygon></svg>\"}},\"@context\":\"http://www.w3.org/ns/anno.jsonld\",\"id\":\"#edf9145e-3fc2-4c0d-958b-7739e373d3c1\"}},{\"arti_id\":\"arti_33\",\"name\":\"Bracket\",\"type\":\"Equipment\",\"subtype\":\"Restraint\",\"material\":\"Metal\",\"colour\":\"Silver\",\"fixed\":\"yes\",\"persistence\":\"yes\",\"orientation\":\"0\",\"artiNotes\":\"Bracket attached to bungee cord being used as a hook point for the carabiner \",\"recorder\":\"SA\",\"dateRecorded\":\"2023-9-5 19:56:16\",\"shpInfo\":{\"type\":\"Annotation\",\"body\":[{\"type\":\"TextualBody\",\"purpose\":\"tagging\",\"value\":\"arti_33\"}],\"target\":{\"source\":\"http://192.168.200.38:5000/iss_images/iss066e124608.jpg\",\"selector\":{\"type\":\"SvgSelector\",\"value\":\"<svg><polygon points=\\\"1211.830322265625,1952.5281982421875 1145.7696533203125,2071.922119140625 1140.8076171875,2086.031982421875 1152.625732421875,2142.3955078125 1148.080322265625,2149.668212890625 1140.8076171875,2151.486328125 1092.625732421875,2126.031982421875 1077.1712646484375,2067.85009765625 1077.1712646484375,2054.213623046875 1091.7166748046875,2026.0318603515625 1159.8984375,1914.2137451171875 1161.7166748046875,1911.4864501953125 1205.35302734375,1931.4864501953125 1214.4439697265625,1938.7591552734375\\\"></polygon></svg>\"}},\"@context\":\"http://www.w3.org/ns/anno.jsonld\",\"id\":\"#30d6f8f8-74ae-45ed-bb78-d572d786bb4a\"}}]","description":"Multiple toiletry items with touch array palette and laptop also present. "}],"ctxt_4":[{"filename":"iss066e125378.jpg","filepath":"/iss_images/iss066e125378.jpg","exifInfo":{"Bits Per Sample":{"value":8,"description":"8"},"Image Height":{"value":2572,"description":"2572px"},"Image Width":{"value":4474,"description":"4474px"},"Color Components":{"value":3,"description":"3"},"Subsampling":{"value":[[1,17,0],[2,17,1],[3,17,1]],"description":"YCbCr4:4:4 (1 1)"},"Thumbnail":{"Compression":{"id":259,"value":6,"description":6},"XResolution":{"id":282,"value":[72,1],"description":"72"},"YResolution":{"id":283,"value":[72,1],"description":"72"},"ResolutionUnit":{"id":296,"value":2,"description":"inches"},"JPEGInterchangeFormat":{"id":513,"value":1250,"description":1250},"JPEGInterchangeFormatLength":{"id":514,"value":4771,"description":4771},"type":"image/jpeg","image":{},"base64":"/9j/7QAMQWRvYmVfQ00AAf/uAA5BZG9iZQBkgAAAAAH/2wCEAAwICAgJCAwJCQwRCwoLERUPDAwPFRgTExUTExgRDAwMDAwMEQwMDAwMDAwMDAwMDAwMDAwMDAwMDAwMDAwMDAwBDQsLDQ4NEA4OEBQODg4UFA4ODg4UEQwMDAwMEREMDAwMDAwRDAwMDAwMDAwMDAwMDAwMDAwMDAwMDAwMDAwMDP/AABEIAFwAoAMBIgACEQEDEQH/3QAEAAr/xAE/AAABBQEBAQEBAQAAAAAAAAADAAECBAUGBwgJCgsBAAEFAQEBAQEBAAAAAAAAAAEAAgMEBQYHCAkKCxAAAQQBAwIEAgUHBggFAwwzAQACEQMEIRIxBUFRYRMicYEyBhSRobFCIyQVUsFiMzRygtFDByWSU/Dh8WNzNRaisoMmRJNUZEXCo3Q2F9JV4mXys4TD03Xj80YnlKSFtJXE1OT0pbXF1eX1VmZ2hpamtsbW5vY3R1dnd4eXp7fH1+f3EQACAgECBAQDBAUGBwcGBTUBAAIRAyExEgRBUWFxIhMFMoGRFKGxQiPBUtHwMyRi4XKCkkNTFWNzNPElBhaisoMHJjXC0kSTVKMXZEVVNnRl4vKzhMPTdePzRpSkhbSVxNTk9KW1xdXl9VZmdoaWprbG1ub2JzdHV2d3h5ent8f/2gAMAwEAAhEDEQA/AC4zWVVNbta12xrbIAGoA5hWGPZPIKjjWuquZYww5pkH/etO7qWTkY1tVj9zdskQBw5vgFAAANGcmzqgDqC36IlGHU3UBtLGUljWgNBrYewnc9zfpfvKgCmIaTJAM+SNopm4h7i8AAOJdDdAJ19v8lRLU4V6ijA+ztfkeqbH7iPTc1oAB2j6THoJc4slVn47WZjHOaDVkj0ntPBsbL6f+3qvWq/63StG1lQtcKd3pT7d5Bd/aLQ1UupdWr6Syuw1NvtsdDKySCAPp21u2ur9Wr8zf+/6iV910YGWw1RY/wBUem/s/wCzH2ZTnPtOWyZ3vJc1rmk/pKK2/o/T/wCuLjuvVZGB62FeNlzNoftPtc1/0X1O/Obc33rvv270wdLs6nXYTRUIewiLGvOjMd1f5ttjvaz/AD1xeHht+s3W+pOyi4WANe0tP0Sx3obWctdU1vsUvtxIEu1LfeyREsetG9/0e7z1LawPpCfuWl0nKx8O91lzXPD2hoNcEjXc7Qlv7q2rf8Xtv+Byh8Ht/wDI7VSu+ovW6tWCu0DwdB/EJ9sLi2Nc+x9h5sc533kuUAI7K9d0DreP/OYlsDu0hw/Kqj2W1GLWWVkc7mEfwSQ3ehUi7qAloe1lbnQRIk7a2z/nojLeiDLzW51Yh1xFW1h2tayWHb6P0NzlnVbi/dTdts8WuLXf9Ep34GUddu6dSZkklOHkgunh29LxOuY2RgVvyKaqnve2oucd5D6m/wA97m7N7V11Wd9pE112Y7dsl2RWWmf3GM93qO/8D/lrjegZdHScjIyMxtm5zBTWysS4lzvUMS5jf8D+8t7I+s+DW91NW667aXNhjtvHs3Ot9B2zd9LakSK218/2KAJO7qGn1DUz17yHWy47gwn2We1rmfpame3/AAdyLf02n7LbVXRUQGNNdcQ4kOl/qPd+a79/dv8Ap+ouWv8ArLn5NNluCDhuxXy6whtp+iW6tdX6VTdr3/nveutbnV3dOqyy8NZbjNte8mGtkD1HOP0W+7cmkiQMfofquoxIl9fsf//QKHKTTHCGCpNKgZku5OCoSpNSSkBRQXENbOjeB8TuQ2q1RS57g1oJc4gNA5JPZJIQX21YtD77jtrYJJ0k/wAls7fcuF6hnWZ2S/Jt0nRrewYPotXZ/WrpluXQ3HwLd1lE+tWTDLnfu1u+i30vzPU/nP8Ag1xuBiWW5oZcxzG1P99bwQS5usOaf3E0wlerYxTxxgZXcuo6tR99JxLqnNi99tcPOkNrL6rGOZ/xt1bt66j6p4FFFmS8A+rktcbC7mA8P2/yWte5cx1PBH2bNyHCCMi3addZs/Od/wBHaui+rOfjdUyH41Lr6jXR677Wn03n9LVtqa5u7cz/AAdzv8LWrEaESB3aeSRlPiO5D1dTRW3bM6kz8VNmFl2N31NsewzBawkfeFEnkrY+r+ZV9i9D1QLK7rZrMAkOe5zdu6PH81IBaS5Lul5xGtNx/wCtlD/Y2W7U41rp0h1cLrvtVRbvD2luuoc2NPpfnfmrE+s+Q7Ixvsld7qarRtea3Q+zd7fSZt93p+79IjQ66Isl5PIq+rj7jTkHFNs7SwgF0zt2+wH872p3/VTo7vo0mo+NbnN/6koWfiYuHYckT61rTXVSz6MMA9Rvt+kxrv8ACf8AQW/CklHhrVZGXEDo8/nfVTGuwa8TGsNDmW+q65257nS11NjXua6t/wBB3s96HX9TcB17cjKututDdv6PbQ2P6tLd3f8A0i6MhQCaaXBybfq/0HCrbkjFra1j99ttk2GGste97nW7/wCsp4OJZnWU5+e0ClzBbhYBgtY3R1WRl/6bIc3310/0fE/49aFtNNjmixu8WObXYxxJaWbbpZ6c7Pd6r979u96p4z7Ol30dOy378Zw9LAyj4SBViZf5jb2fzWPd/wBqf+N/nEFF/9F2otNtB2h9Ul3cPIQWpNraDImeygLOE3GisVY7nsDvUrYDwHug/wCbBVaZMnumO6RA/GElNouZW/Y6xk8CHfS7ez95WKetYeI007mtybDtrvP0W7va5jnztZa76NX/AFfqemsbOyTj1VEey5ziK7Q6Cx38n8527/MWfZN7bPtD2MbZJtJB9P3fT+hu2f1P+21c5fl4ZIcVkS1G8THi8vmanMczPFPh4QY6HaUZcHhKXo/wnX6r1IYlZA1sOjW9yfBZHT3W2X+padzw33k/vO920f2Vn0VMY1rG225ewmLnAtYGd2s9Qn2tWn04wCT7XmXEdwXfR/6Kjy45wriFMmPLCZPDK6Pk53USx3T82s8/bHaSI/nX/S/Oa7b9FG+olpPWsljiTsw3NE+Bupfp/bcqGV1KvLw3NYw1g21vDXFpcXkPdfY7bte/fub/AG1Y+oby7r+YD+bj2AfD1aUADESB3tcSJGJG1PfnVXekWluO+sAa2XOD+4LXsb/6MVCVZ6SSXR2Byp18X4rm6JR3CJbFtWSbZb9F+4WtPef3Nmzb/LQuo5NFDGOvqrc4T6bnDRu3vu/kqv1fPbgeg57N7Li9rgCQ6AG/Q2h37yw+n5FDaWYeNvAxnusD3aT6h/Mb9La3b+cnndA2YdVyKc14NTg8lrwGsIDYcNrPcfpf1WPW6NWj4afcqfrXCssa7aPEAT/nRuVxgOxvwCMq6fitjfX8EIZBbz2KRB3ED/XurB4VG2t5z5Bhrq2uI51aSz6J/sJpXWmDJ2vLgIcC3uCfoj/qlS6lfi5Fb6bmktLHMcHDTQ/vfm/R/eWlW0vl0kgatJ8x/r7lkfWGnb0jNyKmOddWw2bGSQSAW7tg/d3+rd/xaiy+5X6ur/rL8fB+nfhT/9JBSUBropT/AHqBmZSkbA1pc7RokuJ8AobtY+axuv58N+x1nU62kfgxNkaDLihxyrpufJqZ/XrX5DnBjbMcaCt3gO+//wAkpsvZm1DILX7SSGtfEAiPotH9b6Sya6XZNwrHA1cV0eLgtpqHYnlWMHMZMcQL4ojoWHnOWw5Jk1wy6mPh6Y6NDKtLfUpgkva2DMaglu535r6/5CnjYt3o3tB2PuY4NMwRLdrI27tu1yJfjfarXCskto0L2gu9357NPzlaqdj07RYCIGoc4ydOA1oYpcnMSnHhIoeDXx8tGEuIGy4OH0N7WWMsuDr4aWOIJa1o+m3X3+5av1Z6Z1Lp/WMvLNTMgWY5ZU1lrG7nF9Ltk2+6v9Gyyz31Kv0bLsyxbbdtLgW6NaGwHB24ae7t+cuhw3Gt1ZrO10OIdEwPoxqmyBFgr4kEAh3I57jxQ8LM+y5d9rq3W10U5VluyNza2/ZLXWBri3d/N7dv00JuRY1rtwB2wSddZ/6lRsF7XZTGCGZNb6XPEbtlrfTtZ7v85qZdEGl9XYukv1lf9s6dg5WMS+m0usDgJ9rmMd79v0HN/O/lrn+nOt+12w/Y3YPbo4fScfpELWyKrDgdMwcJrsWrp0tfDp9Vrmw9u383c/8AS+/1VWHTck+sS4B1795cBBGpcW/S930kp3xWFRGlFB1HPyaMY5FNjw6s6CsgT7v5TfpMXT1kuY0kySASTySRJJXM/wDNy2yl1FuRLbCSXbNRPh7/AOUuiqlrGtmdrQJ+AhGN9USq2xtEKlltLL8ewCTLqvDR43f9VWrbXEqN9JtqIbo5pDm/EGU9aix/UY6wO1YQ3YJmP3mCfzGqdbHOsO0Trwhh+8VlrtoLoeBqZ7NP8lXHZXpMOraGztJ/OknaPc795DhKuIP/04N37Z0e6AdNAXeWrtrVINgQEUsoaA2oOAA0BiAB+a3aAoqAswa2Xe3Fx33HUtENbzJP0VyORa97i953PcdT4ra6/kbrmYwEtrG9x/lH/wAw/eWTiVfaMxoAkN1Mpm8m5D9XivqfV/3jr9D6dsZ6jhLjr811ON08uobk4uzIre2a7h72kx8/T/qfzioYbWtrrgR2j4FcxRdfjZL3Y9r6HEmXVPcwmDHu9Mt3KaG7SmTu9gKOrMe115yLXT/gy1tTZ0+hWW+xn8re9Rbj5bXOf6drDr7nvaZ89d6wndY6tx9tvj/jHKy262/GsddY+07R9Nxd/wBUpALWXTYzMzGfY2pzWPuJAL2RpHO97J/zNytY+G7W1pAa1usnQD+t81ze7bc0jsQYXRV2Bza9JBbuHzR2COrdaz6J5bpJBkHXxH7rkc8KnWQ06aTyPFSrzGWZIpeTWC5rWuMQ5zhLK63fvujb/XTbSSnmDEKY1EqtjvvsYQ4V2WttG87jWBWfpVsH6Vzra6/f+kd+kf8AuJW09S2HYatoe4F5c4nZP6KGbXNa/wDNs/nEOLSx6hrsP3f6smSMLNXGJ0+Y6atpr2fRGp5ga6DlFfZTRU67ItZRWwA2OtOwNBIa1z3O/N3O27lidQyKcbbX1K+9zb2E4pxWgNe8fo3sbihxssu/Seo71G+h6eyj1P8AS3L7GVGvp7anV0vYXeqW+q30yY+y+o7+Ze2f0dX+Dq/qJXMGNx4Yz2kf6vzfKqUMdHhnxzHzACo/Tj4Zf8x06ySYmIOrR/35WGjT4qk3JO8aSCdNZkH86VYN4HHZSAsJCrQyqLSGNLXNl7gO52ySVx31oyjR1zpVlWS54bY85JqdBFbnVu22Ckt9jGLq8oVZtbcd5ePc20OYDtgPbXtdYWmrf+k9tX85/hFx/wBbsGvEzMEl5e26w1tO0SHODQzdr9H+qo5zyiYEYAw6yvY/3F8Y4+E8UiJX8tf90//Uhi5NeTWbKySAdpBEGeUaJgeKzOj/AGuHbtno7juj6W6GwtQciJ78cTKrRMqHEKPVsSAs8JsPG5uQLL7ryQRY8kEeHDRr/JV36v4jnE22MIDtWzIJH5rv7S6Sj/m7v/VfsXr6xt9PdP8AI3f98VZu77fdu59vPwCMQB1ss+aUjEejhj5tnaGNhogDgBZmV07Hvtut2Opur95cwja9hdtc/Y7/AAjf8ItZ0SgMj7Y6OPQHP7m6z1f7X2jZ/wCBp0bvRrHZzj0nc/b6pDZABLRJJBdDfd5I1lP2as1NcXB3tJcPBHM7RtmNNnj22R/KSzJ0/en3RxzqpRxLDTynSy9+RkF5LnEiXHU6F66rBsJpH8jQeQncuW6V/Scj4/8AfrF0ODu3O8Nvu+M6J+Tc/Rjht9rqg7h5qN1TH4++PoS6O4k7tzf3f0nuUK/U3Dbyiu3/AGbIiI2nbM/hHt37vob/AM9RleN2rYd9zK7W7mX7HNkEy8fzm+R7He791aGEyquoMrkMd7izQEud7fzQz91UXb/VbO719jZn97a393/p7FI/ato9GIg7Y47cbv5X0N6Q62b7d6X+quoj/wA3idf1QwtElpdoNoPhxu/q/vIORl1MaW/TMtLx7oaAd27fWPpfyd6rYf23Y77RMaRO3d/K+j7kR/p+m/fOza7dHMR7oTgtP2pasquyyuuS95BO7TgAuDX7C5u/+qpXZdFLnC8vExG0EzuH8n+qquF+zvWb6O71vzd+7wM/8H9FB6x60u9Ldu2j6Ebv8JGzd+em5OMQPBRn0tUOEzHHpHrToDq2DWDWHknRxrb7ngtI/MDvU3NWP9eKt/2K3tXlUu/zjtWeI9EelzH6GY3RB2+n/a/nN3/C+orf1y+3ehRv2ejOPEfS9XdXM/yP5xNwSzEn3Y1tw1+N+pdmjiAHtyve7v8A71//2Q=="},"ImageWidth":{"id":256,"value":5568,"description":5568},"ImageLength":{"id":257,"value":3712,"description":3712},"BitsPerSample":{"id":258,"value":[16,16,16],"description":"16, 16, 16"},"Compression":{"id":259,"value":1,"description":1},"PhotometricInterpretation":{"id":262,"value":2,"description":2},"ImageDescription":{"id":270,"value":["GMT025_12_47_For Huntsville_XXXX_1097_SQUARES - Restricted"],"description":"GMT025_12_47_For Huntsville_XXXX_1097_SQUARES - Restricted"},"Make":{"id":271,"value":["NIKON CORPORATION"],"description":"NIKON CORPORATION"},"Model":{"id":272,"value":["NIKON D5"],"description":"NIKON D5"},"Orientation":{"id":274,"value":1,"description":"top-left"},"SamplesPerPixel":{"id":277,"value":3,"description":3},"XResolution":{"id":282,"value":[2400000,10000],"description":"240"},"YResolution":{"id":283,"value":[2400000,10000],"description":"240"},"PlanarConfiguration":{"id":284,"value":1,"description":1},"ResolutionUnit":{"id":296,"value":2,"description":"inches"},"Software":{"id":305,"value":["Adobe Photoshop 23.1 (Windows)"],"description":"Adobe Photoshop 23.1 (Windows)"},"DateTime":{"id":306,"value":["2022:01:31 14:49:15"],"description":"2022:01:31 14:49:15"},"Copyright":{"id":33432,"value":["© Aidan Walsh"],"description":"© Aidan Walsh"},"Exif IFD Pointer":{"id":34665,"value":412,"description":412},"ExposureTime":{"id":33434,"value":[1,60],"description":"1/60"},"FNumber":{"id":33437,"value":[4,1],"description":"f/4"},"ExposureProgram":{"id":34850,"value":2,"description":"Normal program"},"ISOSpeedRatings":{"id":34855,"value":400,"description":400},"SensitivityType":{"id":34864,"value":2,"description":"Recommended Exposure Index"},"RecommendedExposureIndex":{"id":34866,"value":400,"description":400},"ExifVersion":{"id":36864,"value":[48,50,51,49],"description":"0231"},"DateTimeOriginal":{"id":36867,"value":["2022:01:25 12:43:45"],"description":"2022:01:25 12:43:45"},"DateTimeDigitized":{"id":36868,"value":["2022:01:25 12:43:45"],"description":"2022:01:25 12:43:45"},"OffsetTime":{"id":36880,"value":["-05:00"],"description":"-05:00"},"ShutterSpeedValue":{"id":37377,"value":[5906891,1000000],"description":"1/60"},"ApertureValue":{"id":37378,"value":[4,1],"description":"4.00"},"ExposureBiasValue":{"id":37380,"value":[0,6],"description":"0"},"MaxApertureValue":{"id":37381,"value":[30,10],"description":"2.83"},"MeteringMode":{"id":37383,"value":5,"description":"Pattern"},"LightSource":{"id":37384,"value":0,"description":"Unknown"},"Flash":{"id":37385,"value":0,"description":"Flash did not fire"},"FocalLength":{"id":37386,"value":[140,10],"description":"14 mm"},"UserComment":{"id":37510,"value":[65,83,67,73,73,0,0,0,78,65,83,65,32,51,53,48,50,53,52,57],"description":"NASA 3502549"},"SubSecTimeOriginal":{"id":37521,"value":["03"],"description":"03"},"SubSecTimeDigitized":{"id":37522,"value":["03"],"description":"03"},"ColorSpace":{"id":40961,"value":65535,"description":"Uncalibrated"},"PixelXDimension":{"id":40962,"value":4474,"description":4474},"PixelYDimension":{"id":40963,"value":2572,"description":2572},"FocalPlaneXResolution":{"id":41486,"value":[50857775,32768],"description":"1552.0561218261719"},"FocalPlaneYResolution":{"id":41487,"value":[50857775,32768],"description":"1552.0561218261719"},"FocalPlaneResolutionUnit":{"id":41488,"value":3,"description":"centimeters"},"SensingMethod":{"id":41495,"value":2,"description":"One-chip color area sensor"},"FileSource":{"id":41728,"value":3,"description":"DSC"},"SceneType":{"id":41729,"value":1,"description":"A directly photographed image"},"CFAPattern":{"id":41730,"value":[2,0,2,0,0,1,1,2],"description":"[Raw CFA pattern table data]"},"CustomRendered":{"id":41985,"value":1,"description":"Custom process"},"ExposureMode":{"id":41986,"value":0,"description":"Auto exposure"},"WhiteBalance":{"value":"Custom","attributes":{},"description":"Custom"},"FocalLengthIn35mmFilm":{"id":41989,"value":14,"description":14},"SceneCaptureType":{"id":41990,"value":0,"description":"Standard"},"GainControl":{"id":41991,"value":0,"description":"None"},"Contrast":{"id":41992,"value":0,"description":"Normal"},"Saturation":{"value":"0","attributes":{},"description":"0"},"Sharpness":{"value":"40","attributes":{},"description":"40"},"SubjectDistanceRange":{"id":41996,"value":0,"description":"Unknown"},"BodySerialNumber":{"id":42033,"value":["3502549"],"description":"3502549"},"LensSpecification":{"id":42034,"value":[[140,10],[240,10],[28,10],[28,10]],"description":"14-24 mm f/2.8"},"LensModel":{"id":42036,"value":["14.0-24.0 mm f/2.8"],"description":"14.0-24.0 mm f/2.8"},"Coded Character Set":{"id":346,"value":[27,37,71],"description":"UTF-8"},"Record Version":{"id":512,"value":[0,4],"description":"4"},"Caption/Abstract":{"id":632,"value":[71,77,84,48,50,53,95,49,50,95,52,55,95,70,111,114,32,72,117,110,116,115,118,105,108,108,101,95,75,97,121,108,97,32,66,97,114,114,111,110,95,49,48,57,55,95,83,81,85,65,82,69,83,32,45,32,82,101,115,116,114,105,99,116,101,100],"description":"GMT025_12_47_For Huntsville_XXXX_1097_SQUARES - Restricted"},"Date Created":{"id":567,"value":[50,48,50,50,48,49,50,53],"description":"2022-01-25"},"Time Created":{"id":572,"value":[49,50,52,51,52,53],"description":"12:43:45"},"Digital Creation Date":{"id":574,"value":[50,48,50,50,48,49,50,53],"description":"2022-01-25"},"Copyright Notice":{"id":628,"value":[194,169,32,65,105,100,97,110,32,87,97,108,115,104],"description":"© Aidan Walsh"},"about":{"value":"","attributes":{},"description":""},"CreatorTool":{"value":"Adobe Photoshop Lightroom Classic 11.1 (Windows)","attributes":{},"description":"Adobe Photoshop Lightroom Classic 11.1 (Windows)"},"CreateDate":{"value":"2022-01-25T12:43:45","attributes":{},"description":"2022-01-25T12:43:45"},"ModifyDate":{"value":"2022-01-31T14:49:15-08:00","attributes":{},"description":"2022-01-31T14:49:15-08:00"},"MetadataDate":{"value":"2022-01-31T14:49:15-08:00","attributes":{},"description":"2022-01-31T14:49:15-08:00"},"SerialNumber":{"value":"3502549","attributes":{},"description":"3502549"},"LensInfo":{"value":"140/10 240/10 28/10 28/10","attributes":{},"description":"140/10 240/10 28/10 28/10"},"Lens":{"value":"14.0-24.0 mm f/2.8","attributes":{},"description":"14.0-24.0 mm f/2.8"},"LensID":{"value":"146","attributes":{},"description":"146"},"ImageNumber":{"value":"107672","attributes":{},"description":"107672"},"ApproximateFocusDistance":{"value":"67/100","attributes":{},"description":"67/100"},"DistortionCorrectionAlreadyApplied":{"value":"True","attributes":{},"description":"True"},"LateralChromaticAberrationCorrectionAlreadyApplied":{"value":"True","attributes":{},"description":"True"},"VignetteCorrectionAlreadyApplied":{"value":"True","attributes":{},"description":"True"},"DateCreated":{"value":"2022-01-25T12:43:45.003","attributes":{},"description":"2022-01-25T12:43:45.003"},"ColorMode":{"value":"3","attributes":{},"description":"3"},"ICCProfile":{"value":"Adobe RGB (1998)","attributes":{},"description":"Adobe RGB (1998)"},"DocumentID":{"value":"adobe:docid:photoshop:2b118303-baba-e647-b375-fae4818acff0","attributes":{},"description":"adobe:docid:photoshop:2b118303-baba-e647-b375-fae4818acff0"},"OriginalDocumentID":{"value":"37402E47BAEC19DF0BE3F8AF3BCCB79D","attributes":{},"description":"37402E47BAEC19DF0BE3F8AF3BCCB79D"},"InstanceID":{"value":"xmp.iid:5e57947a-0187-e44a-a5f8-fdfc79970d3c","attributes":{},"description":"xmp.iid:5e57947a-0187-e44a-a5f8-fdfc79970d3c"},"PreservedFileName":{"value":"549K7397.NEF","attributes":{},"description":"549K7397.NEF"},"format":{"value":"image/jpeg","attributes":{},"description":"image/jpeg"},"Marked":{"value":"True","attributes":{},"description":"True"},"RawFileName":{"value":"iss066e125378.NEF","attributes":{},"description":"iss066e125378.NEF"},"Version":{"value":"14.1","attributes":{},"description":"14.1"},"ProcessVersion":{"value":"11.0","attributes":{},"description":"11.0"},"Temperature":{"value":"5250","attributes":{},"description":"5250"},"Tint":{"value":"+16","attributes":{},"description":"+16"},"Exposure2012":{"value":"+2.00","attributes":{},"description":"+2.00"},"Contrast2012":{"value":"0","attributes":{},"description":"0"},"Highlights2012":{"value":"0","attributes":{},"description":"0"},"Shadows2012":{"value":"+30","attributes":{},"description":"+30"},"Whites2012":{"value":"0","attributes":{},"description":"0"},"Blacks2012":{"value":"0","attributes":{},"description":"0"},"Texture":{"value":"0","attributes":{},"description":"0"},"Clarity2012":{"value":"0","attributes":{},"description":"0"},"Dehaze":{"value":"0","attributes":{},"description":"0"},"Vibrance":{"value":"0","attributes":{},"description":"0"},"ParametricShadows":{"value":"0","attributes":{},"description":"0"},"ParametricDarks":{"value":"0","attributes":{},"description":"0"},"ParametricLights":{"value":"0","attributes":{},"description":"0"},"ParametricHighlights":{"value":"0","attributes":{},"description":"0"},"ParametricShadowSplit":{"value":"25","attributes":{},"description":"25"},"ParametricMidtoneSplit":{"value":"50","attributes":{},"description":"50"},"ParametricHighlightSplit":{"value":"75","attributes":{},"description":"75"},"SharpenRadius":{"value":"+1.0","attributes":{},"description":"+1.0"},"SharpenDetail":{"value":"25","attributes":{},"description":"25"},"SharpenEdgeMasking":{"value":"0","attributes":{},"description":"0"},"LuminanceSmoothing":{"value":"0","attributes":{},"description":"0"},"ColorNoiseReduction":{"value":"25","attributes":{},"description":"25"},"ColorNoiseReductionDetail":{"value":"50","attributes":{},"description":"50"},"ColorNoiseReductionSmoothness":{"value":"50","attributes":{},"description":"50"},"HueAdjustmentRed":{"value":"0","attributes":{},"description":"0"},"HueAdjustmentOrange":{"value":"0","attributes":{},"description":"0"},"HueAdjustmentYellow":{"value":"0","attributes":{},"description":"0"},"HueAdjustmentGreen":{"value":"0","attributes":{},"description":"0"},"HueAdjustmentAqua":{"value":"0","attributes":{},"description":"0"},"HueAdjustmentBlue":{"value":"0","attributes":{},"description":"0"},"HueAdjustmentPurple":{"value":"0","attributes":{},"description":"0"},"HueAdjustmentMagenta":{"value":"0","attributes":{},"description":"0"},"SaturationAdjustmentRed":{"value":"0","attributes":{},"description":"0"},"SaturationAdjustmentOrange":{"value":"0","attributes":{},"description":"0"},"SaturationAdjustmentYellow":{"value":"0","attributes":{},"description":"0"},"SaturationAdjustmentGreen":{"value":"0","attributes":{},"description":"0"},"SaturationAdjustmentAqua":{"value":"0","attributes":{},"description":"0"},"SaturationAdjustmentBlue":{"value":"0","attributes":{},"description":"0"},"SaturationAdjustmentPurple":{"value":"0","attributes":{},"description":"0"},"SaturationAdjustmentMagenta":{"value":"0","attributes":{},"description":"0"},"LuminanceAdjustmentRed":{"value":"0","attributes":{},"description":"0"},"LuminanceAdjustmentOrange":{"value":"0","attributes":{},"description":"0"},"LuminanceAdjustmentYellow":{"value":"0","attributes":{},"description":"0"},"LuminanceAdjustmentGreen":{"value":"0","attributes":{},"description":"0"},"LuminanceAdjustmentAqua":{"value":"0","attributes":{},"description":"0"},"LuminanceAdjustmentBlue":{"value":"0","attributes":{},"description":"0"},"LuminanceAdjustmentPurple":{"value":"0","attributes":{},"description":"0"},"LuminanceAdjustmentMagenta":{"value":"0","attributes":{},"description":"0"},"SplitToningShadowHue":{"value":"0","attributes":{},"description":"0"},"SplitToningShadowSaturation":{"value":"0","attributes":{},"description":"0"},"SplitToningHighlightHue":{"value":"0","attributes":{},"description":"0"},"SplitToningHighlightSaturation":{"value":"0","attributes":{},"description":"0"},"SplitToningBalance":{"value":"0","attributes":{},"description":"0"},"ColorGradeMidtoneHue":{"value":"0","attributes":{},"description":"0"},"ColorGradeMidtoneSat":{"value":"0","attributes":{},"description":"0"},"ColorGradeShadowLum":{"value":"0","attributes":{},"description":"0"},"ColorGradeMidtoneLum":{"value":"0","attributes":{},"description":"0"},"ColorGradeHighlightLum":{"value":"0","attributes":{},"description":"0"},"ColorGradeBlending":{"value":"50","attributes":{},"description":"50"},"ColorGradeGlobalHue":{"value":"0","attributes":{},"description":"0"},"ColorGradeGlobalSat":{"value":"0","attributes":{},"description":"0"},"ColorGradeGlobalLum":{"value":"0","attributes":{},"description":"0"},"AutoLateralCA":{"value":"1","attributes":{},"description":"1"},"LensProfileEnable":{"value":"1","attributes":{},"description":"1"},"LensManualDistortionAmount":{"value":"0","attributes":{},"description":"0"},"VignetteAmount":{"value":"0","attributes":{},"description":"0"},"DefringePurpleAmount":{"value":"0","attributes":{},"description":"0"},"DefringePurpleHueLo":{"value":"30","attributes":{},"description":"30"},"DefringePurpleHueHi":{"value":"70","attributes":{},"description":"70"},"DefringeGreenAmount":{"value":"0","attributes":{},"description":"0"},"DefringeGreenHueLo":{"value":"40","attributes":{},"description":"40"},"DefringeGreenHueHi":{"value":"60","attributes":{},"description":"60"},"PerspectiveUpright":{"value":"0","attributes":{},"description":"0"},"PerspectiveVertical":{"value":"0","attributes":{},"description":"0"},"PerspectiveHorizontal":{"value":"0","attributes":{},"description":"0"},"PerspectiveRotate":{"value":"0.0","attributes":{},"description":"0.0"},"PerspectiveAspect":{"value":"0","attributes":{},"description":"0"},"PerspectiveScale":{"value":"100","attributes":{},"description":"100"},"PerspectiveX":{"value":"0.00","attributes":{},"description":"0.00"},"PerspectiveY":{"value":"0.00","attributes":{},"description":"0.00"},"GrainAmount":{"value":"0","attributes":{},"description":"0"},"PostCropVignetteAmount":{"value":"0","attributes":{},"description":"0"},"ShadowTint":{"value":"0","attributes":{},"description":"0"},"RedHue":{"value":"0","attributes":{},"description":"0"},"RedSaturation":{"value":"0","attributes":{},"description":"0"},"GreenHue":{"value":"0","attributes":{},"description":"0"},"GreenSaturation":{"value":"0","attributes":{},"description":"0"},"BlueHue":{"value":"0","attributes":{},"description":"0"},"BlueSaturation":{"value":"0","attributes":{},"description":"0"},"OverrideLookVignette":{"value":"False","attributes":{},"description":"False"},"ToneCurveName2012":{"value":"Linear","attributes":{},"description":"Linear"},"CameraProfile":{"value":"Adobe Standard","attributes":{},"description":"Adobe Standard"},"CameraProfileDigest":{"value":"DC0173EBB7ECE22257A40AD42B5C9460","attributes":{},"description":"DC0173EBB7ECE22257A40AD42B5C9460"},"LensProfileSetup":{"value":"LensDefaults","attributes":{},"description":"LensDefaults"},"LensProfileName":{"value":"Adobe (Nikon AF-S NIKKOR 14-24mm f/2.8G ED)","attributes":{},"description":"Adobe (Nikon AF-S NIKKOR 14-24mm f/2.8G ED)"},"LensProfileFilename":{"value":"NIKON D3X (Nikon FX 14-24mm f2.8 G ED) - RAW.lcp","attributes":{},"description":"NIKON D3X (Nikon FX 14-24mm f2.8 G ED) - RAW.lcp"},"LensProfileDigest":{"value":"F1CD1D17DB104625E68F140EE09FFC50","attributes":{},"description":"F1CD1D17DB104625E68F140EE09FFC50"},"LensProfileIsEmbedded":{"value":"False","attributes":{},"description":"False"},"LensProfileDistortionScale":{"value":"100","attributes":{},"description":"100"},"LensProfileVignettingScale":{"value":"100","attributes":{},"description":"100"},"HasSettings":{"value":"True","attributes":{},"description":"True"},"CropTop":{"value":"0","attributes":{},"description":"0"},"CropLeft":{"value":"0","attributes":{},"description":"0"},"CropBottom":{"value":"1","attributes":{},"description":"1"},"CropRight":{"value":"1","attributes":{},"description":"1"},"CropAngle":{"value":"0","attributes":{},"description":"0"},"CropConstrainToWarp":{"value":"0","attributes":{},"description":"0"},"HasCrop":{"value":"False","attributes":{},"description":"False"},"AlreadyApplied":{"value":"True","attributes":{},"description":"True"},"History":{"value":[{"action":{"value":"saved","attributes":{},"description":"saved"},"instanceID":{"value":"xmp.iid:d68b71ce-5d2e-484f-9392-11346a4a0456","attributes":{},"description":"xmp.iid:d68b71ce-5d2e-484f-9392-11346a4a0456"},"when":{"value":"2022-01-25T09:13:06-06:00","attributes":{},"description":"2022-01-25T09:13:06-06:00"},"softwareAgent":{"value":"Adobe Photoshop Camera Raw 14.1","attributes":{},"description":"Adobe Photoshop Camera Raw 14.1"},"changed":{"value":"/metadata","attributes":{},"description":"/metadata"}},{"action":{"value":"saved","attributes":{},"description":"saved"},"instanceID":{"value":"xmp.iid:e32281c4-7bd5-a64b-8079-c453617ea2cc","attributes":{},"description":"xmp.iid:e32281c4-7bd5-a64b-8079-c453617ea2cc"},"when":{"value":"2022-01-25T09:18:05-06:00","attributes":{},"description":"2022-01-25T09:18:05-06:00"},"softwareAgent":{"value":"Adobe Photoshop Camera Raw 14.1 (Windows)","attributes":{},"description":"Adobe Photoshop Camera Raw 14.1 (Windows)"},"changed":{"value":"/metadata","attributes":{},"description":"/metadata"}},{"action":{"value":"converted","attributes":{},"description":"converted"},"parameters":{"value":"from image/x-nikon-nef to image/dng","attributes":{},"description":"from image/x-nikon-nef to image/dng"}},{"action":{"value":"saved","attributes":{},"description":"saved"},"instanceID":{"value":"xmp.iid:219961b9-277e-8a4b-8fe0-294d3c788a4b","attributes":{},"description":"xmp.iid:219961b9-277e-8a4b-8fe0-294d3c788a4b"},"when":{"value":"2022-01-26T13:06:25-05:00","attributes":{},"description":"2022-01-26T13:06:25-05:00"},"softwareAgent":{"value":"Adobe Photoshop Lightroom Classic 11.1 (Windows)","attributes":{},"description":"Adobe Photoshop Lightroom Classic 11.1 (Windows)"},"changed":{"value":"/metadata","attributes":{},"description":"/metadata"}},{"action":{"value":"derived","attributes":{},"description":"derived"},"parameters":{"value":"converted from image/dng to image/tiff, saved to new location","attributes":{},"description":"converted from image/dng to image/tiff, saved to new location"}},{"action":{"value":"saved","attributes":{},"description":"saved"},"instanceID":{"value":"xmp.iid:36fc397a-11e5-2245-b143-900d5db5d4ab","attributes":{},"description":"xmp.iid:36fc397a-11e5-2245-b143-900d5db5d4ab"},"when":{"value":"2022-01-26T13:12:30-05:00","attributes":{},"description":"2022-01-26T13:12:30-05:00"},"softwareAgent":{"value":"Adobe Photoshop Lightroom Classic 11.1 (Windows)","attributes":{},"description":"Adobe Photoshop Lightroom Classic 11.1 (Windows)"},"changed":{"value":"/","attributes":{},"description":"/"}},{"action":{"value":"saved","attributes":{},"description":"saved"},"instanceID":{"value":"xmp.iid:70f96e4b-786d-3547-9c96-f3bb9728296a","attributes":{},"description":"xmp.iid:70f96e4b-786d-3547-9c96-f3bb9728296a"},"when":{"value":"2022-01-31T14:49:15-08:00","attributes":{},"description":"2022-01-31T14:49:15-08:00"},"softwareAgent":{"value":"Adobe Photoshop 23.1 (Windows)","attributes":{},"description":"Adobe Photoshop 23.1 (Windows)"},"changed":{"value":"/","attributes":{},"description":"/"}},{"action":{"value":"converted","attributes":{},"description":"converted"},"parameters":{"value":"from image/tiff to image/jpeg","attributes":{},"description":"from image/tiff to image/jpeg"}},{"action":{"value":"derived","attributes":{},"description":"derived"},"parameters":{"value":"converted from image/tiff to image/jpeg","attributes":{},"description":"converted from image/tiff to image/jpeg"}},{"action":{"value":"saved","attributes":{},"description":"saved"},"instanceID":{"value":"xmp.iid:5e57947a-0187-e44a-a5f8-fdfc79970d3c","attributes":{},"description":"xmp.iid:5e57947a-0187-e44a-a5f8-fdfc79970d3c"},"when":{"value":"2022-01-31T14:49:15-08:00","attributes":{},"description":"2022-01-31T14:49:15-08:00"},"softwareAgent":{"value":"Adobe Photoshop 23.1 (Windows)","attributes":{},"description":"Adobe Photoshop 23.1 (Windows)"},"changed":{"value":"/","attributes":{},"description":"/"}}],"attributes":{},"description":"action: saved; instanceID: xmp.iid:d68b71ce-5d2e-484f-9392-11346a4a0456; when: 2022-01-25T09:13:06-06:00; softwareAgent: Adobe Photoshop Camera Raw 14.1; changed: /metadata, action: saved; instanceID: xmp.iid:e32281c4-7bd5-a64b-8079-c453617ea2cc; when: 2022-01-25T09:18:05-06:00; softwareAgent: Adobe Photoshop Camera Raw 14.1 (Windows); changed: /metadata, action: converted; parameters: from image/x-nikon-nef to image/dng, action: saved; instanceID: xmp.iid:219961b9-277e-8a4b-8fe0-294d3c788a4b; when: 2022-01-26T13:06:25-05:00; softwareAgent: Adobe Photoshop Lightroom Classic 11.1 (Windows); changed: /metadata, action: derived; parameters: converted from image/dng to image/tiff, saved to new location, action: saved; instanceID: xmp.iid:36fc397a-11e5-2245-b143-900d5db5d4ab; when: 2022-01-26T13:12:30-05:00; softwareAgent: Adobe Photoshop Lightroom Classic 11.1 (Windows); changed: /, action: saved; instanceID: xmp.iid:70f96e4b-786d-3547-9c96-f3bb9728296a; when: 2022-01-31T14:49:15-08:00; softwareAgent: Adobe Photoshop 23.1 (Windows); changed: /, action: converted; parameters: from image/tiff to image/jpeg, action: derived; parameters: converted from image/tiff to image/jpeg, action: saved; instanceID: xmp.iid:5e57947a-0187-e44a-a5f8-fdfc79970d3c; when: 2022-01-31T14:49:15-08:00; softwareAgent: Adobe Photoshop 23.1 (Windows); changed: /"},"DerivedFrom":{"value":{"instanceID":{"value":"xmp.iid:70f96e4b-786d-3547-9c96-f3bb9728296a","attributes":{},"description":"xmp.iid:70f96e4b-786d-3547-9c96-f3bb9728296a"},"documentID":{"value":"xmp.did:36fc397a-11e5-2245-b143-900d5db5d4ab","attributes":{},"description":"xmp.did:36fc397a-11e5-2245-b143-900d5db5d4ab"},"originalDocumentID":{"value":"37402E47BAEC19DF0BE3F8AF3BCCB79D","attributes":{},"description":"37402E47BAEC19DF0BE3F8AF3BCCB79D"}},"attributes":{},"description":"instanceID: xmp.iid:70f96e4b-786d-3547-9c96-f3bb9728296a; documentID: xmp.did:36fc397a-11e5-2245-b143-900d5db5d4ab; originalDocumentID: 37402E47BAEC19DF0BE3F8AF3BCCB79D"},"description":{"value":[{"value":"GMT025_12_47_For Huntsville_XXXX_1097_SQUARES - Restricted","attributes":{"lang":"x-default"},"description":"GMT025_12_47_For Huntsville_XXXX_1097_SQUARES - Restricted"}],"attributes":{},"description":"GMT025_12_47_For Huntsville_XXXX_1097_SQUARES - Restricted"},"rights":{"value":[{"value":"Â© Aidan Walsh","attributes":{"lang":"x-default"},"description":"© Aidan Walsh"}],"attributes":{},"description":"© Aidan Walsh"},"UsageTerms":{"value":[{"value":"All Rights Reserved","attributes":{"lang":"x-default"},"description":"All Rights Reserved"}],"attributes":{},"description":"All Rights Reserved"},"ToneCurvePV2012":{"value":[{"value":"0, 0","attributes":{},"description":"0, 0"},{"value":"255, 255","attributes":{},"description":"255, 255"}],"attributes":{},"description":"0, 0, 255, 255"},"ToneCurvePV2012Red":{"value":[{"value":"0, 0","attributes":{},"description":"0, 0"},{"value":"255, 255","attributes":{},"description":"255, 255"}],"attributes":{},"description":"0, 0, 255, 255"},"ToneCurvePV2012Green":{"value":[{"value":"0, 0","attributes":{},"description":"0, 0"},{"value":"255, 255","attributes":{},"description":"255, 255"}],"attributes":{},"description":"0, 0, 255, 255"},"ToneCurvePV2012Blue":{"value":[{"value":"0, 0","attributes":{},"description":"0, 0"},{"value":"255, 255","attributes":{},"description":"255, 255"}],"attributes":{},"description":"0, 0, 255, 255"},"Look":{"value":{"Name":{"value":"Adobe Color","attributes":{},"description":"Adobe Color"},"Amount":{"value":"1","attributes":{},"description":"1"},"UUID":{"value":"B952C231111CD8E0ECCF14B86BAA7077","attributes":{},"description":"B952C231111CD8E0ECCF14B86BAA7077"},"SupportsAmount":{"value":"false","attributes":{},"description":"false"},"SupportsMonochrome":{"value":"false","attributes":{},"description":"false"},"SupportsOutputReferred":{"value":"false","attributes":{},"description":"false"},"Group":{"value":[{"value":"Profiles","attributes":{"lang":"x-default"},"description":"Profiles"}],"attributes":{},"description":"Profiles"},"Parameters":{"value":{"Version":{"value":"14.1","attributes":{},"description":"14.1"},"ProcessVersion":{"value":"11.0","attributes":{},"description":"11.0"},"ConvertToGrayscale":{"value":"False","attributes":{},"description":"False"},"CameraProfile":{"value":"Adobe Standard","attributes":{},"description":"Adobe Standard"},"LookTable":{"value":"E1095149FDB39D7A057BAB208837E2E1","attributes":{},"description":"E1095149FDB39D7A057BAB208837E2E1"},"ToneCurvePV2012":{"value":[{"value":"0, 0","attributes":{},"description":"0, 0"},{"value":"22, 16","attributes":{},"description":"22, 16"},{"value":"40, 35","attributes":{},"description":"40, 35"},{"value":"127, 127","attributes":{},"description":"127, 127"},{"value":"224, 230","attributes":{},"description":"224, 230"},{"value":"240, 246","attributes":{},"description":"240, 246"},{"value":"255, 255","attributes":{},"description":"255, 255"}],"attributes":{},"description":"0, 0, 22, 16, 40, 35, 127, 127, 224, 230, 240, 246, 255, 255"},"ToneCurvePV2012Red":{"value":[{"value":"0, 0","attributes":{},"description":"0, 0"},{"value":"255, 255","attributes":{},"description":"255, 255"}],"attributes":{},"description":"0, 0, 255, 255"},"ToneCurvePV2012Green":{"value":[{"value":"0, 0","attributes":{},"description":"0, 0"},{"value":"255, 255","attributes":{},"description":"255, 255"}],"attributes":{},"description":"0, 0, 255, 255"},"ToneCurvePV2012Blue":{"value":[{"value":"0, 0","attributes":{},"description":"0, 0"},{"value":"255, 255","attributes":{},"description":"255, 255"}],"attributes":{},"description":"0, 0, 255, 255"}},"attributes":{},"description":"Version: 14.1; ProcessVersion: 11.0; ConvertToGrayscale: False; CameraProfile: Adobe Standard; LookTable: E1095149FDB39D7A057BAB208837E2E1; ToneCurvePV2012: 0, 0, 22, 16, 40, 35, 127, 127, 224, 230, 240, 246, 255, 255; ToneCurvePV2012Red: 0, 0, 255, 255; ToneCurvePV2012Green: 0, 0, 255, 255; ToneCurvePV2012Blue: 0, 0, 255, 255"}},"attributes":{},"description":"Name: Adobe Color; Amount: 1; UUID: B952C231111CD8E0ECCF14B86BAA7077; SupportsAmount: false; SupportsMonochrome: false; SupportsOutputReferred: false; Group: Profiles; Parameters: Version: 14.1; ProcessVersion: 11.0; ConvertToGrayscale: False; CameraProfile: Adobe Standard; LookTable: E1095149FDB39D7A057BAB208837E2E1; ToneCurvePV2012: 0, 0, 22, 16, 40, 35, 127, 127, 224, 230, 240, 246, 255, 255; ToneCurvePV2012Red: 0, 0, 255, 255; ToneCurvePV2012Green: 0, 0, 255, 255; ToneCurvePV2012Blue: 0, 0, 255, 255"},"Preferred CMM type":{"value":"ADBE","description":"Adobe"},"Profile Version":{"value":"2.1.0","description":"2.1.0"},"Profile/Device class":{"value":"mntr","description":"Display Device profile"},"Color Space":{"value":"RGB ","description":"RGB "},"Connection Space":{"value":"XYZ ","description":"XYZ "},"ICC Profile Date":{"value":"1999-06-03T00:00:00.000Z","description":"1999-06-03T00:00:00.000Z"},"ICC Signature":{"value":"acsp","description":"acsp"},"Primary Platform":{"value":"APPL","description":"Apple"},"Device Manufacturer":{"value":"none","description":"none"},"Device Model Number":{"value":"\u0000\u0000\u0000\u0000","description":"\u0000\u0000\u0000\u0000"},"Rendering Intent":{"value":0,"description":"Perceptual"},"Profile Creator":{"value":"ADBE","description":"ADBE"},"ICC Copyright":{"value":"Copyright 1999 Adobe Systems Incorp","description":"Copyright 1999 Adobe Systems Incorp"},"ICC Description":{"value":"Adobe RGB (1998)","description":"Adobe RGB (1998)"}},"provenance":"2022-01-25T12:43:45.003","type":"","square":"05","module":"Node 3","orbital_seg":"USA","agency":"NASA","ctxt_type":"Hygiene/exercise area","desc":"","interp":"The area appears to be used for personal hygiene as well as a microbiology experiment and computing. \n\nChanges: Toothbrush and toothpaste have been removed.\n\n NASA daily report: \nWater Recovery System (WRS) Contingency Water Container (CWC)-Iodine Fill- water was transferred from the Potable Bus into a CWC-Iodine container using the Potable Water Dispenser.","problems":"None","artifacts":"[{\"arti_id\":\"arti_29\",\"name\":\"BPA exhaust duct\",\"type\":\"Equipment\",\"subtype\":\"Hygiene\",\"material\":\"Plastic\",\"colour\":\"Red\",\"fixed\":\"yes\",\"persistence\":\"yes\",\"orientation\":\"0\",\"artiNotes\":\"Red Brine Processor Assembly exhaust duct running up wall with tape on three segments\",\"recorder\":\"SA\",\"dateRecorded\":\"2023-7-21 21:2:56\",\"shpInfo\":{\"type\":\"Annotation\",\"body\":[{\"type\":\"TextualBody\",\"purpose\":\"tagging\",\"value\":\"arti_29\"}],\"target\":{\"source\":\"http://192.168.200.38:5000/iss_images/iss066e125378.jpg\",\"selector\":{\"type\":\"SvgSelector\",\"value\":\"<svg><polygon points=\\\"731.9229736328125,2567.6787109375 429.74786376953125,2567.6787109375 440.2686462402344,2486.47216796875 447.1121826171875,2394.0888671875 481.32586669921875,2270.919677734375 553.1746215820312,2075.901611328125 638.7088012695312,1887.7264404296875 823.4627075195312,1590.0673828125 1008.216552734375,1306.09375 1083.4866943359375,1203.4527587890625 1216.9200439453125,1018.6988525390625 1425.62353515625,727.882568359375 1743.8277587890625,236.07440185546875 1877.2611083984375,37.63505172729492 1897.8824462890625,4.105641841888428 2204.975830078125,-2.3503947257995605 2126.1474609375,165.1597900390625 1927.7239990234375,475.5701904296875 1701.9136962890625,797.1787719726562 1438.4683837890625,1166.6865234375 1195.55126953125,1508.8233642578125 1120.2811279296875,1618.30712890625 1010.7973022460938,1779.1114501953125 894.4708251953125,1967.2867431640625 839.7289428710938,2076.7705078125 756.20654296875,2301.23046875 733.4073486328125,2435.2177734375\\\"></polygon></svg>\"}},\"@context\":\"http://www.w3.org/ns/anno.jsonld\",\"id\":\"#18a453b7-b7d2-404c-80c7-cc62a85b83e5\"}},{\"arti_id\":\"arti_90\",\"name\":\"Nitrile glove\",\"type\":\"Equipment\",\"subtype\":\"Safety\",\"material\":\"Rubber\",\"colour\":\"Blue\",\"fixed\":\"yes\",\"persistence\":\"yes\",\"orientation\":\"0\",\"artiNotes\":\"Blue nitrile glove wedged between bungee cord. Glove appears to have been used\",\"recorder\":\"SA\",\"dateRecorded\":\"2023-7-21 21:10:48\",\"shpInfo\":{\"type\":\"Annotation\",\"body\":[{\"type\":\"TextualBody\",\"purpose\":\"tagging\",\"value\":\"arti_90\"}],\"target\":{\"source\":\"http://192.168.200.38:5000/iss_images/iss066e125378.jpg\",\"selector\":{\"type\":\"SvgSelector\",\"value\":\"<svg><polygon points=\\\"1345.402587890625,1179.787841796875 1317.3531494140625,1145.1385498046875 1272.7911376953125,1091.952880859375 1224.5296630859375,1039.97900390625 1223.292236328125,1037.5040283203125 1204.7301025390625,1052.353759765625 1160.1810302734375,1079.578125 1123.056884765625,1101.8526611328125 1147.8062744140625,1131.5521240234375 1189.88037109375,1177.338623046875 1198.2864990234375,1188.14306640625 1198.2938232421875,1190.8680419921875 1191.0211181640625,1190.8680419921875 1184.657470703125,1184.50439453125 1169.2030029296875,1159.0498046875 1160.112060546875,1146.322509765625 1141.9302978515625,1124.50439453125 1131.0211181640625,1119.0498046875 1076.4757080078125,1069.9588623046875 1074.657470703125,1055.4134521484375 1045.566650390625,1059.0498046875 1032.83935546875,1073.5953369140625 985.5665893554688,1097.231689453125 990.112060546875,1110.8680419921875 1043.7484130859375,1159.0498046875 1103.7484130859375,1213.5953369140625 1132.83935546875,1239.0498046875 1133.7484130859375,1242.6861572265625 1120.112060546875,1239.0498046875 1073.7484130859375,1209.9588623046875 1059.2030029296875,1217.231689453125 1040.112060546875,1217.231689453125 980.112060546875,1255.4134521484375 1009.2029418945312,1281.777099609375 1034.657470703125,1298.1407470703125 1079.2030029296875,1338.1407470703125 1100.112060546875,1355.4134521484375 1096.4757080078125,1357.231689453125 1089.2030029296875,1355.4134521484375 1054.657470703125,1335.4134521484375 1047.384765625,1333.59521484375 1023.7484130859375,1339.9588623046875 1025.2730712890625,1352.667236328125 971.939697265625,1381.152099609375 1023.7484130859375,1419.0498046875 1067.384765625,1445.4134521484375 1116.4757080078125,1469.0498046875 1165.566650390625,1488.1407470703125 1220.112060546875,1509.0498046875 1263.7484130859375,1524.50439453125 1301.93017578125,1542.6861572265625 1332.83935546875,1544.50439453125 1424.657470703125,1539.9588623046875 1436.3330078125,1573.31640625 1448.98681640625,1589.7091064453125 1481.714111328125,1595.1636962890625 1486.259521484375,1593.345458984375 1478.07763671875,1560.6181640625 1486.259521484375,1555.1636962890625 1531.714111328125,1535.1636962890625 1594.4412841796875,1518.800048828125 1648.07763671875,1507.890869140625 1653.5322265625,1473.345458984375 1652.6231689453125,1433.345458984375 1643.5322265625,1406.07275390625 1665.3504638671875,1400.6181640625 1684.4412841796875,1400.6181640625 1690.804931640625,1387.890869140625 1686.259521484375,1357.890869140625 1684.4412841796875,1347.890869140625 1663.5322265625,1331.52734375 1638.07763671875,1318.800048828125 1621.714111328125,1313.345458984375 1601.714111328125,1313.345458984375 1584.4412841796875,1310.6181640625 1567.1685791015625,1272.4364013671875 1539.8958740234375,1240.6181640625 1518.98681640625,1235.1636962890625 1488.98681640625,1204.2545166015625 1463.5322265625,1184.2545166015625 1452.6231689453125,1184.2545166015625 1445.3504638671875,1191.52734375 1423.5322265625,1205.1636962890625 1425.3504638671875,1219.7091064453125 1408.98681640625,1233.345458984375 1396.259521484375,1229.7091064453125 1370.804931640625,1224.2545166015625 1359.8958740234375,1225.1636962890625 1355.3504638671875,1215.1636962890625 1350.804931640625,1195.1636962890625 1350.511474609375,1185.7508544921875\\\"></polygon></svg>\"}},\"@context\":\"http://www.w3.org/ns/anno.jsonld\",\"id\":\"#9b6f7862-bab9-4a46-b3c8-ad42e77d2e5d\"}},{\"arti_id\":\"arti_20\",\"name\":\"Bungee cord\",\"type\":\"Equipment\",\"subtype\":\"Restraint\",\"material\":\"Fiber\",\"colour\":\"Multi\",\"fixed\":\"yes\",\"persistence\":\"yes\",\"orientation\":\"0\",\"artiNotes\":\"Bungee cord attached with carabiner \",\"recorder\":\"SA\",\"dateRecorded\":\"2023-7-21 21:13:3\",\"shpInfo\":{\"type\":\"Annotation\",\"body\":[{\"type\":\"TextualBody\",\"purpose\":\"tagging\",\"value\":\"arti_20\"}],\"target\":{\"source\":\"http://192.168.200.38:5000/iss_images/iss066e125378.jpg\",\"selector\":{\"type\":\"SvgSelector\",\"value\":\"<svg><polygon points=\\\"1785.03955078125,682.2593383789062 1698.2576904296875,799.9338989257812 1585.9754638671875,1146.2657470703125 1532.5166015625,1308.42431640625 1371.6033935546875,1793.7371826171875 1177.8582763671875,2284.796630859375 1159.5252685546875,2313.44189453125 1146.92138671875,2316.87939453125 1140.0465087890625,2318.025146484375 1135.857177734375,2323.348388671875 1147.3153076171875,2326.40380859375 1143.4840087890625,2346.67041015625 1141.1923828125,2363.857421875 1149.2130126953125,2382.1904296875 1170.9833984375,2397.0859375 1177.8582763671875,2398.231689453125 1195.3702392578125,2431.3505859375 1168.6346435546875,2543.06689453125 1167.5284423828125,2548.93505859375 1224.947265625,2548.93505859375 1246.726806640625,2483.596435546875 1452.6424560546875,1776.751220703125 1793.2794189453125,669.2620239257812\\\"></polygon></svg>\"}},\"@context\":\"http://www.w3.org/ns/anno.jsonld\",\"id\":\"#6cab0074-da7d-4791-a479-cbf131703d10\"}},{\"arti_id\":\"arti_37\",\"name\":\"Power cable\",\"type\":\"Electronic\",\"subtype\":\"Power\",\"material\":\"Plastic\",\"colour\":\"Black\",\"fixed\":\"yes\",\"persistence\":\"yes\",\"orientation\":\"0\",\"artiNotes\":\"Power cable running upwards from opening in the wall\",\"recorder\":\"SA\",\"dateRecorded\":\"2023-7-21 21:16:30\",\"shpInfo\":{\"type\":\"Annotation\",\"body\":[{\"type\":\"TextualBody\",\"purpose\":\"tagging\",\"value\":\"arti_37\"}],\"target\":{\"source\":\"http://192.168.200.38:5000/iss_images/iss066e125378.jpg\",\"selector\":{\"type\":\"SvgSelector\",\"value\":\"<svg><polygon points=\\\"1627.77099609375,-0.03712422400712967 1655.0943603515625,-0.03712422400712967 1753.6776123046875,229.87318420410156 1882.791259765625,542.38525390625 1926.4610595703125,638.8262939453125 1981.91552734375,736.0989990234375 2009.19775390625,788.807373046875 2055.31640625,884.6561889648438 2073.498046875,937.3834838867188 2091.679931640625,1011.0198364257812 2099.86181640625,1055.5653076171875 2097.134521484375,1080.1107177734375 2082.29541015625,1133.4251708984375 2060.77099609375,1221.019775390625 2058.043701171875,1254.6561279296875 2060.297607421875,1293.654052734375 2116.72802734375,1438.18701171875 2129.16162109375,1482.1075439453125 2134.90966796875,1511.8233642578125 2118.25537109375,1507.320556640625 2110.982666015625,1469.138671875 2089.16455078125,1409.138671875 2050.982666015625,1332.7750244140625 2039.16455078125,1289.138671875 2039.16455078125,1240.9569091796875 2052.801025390625,1188.2296142578125 2078.093017578125,1092.0098876953125 2082.638427734375,1053.8280029296875 2066.27490234375,972.0098876953125 2038.093017578125,886.5552978515625 1916.33056640625,655.9094848632812 1870.4981689453125,556.2240600585938 1742.16748046875,249.14715576171875 1680.349853515625,113.71334075927734 1659.7637939453125,59.011985778808594 1645.873046875,23.731433868408203\\\"></polygon></svg>\"}},\"@context\":\"http://www.w3.org/ns/anno.jsonld\",\"id\":\"#b0d6d275-40dc-4e4c-8768-19552d8c5d2c\"}},{\"arti_id\":\"arti_15\",\"name\":\"Adhesive tape\",\"type\":\"Equipment\",\"subtype\":\"Restraint\",\"material\":\"Plastic\",\"colour\":\"Silver\",\"fixed\":\"yes\",\"persistence\":\"yes\",\"orientation\":\"0\",\"artiNotes\":\"Polyken brand adhesive tape attached to handrail and appears to be almost used up\",\"recorder\":\"SA\",\"dateRecorded\":\"2023-7-21 21:17:52\",\"shpInfo\":{\"type\":\"Annotation\",\"body\":[{\"type\":\"TextualBody\",\"purpose\":\"tagging\",\"value\":\"arti_15\"}],\"target\":{\"source\":\"http://192.168.200.38:5000/iss_images/iss066e125378.jpg\",\"selector\":{\"type\":\"SvgSelector\",\"value\":\"<svg><polygon points=\\\"1923.842529296875,1475.3851318359375 1946.1170654296875,1590.8826904296875 1934.567138671875,1606.557373046875 1874.7430419921875,1624.3203125 1733.6710205078125,1658.9696044921875 1570.324462890625,1691.1439208984375 1498.551025390625,1694.8563232421875 1478.7513427734375,1559.9716796875 1527.0128173828125,1535.22216796875 1603.7362060546875,1516.6600341796875 1684.172119140625,1496.8604736328125 1851.2310791015625,1475.8233642578125 1899.4925537109375,1474.5859375\\\"></polygon></svg>\"}},\"@context\":\"http://www.w3.org/ns/anno.jsonld\",\"id\":\"#f9c47811-f9fc-4090-8399-11d22a60958f\"}},{\"arti_id\":\"arti_45\",\"name\":\"Adhesive tape\",\"type\":\"Equipment\",\"subtype\":\"Restraint\",\"material\":\"Plastic\",\"colour\":\"Silver\",\"fixed\":\"yes\",\"persistence\":\"yes\",\"orientation\":\"0\",\"artiNotes\":\"Silver Polyken brand adhesive tape attached to handrail. Appears to be relatively unused \",\"recorder\":\"SA\",\"dateRecorded\":\"2023-7-21 21:22:54\",\"shpInfo\":{\"type\":\"Annotation\",\"body\":[{\"type\":\"TextualBody\",\"purpose\":\"tagging\",\"value\":\"arti_45\"}],\"target\":{\"source\":\"http://192.168.200.38:5000/iss_images/iss066e125378.jpg\",\"selector\":{\"type\":\"SvgSelector\",\"value\":\"<svg><polygon points=\\\"1115.1007080078125,1952.7882080078125 1131.6007080078125,2237.90185546875 1152.2109375,2259.929931640625 1203.0848388671875,2298.42919921875 1277.3333740234375,2327.3037109375 1368.0814208984375,2343.80322265625 1425.8302001953125,2347.92822265625 1508.3284912109375,2347.92822265625 1588.0767822265625,2339.678466796875 1676.074951171875,2327.3037109375 1742.0736083984375,2308.053955078125 1821.8218994140625,2275.0546875 1890.5704345703125,2233.8056640625 1941.4444580078125,2198.056396484375 1962.0689697265625,2184.306640625 1967.56884765625,1884.5628662109375 1964.8189697265625,1868.063232421875 1959.319091796875,1846.063720703125 1933.194580078125,1824.064208984375 1880.9456787109375,1799.314697265625 1773.697998046875,1777.315185546875 1666.4501953125,1764.9404296875 1544.0777587890625,1764.9404296875 1435.455078125,1781.4400634765625 1350.206787109375,1799.314697265625 1259.458740234375,1818.564208984375 1198.9599609375,1850.1885986328125 1145.3360595703125,1884.5628662109375 1113.7117919921875,1927.18701171875\\\"></polygon></svg>\"}},\"@context\":\"http://www.w3.org/ns/anno.jsonld\",\"id\":\"#554fccde-1c1b-4800-a4fd-d7ba681ff38e\"}},{\"arti_id\":\"arti_20\",\"name\":\"Resealable bags\",\"type\":\"Stowage\",\"subtype\":\"Container\",\"material\":\"Plastic\",\"colour\":\"Clear\",\"fixed\":\"yes\",\"persistence\":\"yes\",\"orientation\":\"0\",\"artiNotes\":\"Clear resealable bag folded and placed behind a handrail with unidentifiable writing in marker on it. There seems to be another bag behind it.\",\"recorder\":\"SA\",\"dateRecorded\":\"2023-7-22 8:16:12\",\"shpInfo\":{\"type\":\"Annotation\",\"body\":[{\"type\":\"TextualBody\",\"purpose\":\"tagging\",\"value\":\"arti_20\"}],\"target\":{\"source\":\"http://192.168.200.38:5000/iss_images/iss066e125378.jpg\",\"selector\":{\"type\":\"SvgSelector\",\"value\":\"<svg><polygon points=\\\"1958.283447265625,1859.7169189453125 2212.111328125,1940.837158203125 2333.791748046875,1984.0140380859375 2383.265380859375,2002.699462890625 2422.762451171875,2050.741943359375 2481.39453125,2195.032958984375 2518.683837890625,2340.264404296875 2557.935546875,2469.795166015625 2597.187255859375,2571.849609375 1289.89306640625,2572 1220.81005859375,2311.368408203125 1277.33251953125,2323.928955078125 1418.6387939453125,2349.050048828125 1669.849853515625,2333.349365234375 1814.2962646484375,2276.826904296875 1960.4111328125,2185.726806640625 1960.892822265625,2186.230712890625\\\"></polygon></svg>\"}},\"@context\":\"http://www.w3.org/ns/anno.jsonld\",\"id\":\"#7370dfa0-4796-4114-ae3a-c02ad942010f\"}},{\"arti_id\":\"arti_31\",\"name\":\"Resealable bag\",\"type\":\"Stowage\",\"subtype\":\"Container\",\"material\":\"Plastic\",\"colour\":\"Clear\",\"fixed\":\"yes\",\"persistence\":\"yes\",\"orientation\":\"0\",\"artiNotes\":\"At least one clear resealable bag folded and placed behind a handrail\",\"recorder\":\"SA\",\"dateRecorded\":\"2023-7-22 8:27:7\",\"shpInfo\":{\"type\":\"Annotation\",\"body\":[{\"type\":\"TextualBody\",\"purpose\":\"tagging\",\"value\":\"arti_31\"}],\"target\":{\"source\":\"http://192.168.200.38:5000/iss_images/iss066e125378.jpg\",\"selector\":{\"type\":\"SvgSelector\",\"value\":\"<svg><polygon points=\\\"2459.23095703125,2143.694091796875 2482.114013671875,2084.7939453125 2489.541748046875,2010.413330078125 2443.748046875,1894.2935791015625 2439.59130859375,1887.4449462890625 2456.831787109375,1833.7803955078125 2473.186767578125,1724.20263671875 2451.925537109375,1666.9605712890625 2406.1318359375,1648.9700927734375 2180.434326171875,1609.7183837890625 2175.732177734375,1607.2310791015625 2194.267822265625,1560.3470458984375 2157.537353515625,1519.7664794921875 1967.820556640625,1467.4307861328125 1932.5894775390625,1421.8756103515625 1917.1204833984375,1423.2725830078125 1715.614501953125,1661.7474365234375 1656.7369384765625,1767.509033203125 1699.2596435546875,1769.689697265625 1781.0340576171875,1781.683349609375 1894.427978515625,1806.7608642578125 1953.3056640625,1841.6512451171875 1964.549560546875,1864.854736328125 2387.255615234375,2007.380859375 2423.236328125,2059.716552734375 2423.236328125,2060.806884765625\\\"></polygon></svg>\"}},\"@context\":\"http://www.w3.org/ns/anno.jsonld\",\"id\":\"#112282ff-e0eb-4f27-891e-e10fb9fde44b\"}},{\"arti_id\":\"arti_44\",\"name\":\"Laptop\",\"type\":\"Electronic\",\"subtype\":\"Computing\",\"material\":\"Plastic\",\"colour\":\"Black\",\"fixed\":\"yes\",\"persistence\":\"yes\",\"orientation\":\"0\",\"artiNotes\":\"HP brand laptop, ZBook 15 model attached to the wall with velcro strips on the back and ethernet cable plugged in to the side\",\"recorder\":\"SA\",\"dateRecorded\":\"2023-7-22 8:29:21\",\"shpInfo\":{\"type\":\"Annotation\",\"body\":[{\"type\":\"TextualBody\",\"purpose\":\"tagging\",\"value\":\"arti_44\"}],\"target\":{\"source\":\"http://192.168.200.38:5000/iss_images/iss066e125378.jpg\",\"selector\":{\"type\":\"SvgSelector\",\"value\":\"<svg><polygon points=\\\"3758.39794921875,3.9754116535186768 2211.94189453125,-2.0536327362060547 2174.1484375,71.71946716308594 2149.750732421875,221.47103881835938 2146.6484375,261.248779296875 2160.687744140625,287.0924987792969 2189.554931640625,300.3692932128906 3610.353759765625,517.7877197265625 3637.696044921875,513.5811767578125 3655.57373046875,498.8584289550781 3663.98681640625,485.1872863769531 3690.27734375,446.2771301269531 3741.843505859375,130.28370666503906\\\"></polygon></svg>\"}},\"@context\":\"http://www.w3.org/ns/anno.jsonld\",\"id\":\"#a3499768-242b-4b54-828e-51d822f50bb5\"}},{\"arti_id\":\"arti_50\",\"name\":\"Ethernet cable\",\"type\":\"Electronic\",\"subtype\":\"Computing\",\"material\":\"Plastic\",\"colour\":\"Blue\",\"fixed\":\"yes\",\"persistence\":\"yes\",\"orientation\":\"0\",\"artiNotes\":\"Blue ethernet cable plugged into the side of a laptop with label attached. Words on label: P1 to SSC\",\"recorder\":\"SA\",\"dateRecorded\":\"2023-7-22 8:32:29\",\"shpInfo\":{\"type\":\"Annotation\",\"body\":[{\"type\":\"TextualBody\",\"purpose\":\"tagging\",\"value\":\"arti_50\"}],\"target\":{\"source\":\"http://192.168.200.38:5000/iss_images/iss066e125378.jpg\",\"selector\":{\"type\":\"SvgSelector\",\"value\":\"<svg><polygon points=\\\"3742.752197265625,128.1321563720703 3748.812744140625,124.49578857421875 3813.24462890625,132.54502868652344 3829.608154296875,143.45411682128906 3847.7900390625,145.27230834960938 3852.448974609375,154.798828125 3874.153564453125,155.27230834960938 3882.33544921875,153.45411682128906 3889.608154296875,157.99957275390625 3927.7900390625,148.90866088867188 3895.971923828125,107.09048461914062 4110.365234375,23.356550216674805 4137.63818359375,61.538368225097656 4150.365234375,66.99291229248047 4177.63818359375,56.99291229248047 4241.89990234375,29.509397506713867 4270.69970703125,16.418487548828125 4310.71240234375,4.96713781217295e-13 4339.63720703125,-2.713090658187866 4351.5341796875,2.483568906086475e-13 4323.27294921875,21.980972290039062 4229.06884765625,69.08305358886719 4163.1259765625,94.20417022705078 4155.78564453125,104.37793731689453 3934.096923828125,184.7997283935547 3926.71044921875,178.90956115722656 3896.52099609375,189.0421600341797 3888.528564453125,198.90956115722656 3852.884765625,201.16336059570312 3838.9453125,204.19366455078125 3825.80126953125,211.6368408203125 3807.61962890625,208.00047302246094 3791.066650390625,216.92092895507812 3729.437744140625,208.00047302246094\\\"></polygon></svg>\"}},\"@context\":\"http://www.w3.org/ns/anno.jsonld\",\"id\":\"#bbe79028-4a0a-41d2-b7a4-b663f2dbe205\"}},{\"arti_id\":\"arti_35\",\"name\":\"Floss picks\",\"type\":\"Equipment\",\"subtype\":\"Body maintenance\",\"material\":\"Plastic\",\"colour\":\"Multi\",\"fixed\":\"yes\",\"persistence\":\"yes\",\"orientation\":\"90\",\"artiNotes\":\"DenTek brand floss picks. Words on packaging: Triple clean floss picks\",\"recorder\":\"SA\",\"dateRecorded\":\"2023-7-22 8:34:59\",\"shpInfo\":{\"type\":\"Annotation\",\"body\":[{\"type\":\"TextualBody\",\"purpose\":\"tagging\",\"value\":\"arti_35\"}],\"target\":{\"source\":\"http://192.168.200.38:5000/iss_images/iss066e125378.jpg\",\"selector\":{\"type\":\"SvgSelector\",\"value\":\"<svg><polygon points=\\\"2466.69091796875,2150.9931640625 2560.63037109375,2128.56884765625 2614.759033203125,2117.830322265625 2621.236328125,2118.265869140625 2667.486328125,2103.28466796875 2722.94091796875,2086.011962890625 2618.3955078125,2150.557373046875 2616.577392578125,2155.10302734375 2622.94091796875,2163.28466796875 2618.3955078125,2177.830322265625 2641.122802734375,2208.7392578125 2672.94091796875,2266.011962890625 2687.179931640625,2268.64013671875 2696.998291015625,2294.822021484375 2704.634521484375,2319.912841796875 2708.998291015625,2360.276611328125 2714.87255859375,2392.648681640625 2722.1025390625,2413.878173828125 2721.883544921875,2430.507080078125 2703.17333984375,2441.220458984375 2694.76025390625,2470.666015625 2705.276611328125,2502.21484375 2702.550537109375,2531.376220703125 2702.588623046875,2568.23193359375 2607.787841796875,2574.713134765625 2586.117431640625,2544.210693359375 2553.407470703125,2451.532958984375 2554.240478515625,2450.586669921875\\\"></polygon></svg>\"}},\"@context\":\"http://www.w3.org/ns/anno.jsonld\",\"id\":\"#5bc3c7f1-6b49-462e-bc44-7f6c39e2af17\"}},{\"arti_id\":\"arti_72\",\"name\":\"Huggies wipes\",\"type\":\"Equipment\",\"subtype\":\"Body maintenance\",\"material\":\"Plastic\",\"colour\":\"Multi\",\"fixed\":\"yes\",\"persistence\":\"yes\",\"orientation\":\"0\",\"artiNotes\":\"Huggies brand wipes with a T written in marker on the lid and 64 wipes. Words on sticker: HUGGIES WIPES ASSY PN SEG33115639-305 L/N W-2101671. The latter numbers are written in pen\",\"recorder\":\"SA\",\"dateRecorded\":\"2023-7-22 8:42:47\",\"shpInfo\":{\"type\":\"Annotation\",\"body\":[{\"type\":\"TextualBody\",\"purpose\":\"tagging\",\"value\":\"arti_72\"}],\"target\":{\"source\":\"http://192.168.200.38:5000/iss_images/iss066e125378.jpg\",\"selector\":{\"type\":\"SvgSelector\",\"value\":\"<svg><polygon points=\\\"2760.236328125,2062.85986328125 2846.049072265625,2064.121826171875 2910.408447265625,2064.752685546875 2930.4814453125,2066.822998046875 3011.877197265625,2093.323974609375 3041.217529296875,2070.60888671875 3079.076171875,2055.465576171875 3109.363037109375,2072.501953125 3128.292236328125,2070.60888671875 3159.525634765625,2031.803955078125 3198.33056640625,2017.60693359375 3277.636474609375,1984.6187744140625 3364.908203125,1954.1939697265625 3453.508056640625,1923.716064453125 3468.5,1918.264404296875 3591.16162109375,1956.42578125 3607.516357421875,1972.78076171875 3618.419677734375,1963.2403564453125 3641.589111328125,1964.603271484375 3612.968017578125,2000.038818359375 3604.790771484375,2043.65185546875 3629.322998046875,2158.13623046875 3634.259033203125,2181.6474609375 3641.53173828125,2224.374755859375 3690.622802734375,2291.6474609375 3738.804443359375,2346.19287109375 3729.713623046875,2354.374755859375 3732.44091796875,2369.829345703125 3676.986328125,2398.010986328125 3672.857666015625,2416.931640625 3640.736328125,2433.295166015625 3571.039306640625,2439.9619140625 3503.35009765625,2433.465576171875 3450.504150390625,2446.9716796875 3395.068359375,2453.349609375 3370.52294921875,2481.531494140625 3333.33447265625,2506.6259765625 3252.569580078125,2530.60302734375 3202.091552734375,2521.76953125 3181.900146484375,2516.7216796875 3109.285400390625,2542.144775390625 3083.209716796875,2556.37451171875 3063.166748046875,2562.70654296875 3057.16943359375,2572.000244140625 2702.961669921875,2572.000244140625 2703.675048828125,2546.11572265625 2705.77001953125,2500.095703125 2695.253662109375,2470.650146484375 2702.614990234375,2440.153076171875 2722.595947265625,2429.63671875 2722.595947265625,2414.913818359375 2713.13134765625,2389.6748046875 2705.77001953125,2356.02294921875 2705.77001953125,2322.370849609375 2703.666748046875,2305.544921875 2697.35693359375,2293.976806640625 2699.460205078125,2283.460693359375 2686.840576171875,2269.78955078125 2675.272705078125,2265.5830078125 2619.53662109375,2178.298095703125 2621.639892578125,2163.5751953125 2616.3818359375,2157.265625 2616.3818359375,2152.00732421875 2615.330078125,2152.00732421875\\\"></polygon></svg>\"}},\"@context\":\"http://www.w3.org/ns/anno.jsonld\",\"id\":\"#e40f9e27-a970-4f61-b1cd-ccae24968606\"}},{\"arti_id\":\"arti_15\",\"name\":\"Mirror\",\"type\":\"Equipment\",\"subtype\":\"Body maintenance\",\"material\":\"Multi\",\"colour\":\"Silver\",\"fixed\":\"yes\",\"persistence\":\"yes\",\"orientation\":\"0\",\"artiNotes\":\"Mirror attached to wall with noticeable wipe marks\",\"recorder\":\"SA\",\"dateRecorded\":\"2023-7-22 8:51:35\",\"shpInfo\":{\"type\":\"Annotation\",\"body\":[{\"type\":\"TextualBody\",\"purpose\":\"tagging\",\"value\":\"arti_15\"}],\"target\":{\"source\":\"http://192.168.200.38:5000/iss_images/iss066e125378.jpg\",\"selector\":{\"type\":\"SvgSelector\",\"value\":\"<svg><polygon points=\\\"2520.6826171875,643.9559936523438 3357.529541015625,631.3953857421875 3380.7861328125,1682.21337890625 2537.658935546875,1701.05419921875 2537.953369140625,1702.1827392578125\\\"></polygon></svg>\"}},\"@context\":\"http://www.w3.org/ns/anno.jsonld\",\"id\":\"#49350218-389a-4238-8cd0-0b21e727e409\"}},{\"arti_id\":\"arti_26\",\"name\":\"Touch array\",\"type\":\"Equipment\",\"subtype\":\"Experiment\",\"material\":\"Multi\",\"colour\":\"Black\",\"fixed\":\"yes\",\"persistence\":\"yes\",\"orientation\":\"0\",\"artiNotes\":\"Touch array palette used to a microbiology experiment. Three differently colored squares, German Aerospace Center (DLR) logo on top left corner and letters UCL on the right side. Two labels on the top with the words \\\"Touch Array (S/N 04)\\\" and \\\"Do not clean\\\"\",\"recorder\":\"SA\",\"dateRecorded\":\"2023-7-22 8:53:19\",\"shpInfo\":{\"type\":\"Annotation\",\"body\":[{\"type\":\"TextualBody\",\"purpose\":\"tagging\",\"value\":\"arti_26\"}],\"target\":{\"source\":\"http://192.168.200.38:5000/iss_images/iss066e125378.jpg\",\"selector\":{\"type\":\"SvgSelector\",\"value\":\"<svg><polygon points=\\\"3706.457275390625,400.2728271484375 3731.911865234375,378.45465087890625 4239.97998046875,276.8069152832031 4249.97998046875,274.07965087890625 4262.70703125,278.6250915527344 4295.4345703125,425.8978271484375 4299.07080078125,436.8069152832031 4288.16162109375,447.71600341796875 4263.6162109375,464.0796203613281 3769.07080078125,564.0796508789062 3749.07080078125,566.806884765625 3739.97998046875,560.4432983398438 3720.888916015625,481.35235595703125 3702.707275390625,411.35235595703125 3701.798095703125,411.35235595703125\\\"></polygon></svg>\"}},\"@context\":\"http://www.w3.org/ns/anno.jsonld\",\"id\":\"#7e008e14-7ea1-4b5d-8de2-d88c2c4c3d73\"}},{\"arti_id\":\"arti_55\",\"name\":\"Dry wipes\",\"type\":\"Equipment\",\"subtype\":\"Body maintenance\",\"material\":\"Multi\",\"colour\":\"White\",\"fixed\":\"yes\",\"persistence\":\"yes\",\"orientation\":\"90\",\"artiNotes\":\"Cargo brand white dry wipes. Words on package: 50 white facial tissues. Words on added label: Dry Wipe SEZ33114924-302\",\"recorder\":\"SA\",\"dateRecorded\":\"2023-7-22 8:55:39\",\"shpInfo\":{\"type\":\"Annotation\",\"body\":[{\"type\":\"TextualBody\",\"purpose\":\"tagging\",\"value\":\"arti_55\"}],\"target\":{\"source\":\"http://192.168.200.38:5000/iss_images/iss066e125378.jpg\",\"selector\":{\"type\":\"SvgSelector\",\"value\":\"<svg><polygon points=\\\"3895.436767578125,1140.5806884765625 3906.33984375,1217.993896484375 3916.75927734375,1249.4095458984375 3933.122802734375,1325.773193359375 3941.3046875,1365.773193359375 3954.031982421875,1413.0458984375 3963.53955078125,1461.3603515625 3996.75927734375,1598.50048828125 4016.75927734375,1683.955078125 4034.66845703125,1763.8909912109375 4040.123046875,1814.800048828125 4058.304931640625,1863.8909912109375 4065.57763671875,1883.8909912109375 4133.75927734375,1870.254638671875 4158.3046875,1876.6182861328125 4200.7705078125,1876.8338623046875 4205.31591796875,1869.5611572265625 4258.9521484375,1850.47021484375 4262.58837890625,1838.652099609375 4324.40673828125,1805.0157470703125 4358.9521484375,1805.9248046875 4373.736328125,1804.962646484375 4410.5166015625,1814.792236328125 4434.75927734375,1817.2164306640625 4474,1807.682861328125 4467.7197265625,1349.2225341796875 4452.01904296875,1314.6810302734375 4422.99951171875,1291.491943359375 4396.3203125,1171.57470703125 4374.61572265625,1116.252685546875 4355.41162109375,1056.1201171875 4334.56103515625,1003.8911743164062 4296.3974609375,976.5994873046875 4269.12451171875,948.4176635742188 4238.21533203125,943.8721923828125 4193.669921875,952.963134765625 4161.85205078125,949.3267822265625 4136.3974609375,954.7813110351562 4080.942626953125,998.4176635742188 4020.03369140625,1018.4176635742188 3970.942626953125,1049.3267822265625 3930.03369140625,1075.6904296875 3902.87451171875,1085.5198974609375 3891.851806640625,1119.3267822265625\\\"></polygon></svg>\"}},\"@context\":\"http://www.w3.org/ns/anno.jsonld\",\"id\":\"#bcf7175b-c1bf-46d8-b8a8-005280fd55bc\"}},{\"arti_id\":\"arti_29\",\"name\":\"Disinfectant wipes\",\"type\":\"Equipment\",\"subtype\":\"Hygiene\",\"material\":\"Plastic\",\"colour\":\"Multi\",\"fixed\":\"yes\",\"persistence\":\"yes\",\"orientation\":\"90\",\"artiNotes\":\"PREempt brand disinfectant wipes. Front side covered in Kapton tape\",\"recorder\":\"SA\",\"dateRecorded\":\"2023-7-22 8:57:57\",\"shpInfo\":{\"type\":\"Annotation\",\"body\":[{\"type\":\"TextualBody\",\"purpose\":\"tagging\",\"value\":\"arti_29\"}],\"target\":{\"source\":\"http://192.168.200.38:5000/iss_images/iss066e125378.jpg\",\"selector\":{\"type\":\"SvgSelector\",\"value\":\"<svg><polygon points=\\\"3921.182861328125,2578.387451171875 4291.970703125,2578.387451171875 4289.8974609375,2556.6259765625 4303.462890625,2524.973388671875 4268.677734375,2508.50439453125 4262.36767578125,2430.263427734375 4266.15380859375,2401.238525390625 4267.41552734375,2391.14306640625 4242.1767578125,2301.54443359375 4227.033203125,2297.758544921875 4206.841796875,2296.49658203125 3897.821533203125,2325.284912109375 3887.568115234375,2344.45068359375 3909.021484375,2381.04736328125 3914.069091796875,2388.619140625 3915.49365234375,2476.071044921875\\\"></polygon></svg>\"}},\"@context\":\"http://www.w3.org/ns/anno.jsonld\",\"id\":\"#293d92ff-1aef-4a90-83e0-34e63bbe7457\"}},{\"arti_id\":\"arti_37\",\"name\":\"Power cable\",\"type\":\"Electronic\",\"subtype\":\"Power\",\"material\":\"Plastic\",\"colour\":\"Black\",\"fixed\":\"yes\",\"persistence\":\"yes\",\"orientation\":\"0\",\"artiNotes\":\"Part of a black electric cable running up wall\",\"recorder\":\"SA\",\"dateRecorded\":\"2023-7-22 8:59:56\",\"shpInfo\":{\"type\":\"Annotation\",\"body\":[{\"type\":\"TextualBody\",\"purpose\":\"tagging\",\"value\":\"arti_37\"}],\"target\":{\"source\":\"http://192.168.200.38:5000/iss_images/iss066e125378.jpg\",\"selector\":{\"type\":\"SvgSelector\",\"value\":\"<svg><polygon points=\\\"4471.298828125,412.9167175292969 4473.1162109375,454.7125244140625 4443.416015625,479.5003967285156 4364.3671875,544.919921875 4298.94775390625,604.8878784179688 4278.50439453125,651.2267456054688 4283.2177734375,696.4014282226562 4308.48828125,738.4528198242188 4372.544921875,803.8723754882812 4416.15771484375,842.0337524414062 4473.39990234375,910.1791381835938 4473.39990234375,957.8809204101562 4461.1337890625,942.888916015625 4431.14990234375,895.1871337890625 4322.1171875,792.9691162109375 4244.431640625,713.9204711914062 4233.5283203125,644.4121704101562 4288.04443359375,566.7264404296875 4334.38330078125,527.2021484375 4409.0537109375,467.92431640625\\\"></polygon></svg>\"}},\"@context\":\"http://www.w3.org/ns/anno.jsonld\",\"id\":\"#212461e0-5c9b-4381-bd7d-40e87056729a\"}},{\"arti_id\":\"arti_43\",\"name\":\"Cable tie\",\"type\":\"Equipment\",\"subtype\":\"Restraint\",\"material\":\"Fabric\",\"colour\":\"Black\",\"fixed\":\"yes\",\"persistence\":\"yes\",\"orientation\":\"0\",\"artiNotes\":\"Cable tie wrapped around handrail\",\"recorder\":\"SA\",\"dateRecorded\":\"2023-7-23 10:23:25\",\"shpInfo\":{\"type\":\"Annotation\",\"body\":[{\"type\":\"TextualBody\",\"purpose\":\"tagging\",\"value\":\"arti_43\"}],\"target\":{\"source\":\"http://192.168.200.38:5000/iss_images/iss066e125378.jpg\",\"selector\":{\"type\":\"SvgSelector\",\"value\":\"<svg><polygon points=\\\"1887.284423828125,1361.65576171875 1834.4544677734375,1367.781005859375 1797.72705078125,1363.7374267578125 1789.687744140625,1356.8465576171875 1766.71826171875,1363.7374267578125 1765.5697021484375,1432.64599609375 1777.7962646484375,1435.1583251953125 1775.906005859375,1457.9124755859375 1769.01513671875,1483.178955078125 1801.1724853515625,1482.030517578125 1797.72705078125,1453.318603515625 1819.5482177734375,1460.20947265625 1881.56591796875,1451.0216064453125 1917.168701171875,1437.2398681640625 1920.6141357421875,1428.0521240234375 1911.42626953125,1364.8858642578125\\\"></polygon></svg>\"}},\"@context\":\"http://www.w3.org/ns/anno.jsonld\",\"id\":\"#aa046cfd-6178-47e5-9147-2732e32bdab8\"}},{\"arti_id\":\"arti_26\",\"name\":\"Bracket\",\"type\":\"Equipment\",\"subtype\":\"Restraint\",\"material\":\"Metal\",\"colour\":\"Silver\",\"fixed\":\"yes\",\"persistence\":\"yes\",\"orientation\":\"0\",\"artiNotes\":\"Bracket attached to bungee cord being used as a hook point for the carabiner \",\"recorder\":\"SA\",\"dateRecorded\":\"2023-9-5 19:58:5\",\"shpInfo\":{\"type\":\"Annotation\",\"body\":[{\"type\":\"TextualBody\",\"purpose\":\"tagging\",\"value\":\"arti_26\"}],\"target\":{\"source\":\"http://192.168.200.38:5000/iss_images/iss066e125378.jpg\",\"selector\":{\"type\":\"SvgSelector\",\"value\":\"<svg><polygon points=\\\"1222.72802734375,2312.481201171875 1196.061279296875,2353.087158203125 1193.5233154296875,2371.439453125 1218.06884765625,2433.257568359375 1199.886962890625,2445.075927734375 1177.1597900390625,2396.89404296875 1167.1597900390625,2359.621337890625 1170.796142578125,2333.257568359375 1198.06884765625,2292.3486328125 1198.4854736328125,2291.26904296875\\\"></polygon></svg>\"}},\"@context\":\"http://www.w3.org/ns/anno.jsonld\",\"id\":\"#d5b0c8ce-7195-4e2a-919d-83b242017e78\"}}]","description":"Multiple toiletry items with touch array palette and laptop also present. "}],"ctxt_5":[{"filename":"iss066e126156.jpg","filepath":"/iss_images/iss066e126156.jpg","exifInfo":{"Bits Per Sample":{"value":8,"description":"8"},"Image Height":{"value":3257,"description":"3257px"},"Image Width":{"value":5218,"description":"5218px"},"Color Components":{"value":3,"description":"3"},"Subsampling":{"value":[[1,17,0],[2,17,1],[3,17,1]],"description":"YCbCr4:4:4 (1 1)"},"Thumbnail":{"Compression":{"id":259,"value":6,"description":6},"XResolution":{"id":282,"value":[72,1],"description":"72"},"YResolution":{"id":283,"value":[72,1],"description":"72"},"ResolutionUnit":{"id":296,"value":2,"description":"inches"},"JPEGInterchangeFormat":{"id":513,"value":1250,"description":1250},"JPEGInterchangeFormatLength":{"id":514,"value":5296,"description":5296},"type":"image/jpeg","image":{},"base64":"/9j/7QAMQWRvYmVfQ00AAf/uAA5BZG9iZQBkgAAAAAH/2wCEAAwICAgJCAwJCQwRCwoLERUPDAwPFRgTExUTExgRDAwMDAwMEQwMDAwMDAwMDAwMDAwMDAwMDAwMDAwMDAwMDAwBDQsLDQ4NEA4OEBQODg4UFA4ODg4UEQwMDAwMEREMDAwMDAwRDAwMDAwMDAwMDAwMDAwMDAwMDAwMDAwMDAwMDP/AABEIAGQAoAMBIgACEQEDEQH/3QAEAAr/xAE/AAABBQEBAQEBAQAAAAAAAAADAAECBAUGBwgJCgsBAAEFAQEBAQEBAAAAAAAAAAEAAgMEBQYHCAkKCxAAAQQBAwIEAgUHBggFAwwzAQACEQMEIRIxBUFRYRMicYEyBhSRobFCIyQVUsFiMzRygtFDByWSU/Dh8WNzNRaisoMmRJNUZEXCo3Q2F9JV4mXys4TD03Xj80YnlKSFtJXE1OT0pbXF1eX1VmZ2hpamtsbW5vY3R1dnd4eXp7fH1+f3EQACAgECBAQDBAUGBwcGBTUBAAIRAyExEgRBUWFxIhMFMoGRFKGxQiPBUtHwMyRi4XKCkkNTFWNzNPElBhaisoMHJjXC0kSTVKMXZEVVNnRl4vKzhMPTdePzRpSkhbSVxNTk9KW1xdXl9VZmdoaWprbG1ub2JzdHV2d3h5ent8f/2gAMAwEAAhEDEQA/ALmNXXTUGhjGEsa2yABqAPpQjsNc9j5KONYar2WNiQZ1AI47td7VpXdQffjW1ODANoJ2sa3UOb3a1qhAAGjKSTuxrrwnMkt1+KI7PFBbQymosY0Bu6tp0galzh7nO/OWcHkcJiGOMloJPkjaqZv2ve54AaHEna3QCTw3+Sm2KTYiAruPi4TsdtmQ+0PeXQK9sQDtH0x9JBLnmuQhO6ZVl/o7mzUC17o/kubYxv8Abcz/ADFesZU21wqJNYPtc+Jj+Vt9qw8j63VYfUjiGoW4TNLbGfzos/fb7nVZFLP5H/nxKxeq6MJSB4RdB0+q9FxOqY/pva2rKaIx8ho1afza3/6TH/4P8z/BrzjNsNOPbW8De9gc8TIgXek1jT+dv9Gx/wDLXa/Wj6wV43SW/s+0PtzwGUXM1Da3n07L502v/wAHX/hGW/8AErlOj9Jp671TJwnOLGU4tT69vLdnpMDf/BnqfhjrLrt/jMRyTr2yfTfFX91w63VeMeWquYGRVi5leS5vqiufY0gGSCydf3dy6K3/ABb5HNGW3yD2fxYWqld9Qeu1as9K34Ej/qgkCtcvqF7czNsyWNLWO2hrXRuAa0N1hAiDMfNXLvq91vHn1MKwgd2EEflVQ1PrdtvbbSf5TCnboXoqN+TTQBJtsYyBqfc4Bb/W8jAo63iHOr349dD3FgrD5NhcyvfW/bua3YsavBbeW+jl1l/DWklrp/k7tqlk9H6qTvtLriBAc5znGBw2Xl3tTxYBoXt+Cw0SNWx1R/1avwn/ALPY1uW9zGMa1tjHQ5w3u9N36F3sXY43WmZTWtoxMikyGN9Sv9GG6N9Q3g+nsYvPsSn7H1DFuzpqortY97okw0+pAH8rYuxt+tnS/Trssssc68Syosd6kkxtfI9Ld/VvelxjW40fD0qMTpR0+12LAC17nZFj37drQyGsElo3bbGv3ub9P+aWgzpWLUSXsbc+wObZdeTZc4gfow2yzd/K/Rs9Ktn+DrXGf86jkWPxKKHVXOburscA4ABzSx3ot9Rz3bPp17/+uLoPq712/qfR/Wy7Bbm13vruLWhkS31K2+lVta3Zu9P/AK2gJg3H7VGBFF//0LO5TY4g8nXnUoUqTSoWVOHKQMoQKm0pKTNRg55a1s+1sx8zuQmCVfxMdryXWHbVWN9rvBo/7876LElzgfWDqn7Nw9lTv1q6QyOWjvZ7T7Hf6P8AfXFUUXZWRXjUCbbSYJ0AABsttf8AusrY19tv8ha31sxM+rOtzb5tw7HRTcNQxpPsouH+Cd/4E/8AwX+jTdExTTXbdbpdksbSwHkMsO65v9rGps9T/jE0RPFq2uOMMdxIN/8AScS4hjb6Wkit9oY3cfzqnem2zZ+b6vqeous+p/T6MfIuyNfXyq3tcXfmsllnpsA+g1rlznWMNgwuoX6B4ybIEa/znM/uf9/W79WeoYvVcl2Di33VWtx322ZNUVvaPUp211usbZ+k9+y1/p/QViJHCR4hoTsyBPYvZ1NLQQTukz/rKIKbnyWbiP5LSY/zUPdqTx5DhX/q/dcKM3Z7g3KI1nvVSYSQ0bMS8j3MeR/UcqGVXiUR9rtro3TtFxFe7+r6pbuXT5ebnCtwpDW2bC5hfq3T+TLdy876jhO9Q9Q6jd9pzSXRZdJDQ4u9L02D2s9vsp/wVH+jsv8A5p8Y39FkpU6PofVptoOVZhBrjsJsfWBMbuXO+krL/qv0TIpZbiiKrG7mWY9h2OB/OYWO9Ny4jIw8nJbVQ2bDZ9CpoJLHP+ia6/pPf+Z/wlli9F+r4joGA0jaW1FpbEQRZY3bCeDWgWnXdxsz6m4lnTsnHpsd9rtDfRyLju9Msc20bNrfZvcz9K/+cWc36hVW+mM7Mc5tRlraGhjv7V15yHv/AMxdo8aFVT9MzwhKjqRaRY2cWz6ndBposvbQ+69rYbZdY555H5o2M/6CbExT1G51GIxuH0XHudTa+kCt99jZ9WjF9Ifq9Ff83kZn87b/ADWP/pFqX6sc7e8FrHBrQ4hp3Fv85X9GxzNn6Ld/Ne9V7GHod7zAPR78h12n0sW2zd6vt/wmFa/9J7ffi/8AFJADtXkok+b/AP/RICj0uxXQHts3HiHtj/qFXCTGBrg4EyOOFAbZhTYB+9WacW57A9uwNPBc9rTH9VztyqA6z4pFztwgEiO0QioBvtBY8sMSNDBBHycPaju6ji5GFW3CsFtMzdYNJtHNJb+b6H8v+uuY651Q4mIMesgZFw9w5LWGdf7f8lc1hZWfTkxhWuqtt0sdyC0d7mO9tn9pCM/VtoznB+r4iaO+u3C9d1XN3h2Kw/zjS1/9U6FUcQOdksB19FnvP8twG7/osTUtdDr7TuP0ifFE6dIa17vpWk2O/tGG/wDQapCba22jmdVc13Ts+okyctxA7fzp7/1fzFL6hWT9YbGHmvBsb5a3VWf9+VbOy8S/GvbVPqesLLHbNv6Rz3NcN+u9vtsUv8X7931kyexGNaP/AASkp8QQCD1IWSNkeGj6KVf+q5i3O297wHD/AK3W6VnHhT6V1D9n09TyvTNxryKj6TfpO3V11u2yR9GUUF6fKOLRS11zJa0wwR3K4b6yZPTrrd1YrqfvZLGEPcS07if5LlpYnU8a5lmFjU2srF1mUbLTruse57q2tE+xrrv9Ig2Y1LP5qpjf6rQnQA1WyJ0ecpGUx9F9VZrNDy4W2OAkge11jv5zbVH6NdT0Ih3R8Uh7LJDzvr+gSbbC7Zq//qlxnUOi5+Zll0WvDXPaA8OcIcfbt/k6Lqvqk0M+ruHWHF/pm5u4wJ233D81PIWhubAROsknv3lBukWFvjwAtAl3iVj9SOQzOxjVMWtsrcBxIAsb+RIhVs302vaWhpG4RJgflUuoZVTqQ2z2te4nSTLRo4e391zkSNjGk7d7iBAmZ/klx/NlDvwxYB7iC0yCPE/S5/f/ADlHk4xE8FGXS9l8OEy9VgeD/9KYUgh8hSBULKklBysyvFode/6LeB4n80Ke7WO/guY631D7Tf6VZmmrgju7856ZI9BuWfBj4pWfljqf+9aOZlW5Fz77CXPeZA8J/NELa6N0hwxnZL3M3Ew9pPv0j2sbH0fcsrpeK7JyA+JYw+3zPj/ZXV11iqoN8E6EaFp5jJZ4R9Wrne2kUs0dY4MH3qx9nfW1j2j9GdoHkANG/wCag1UuzOpsrGjKQXWOPDR4/wDSd/mLSzTT6BI3T9FrQdIOk/yf7KkAaxfPbGsL77tCGvdteDpDrHa/1XLR+o1nofWHLtbW+7bi2OFVQDrHS6k7amucxrnf20P6s4DKOo2y+X1TU4GPTcC5zX+o14Pt/Rra+rXRcrp/1htz7La7se+m1vq1jZD3bHNYaHxt+j7PT31qae/+L/0WKO31l/0nsHHWFHEO7B60HaAW4xn4hig02QTZz2hR3BmH1Ogz6mWaDTEx+jIL9x/N+imhcWjm22U47zVc6lx4ewwQJB0+5UGZ+Rk5WK191tlVrnBzS94lu3/gnM+ip5GBm3NLS3TxkcqGB0zPqzMeyxjRVU4ve4OkzBb7a/5SWtqrR2Ol9J6Pl9TyqM2yxlePUx1LW22h0kTZd7XO9Vn77Lv0X/BLaxRhsrDMJhrxWkiprmCswDq/0mtZsbY79Iz2LEoryq8zKu2tay2j0aCDJ3RG61v8lbQt3vLuJgD5Bre6eCsIbBCyurtDG0ZBn9XvY8x+679E8f5r1pgyEDLoN+PbUBJc0wPPkJy1p22WtsY5jTBeGPBAmDOrd30disOJB0UGFxY4uad7PptPjEq5jBgqbZZXvtPAn2gf9UhRVxB//9Ne4NktlwjQePBUgCBH5f8Aqf7KIaqawG1uLoEQWxoNP3nJoULK53Vsv7Linaf0lvsaJ1A/OeuWIc94Y3Vzzzx8ytLq+T9oy37XA11exnlH0tfzt6F0fHN+UbCNwbp5KMeqX8tm7/NYvH/upO70jCbTSDEaaK9b7GGwidgLtvEwJ2/2kSkD02kCNOFFzTbeKQP0bG+pbPckltFH9t7XWWf8GxS7lpE9Sh6TiXV4LGW6ZOQPWyz4FxNvozr9HerttO5m93tqGjnfDXaz956O1mysA8u1niR+c/b+a391QyADXJ1JBDfAR9Lb/aUix4ro4YesZc6Bz3tk9t9ljeV1WIxzWjdyOVyPTXbepZZ/luP3WErsschzGvb9EhST3+g/6LHDb6n/AKTcp+jO7duJOvb+SiRAVdlgY6DMHw5lO++Sz0/dudtB4EnT3fuJlrilLmgx3UhxKHUC+zIZcC304GM6uXuugbrD6Oz9F/o66t/rPeh2XemGOHqupsqbczbS5zyD/OVFg/m7qvb/ADrWIcQ1NggHhJieLhl+7Lh/SXxhKRAAPERYG1jwbQIA1VjHdu41AWSy97mbvs9jpIb6tjttbZ+m572+nWz7P++6z0/X/fV3Fb1Ki0/amUUVe0b2Q2DDv0wsn9Yfu9t1Ntf+Eruq/wBEl7oGtEjv8o/5y+XLSAPFKEZD9DijKUv7vBxOqwkjTQeJ7/JHawSszFvtdl2v9U2UBorbVtawCxjnetc1231X72ljdm/0lom1o0B1CmB0sivBrEasbaK2h94HvDSTBgGBoHLnvr91XqvTOlMtxLxjfp2Ma9jRv2ERZXZ6jXt+mN3sW7lOZbi2UesKrL2PbUZG5xa02WNrbO57vSY/fs+hX+kXHfXTpj8TEqyL7A9lb2gWEukS6Nz/AGvd7f3VHkyzjKIjjM4neYPyf4PzL4Y4EEmQif3a+Z//1HpuZczfW4PbxI8Qmy7fQxbrv9GxxHxiG/8ASVHo918+g6ktY4udvLXDWG6e729loZWE7NodittNJsiLAC4gtIs/eZ+6qsJGUb2l+1smIjMA/LY/xXirH+2SQCdSR4re+rmLNAeZG/X79Vdr+p+BV+ly7X5bgdK49Ov+1DrLX/8AbjFY6S31HmqsDcXua1vAAH/Uta0J8YGI16r8+aM6Eda1tuU0OMVVNLj2H95V5uI2isG6HOGpaONx/wCqVvGxq6mwNe7nHuf9foIObY1zg0ahh58/BSRFNYm2q8lzvd9J51P/AH1Qt2HfOm1u1g81F5cHcmG9vJVrbwKXOkbuQ3udU5Dx2Bp1PMH8t/8A58K6jp+QGtax/wBE/gVy2HJ6plx+++f+3F0OMCADI+EhST3+g/6LHDb6n/pOjlEhuvEEH7lUxBb6L7JIe0mrcRptMbhH8r6W/wDMVreDW0GIcOxnyhIuNdG3SGtIjU88fRURiCQeo0+1dWts/tTyarmucXXB9Z7gOZ7d3Lm73ObvRcPM6luD7bg+qPcCGg7o0+iGuWfhXB2JSy1rcV13vsqJ91djXFzLvfsf/wAb+f6au5VtOHN136I6BzBLzLYMjb9JiIB1+3/fX3pX5gS+yTecGXMsZkBrq7W7X1P94IP77H+1U+m9Lx+nsez178v1A1rnZDt8Bg2V+m2PZtaqmP8AWPo9txoZeQ9oLnFzHtbE6neWq3hZ+PleoMe/7R6Rh9gENBJdta32s3bNnvTrJiYHWMvmit0sHqG106uvEsrxzY91dQDay929xER7n/S/zvpq9kPLcotBDSW7xuPbgqnhYRdYLLbS5xMvDRta4j2+4A/uez+QidW2i6kugM2PBB0GhrcAlklwY5T/AHQZ/YiIEpxjfzERbONZXUyxjiHueCAREtLgW7v+ksr68huV9X7XNgjYToZ1afL+UFQt6x1BzLvf9lFhhgoe8GoAvsDa2NLWX25Gx9t9+X6u/wDm1HqmeGdBow9jH/abCwW1OG33PYHO9OPb9P8Am96r4edjOYiRQI339fFwRj/6EzZeVlCPENTf/NriJf/VO3fOso1Eeq2fNeOpKDqGV9syI9PTntPE+a5jof231Pb/AEn1jt28epu/Nn8zf/0F50kpJIHV97f6vpe2OPzeP5W3+TuWVkfaIHp/S3Djjb+evGUk4LX173bNOdhjdMx+bun+SqrogbuPPiV5WkkVPU0z+18yJ/nLPox+/wCa3KPo/n/PxXnSSknv9B/0VkNvqf8ApPqFHqwfDdp4zGvCttmBMSvJEkxc979avS9Cjx9Zn5Vnn9vfZcfZ6n7O9L8/bxtO6N36f+b/AHP8IuSSThsfMKe4d+zvs1m30ftm132j049T0vTdvnb+bu2f9cV76oT6WVsnb6mm7md1+7/pLzlJNj8x8h/3SC+7YO6VX+sO706fT/nNx2zxx7uF4ikjn/mMn9yX5Kw/z0P70fzfV8X7H9nt3fZ/t0mPt270fS/Sb/R2/ovX3b/53/BrK+t8+vgbPRn1Gen6P0Y9Rnp7P+B/0ez2fzq89SVLkvmh8ux+T+7Lduc3/Ny33/S/vRf/2Q=="},"ImageWidth":{"id":256,"value":5568,"description":5568},"ImageLength":{"id":257,"value":3712,"description":3712},"BitsPerSample":{"id":258,"value":[16,16,16],"description":"16, 16, 16"},"Compression":{"id":259,"value":1,"description":1},"PhotometricInterpretation":{"id":262,"value":2,"description":2},"ImageDescription":{"id":270,"value":["GMT026_12_21_For Huntsville_XXXX_1165_SQUARES - Restricted"],"description":"GMT026_12_21_For Huntsville_XXXX_1165_SQUARES - Restricted"},"Make":{"id":271,"value":["NIKON CORPORATION"],"description":"NIKON CORPORATION"},"Model":{"id":272,"value":["NIKON D5"],"description":"NIKON D5"},"Orientation":{"id":274,"value":1,"description":"top-left"},"SamplesPerPixel":{"id":277,"value":3,"description":3},"XResolution":{"id":282,"value":[2400000,10000],"description":"240"},"YResolution":{"id":283,"value":[2400000,10000],"description":"240"},"PlanarConfiguration":{"id":284,"value":1,"description":1},"ResolutionUnit":{"id":296,"value":2,"description":"inches"},"Software":{"id":305,"value":["Adobe Photoshop 23.1 (Windows)"],"description":"Adobe Photoshop 23.1 (Windows)"},"DateTime":{"id":306,"value":["2022:02:13 12:57:03"],"description":"2022:02:13 12:57:03"},"Copyright":{"id":33432,"value":["© Aidan Walsh"],"description":"© Aidan Walsh"},"Exif IFD Pointer":{"id":34665,"value":412,"description":412},"ExposureTime":{"id":33434,"value":[1,50],"description":"1/50"},"FNumber":{"id":33437,"value":[35,10],"description":"f/3.5"},"ExposureProgram":{"id":34850,"value":2,"description":"Normal program"},"ISOSpeedRatings":{"id":34855,"value":400,"description":400},"SensitivityType":{"id":34864,"value":2,"description":"Recommended Exposure Index"},"RecommendedExposureIndex":{"id":34866,"value":400,"description":400},"ExifVersion":{"id":36864,"value":[48,50,51,49],"description":"0231"},"DateTimeOriginal":{"id":36867,"value":["2022:01:26 12:17:28"],"description":"2022:01:26 12:17:28"},"DateTimeDigitized":{"id":36868,"value":["2022:01:26 12:17:28"],"description":"2022:01:26 12:17:28"},"OffsetTime":{"id":36880,"value":["-05:00"],"description":"-05:00"},"ShutterSpeedValue":{"id":37377,"value":[5643856,1000000],"description":"1/50"},"ApertureValue":{"id":37378,"value":[361471,100000],"description":"3.50"},"ExposureBiasValue":{"id":37380,"value":[4,6],"description":"0.6666666666666666"},"MaxApertureValue":{"id":37381,"value":[30,10],"description":"2.83"},"MeteringMode":{"id":37383,"value":5,"description":"Pattern"},"LightSource":{"id":37384,"value":0,"description":"Unknown"},"Flash":{"id":37385,"value":0,"description":"Flash did not fire"},"FocalLength":{"id":37386,"value":[140,10],"description":"14 mm"},"UserComment":{"id":37510,"value":[65,83,67,73,73,0,0,0,78,65,83,65,32,51,53,48,50,53,52,57],"description":"NASA 3502549"},"SubSecTimeOriginal":{"id":37521,"value":["07"],"description":"07"},"SubSecTimeDigitized":{"id":37522,"value":["07"],"description":"07"},"ColorSpace":{"id":40961,"value":65535,"description":"Uncalibrated"},"PixelXDimension":{"id":40962,"value":5218,"description":5218},"PixelYDimension":{"id":40963,"value":3257,"description":3257},"FocalPlaneXResolution":{"id":41486,"value":[50857775,32768],"description":"1552.0561218261719"},"FocalPlaneYResolution":{"id":41487,"value":[50857775,32768],"description":"1552.0561218261719"},"FocalPlaneResolutionUnit":{"id":41488,"value":3,"description":"centimeters"},"SensingMethod":{"id":41495,"value":2,"description":"One-chip color area sensor"},"FileSource":{"id":41728,"value":3,"description":"DSC"},"SceneType":{"id":41729,"value":1,"description":"A directly photographed image"},"CFAPattern":{"id":41730,"value":[2,0,2,0,0,1,1,2],"description":"[Raw CFA pattern table data]"},"CustomRendered":{"id":41985,"value":1,"description":"Custom process"},"ExposureMode":{"id":41986,"value":0,"description":"Auto exposure"},"WhiteBalance":{"value":"As Shot","attributes":{},"description":"As Shot"},"FocalLengthIn35mmFilm":{"id":41989,"value":14,"description":14},"SceneCaptureType":{"id":41990,"value":0,"description":"Standard"},"GainControl":{"id":41991,"value":0,"description":"None"},"Contrast":{"id":41992,"value":0,"description":"Normal"},"Saturation":{"value":"0","attributes":{},"description":"0"},"Sharpness":{"value":"40","attributes":{},"description":"40"},"SubjectDistanceRange":{"id":41996,"value":0,"description":"Unknown"},"BodySerialNumber":{"id":42033,"value":["3502549"],"description":"3502549"},"LensSpecification":{"id":42034,"value":[[140,10],[240,10],[28,10],[28,10]],"description":"14-24 mm f/2.8"},"LensModel":{"id":42036,"value":["14.0-24.0 mm f/2.8"],"description":"14.0-24.0 mm f/2.8"},"Coded Character Set":{"id":346,"value":[27,37,71],"description":"UTF-8"},"Record Version":{"id":512,"value":[0,4],"description":"4"},"Caption/Abstract":{"id":632,"value":[71,77,84,48,50,54,95,49,50,95,50,49,95,70,111,114,32,72,117,110,116,115,118,105,108,108,101,95,75,97,121,108,97,32,66,97,114,114,111,110,95,49,49,54,53,95,83,81,85,65,82,69,83,32,45,32,82,101,115,116,114,105,99,116,101,100],"description":"GMT026_12_21_For Huntsville_XXXX_1165_SQUARES - Restricted"},"Date Created":{"id":567,"value":[50,48,50,50,48,49,50,54],"description":"2022-01-26"},"Time Created":{"id":572,"value":[49,50,49,55,50,56],"description":"12:17:28"},"Digital Creation Date":{"id":574,"value":[50,48,50,50,48,49,50,54],"description":"2022-01-26"},"Copyright Notice":{"id":628,"value":[194,169,32,65,105,100,97,110,32,87,97,108,115,104],"description":"© Aidan Walsh"},"about":{"value":"","attributes":{},"description":""},"CreatorTool":{"value":"Adobe Photoshop Lightroom Classic 11.1 (Windows)","attributes":{},"description":"Adobe Photoshop Lightroom Classic 11.1 (Windows)"},"CreateDate":{"value":"2022-01-26T12:17:28","attributes":{},"description":"2022-01-26T12:17:28"},"ModifyDate":{"value":"2022-02-13T12:57:03-08:00","attributes":{},"description":"2022-02-13T12:57:03-08:00"},"MetadataDate":{"value":"2022-02-13T12:57:03-08:00","attributes":{},"description":"2022-02-13T12:57:03-08:00"},"SerialNumber":{"value":"3502549","attributes":{},"description":"3502549"},"LensInfo":{"value":"140/10 240/10 28/10 28/10","attributes":{},"description":"140/10 240/10 28/10 28/10"},"Lens":{"value":"14.0-24.0 mm f/2.8","attributes":{},"description":"14.0-24.0 mm f/2.8"},"LensID":{"value":"146","attributes":{},"description":"146"},"ImageNumber":{"value":"107676","attributes":{},"description":"107676"},"ApproximateFocusDistance":{"value":"56/100","attributes":{},"description":"56/100"},"DistortionCorrectionAlreadyApplied":{"value":"True","attributes":{},"description":"True"},"LateralChromaticAberrationCorrectionAlreadyApplied":{"value":"True","attributes":{},"description":"True"},"VignetteCorrectionAlreadyApplied":{"value":"True","attributes":{},"description":"True"},"DateCreated":{"value":"2022-01-26T12:17:28.007","attributes":{},"description":"2022-01-26T12:17:28.007"},"ColorMode":{"value":"3","attributes":{},"description":"3"},"ICCProfile":{"value":"Adobe RGB (1998)","attributes":{},"description":"Adobe RGB (1998)"},"DocumentID":{"value":"adobe:docid:photoshop:26190db2-d9fc-fa4c-b28b-55fc800369fe","attributes":{},"description":"adobe:docid:photoshop:26190db2-d9fc-fa4c-b28b-55fc800369fe"},"OriginalDocumentID":{"value":"D8D43B57C3DA56852EF3ED7024C4D80D","attributes":{},"description":"D8D43B57C3DA56852EF3ED7024C4D80D"},"InstanceID":{"value":"xmp.iid:f4d16fff-2aee-204a-9c22-15bd8fa61268","attributes":{},"description":"xmp.iid:f4d16fff-2aee-204a-9c22-15bd8fa61268"},"PreservedFileName":{"value":"549K7403.NEF","attributes":{},"description":"549K7403.NEF"},"format":{"value":"image/jpeg","attributes":{},"description":"image/jpeg"},"Marked":{"value":"True","attributes":{},"description":"True"},"RawFileName":{"value":"iss066e126156.NEF","attributes":{},"description":"iss066e126156.NEF"},"Version":{"value":"14.1","attributes":{},"description":"14.1"},"ProcessVersion":{"value":"11.0","attributes":{},"description":"11.0"},"Temperature":{"value":"4950","attributes":{},"description":"4950"},"Tint":{"value":"+10","attributes":{},"description":"+10"},"Exposure2012":{"value":"+1.20","attributes":{},"description":"+1.20"},"Contrast2012":{"value":"0","attributes":{},"description":"0"},"Highlights2012":{"value":"+41","attributes":{},"description":"+41"},"Shadows2012":{"value":"+29","attributes":{},"description":"+29"},"Whites2012":{"value":"0","attributes":{},"description":"0"},"Blacks2012":{"value":"0","attributes":{},"description":"0"},"Texture":{"value":"0","attributes":{},"description":"0"},"Clarity2012":{"value":"0","attributes":{},"description":"0"},"Dehaze":{"value":"0","attributes":{},"description":"0"},"Vibrance":{"value":"0","attributes":{},"description":"0"},"ParametricShadows":{"value":"0","attributes":{},"description":"0"},"ParametricDarks":{"value":"0","attributes":{},"description":"0"},"ParametricLights":{"value":"0","attributes":{},"description":"0"},"ParametricHighlights":{"value":"0","attributes":{},"description":"0"},"ParametricShadowSplit":{"value":"25","attributes":{},"description":"25"},"ParametricMidtoneSplit":{"value":"50","attributes":{},"description":"50"},"ParametricHighlightSplit":{"value":"75","attributes":{},"description":"75"},"SharpenRadius":{"value":"+1.0","attributes":{},"description":"+1.0"},"SharpenDetail":{"value":"25","attributes":{},"description":"25"},"SharpenEdgeMasking":{"value":"0","attributes":{},"description":"0"},"LuminanceSmoothing":{"value":"0","attributes":{},"description":"0"},"ColorNoiseReduction":{"value":"25","attributes":{},"description":"25"},"ColorNoiseReductionDetail":{"value":"50","attributes":{},"description":"50"},"ColorNoiseReductionSmoothness":{"value":"50","attributes":{},"description":"50"},"HueAdjustmentRed":{"value":"0","attributes":{},"description":"0"},"HueAdjustmentOrange":{"value":"0","attributes":{},"description":"0"},"HueAdjustmentYellow":{"value":"0","attributes":{},"description":"0"},"HueAdjustmentGreen":{"value":"0","attributes":{},"description":"0"},"HueAdjustmentAqua":{"value":"0","attributes":{},"description":"0"},"HueAdjustmentBlue":{"value":"0","attributes":{},"description":"0"},"HueAdjustmentPurple":{"value":"0","attributes":{},"description":"0"},"HueAdjustmentMagenta":{"value":"0","attributes":{},"description":"0"},"SaturationAdjustmentRed":{"value":"0","attributes":{},"description":"0"},"SaturationAdjustmentOrange":{"value":"0","attributes":{},"description":"0"},"SaturationAdjustmentYellow":{"value":"0","attributes":{},"description":"0"},"SaturationAdjustmentGreen":{"value":"0","attributes":{},"description":"0"},"SaturationAdjustmentAqua":{"value":"0","attributes":{},"description":"0"},"SaturationAdjustmentBlue":{"value":"0","attributes":{},"description":"0"},"SaturationAdjustmentPurple":{"value":"0","attributes":{},"description":"0"},"SaturationAdjustmentMagenta":{"value":"0","attributes":{},"description":"0"},"LuminanceAdjustmentRed":{"value":"0","attributes":{},"description":"0"},"LuminanceAdjustmentOrange":{"value":"0","attributes":{},"description":"0"},"LuminanceAdjustmentYellow":{"value":"0","attributes":{},"description":"0"},"LuminanceAdjustmentGreen":{"value":"0","attributes":{},"description":"0"},"LuminanceAdjustmentAqua":{"value":"0","attributes":{},"description":"0"},"LuminanceAdjustmentBlue":{"value":"0","attributes":{},"description":"0"},"LuminanceAdjustmentPurple":{"value":"0","attributes":{},"description":"0"},"LuminanceAdjustmentMagenta":{"value":"0","attributes":{},"description":"0"},"SplitToningShadowHue":{"value":"0","attributes":{},"description":"0"},"SplitToningShadowSaturation":{"value":"0","attributes":{},"description":"0"},"SplitToningHighlightHue":{"value":"0","attributes":{},"description":"0"},"SplitToningHighlightSaturation":{"value":"0","attributes":{},"description":"0"},"SplitToningBalance":{"value":"0","attributes":{},"description":"0"},"ColorGradeMidtoneHue":{"value":"0","attributes":{},"description":"0"},"ColorGradeMidtoneSat":{"value":"0","attributes":{},"description":"0"},"ColorGradeShadowLum":{"value":"0","attributes":{},"description":"0"},"ColorGradeMidtoneLum":{"value":"0","attributes":{},"description":"0"},"ColorGradeHighlightLum":{"value":"0","attributes":{},"description":"0"},"ColorGradeBlending":{"value":"50","attributes":{},"description":"50"},"ColorGradeGlobalHue":{"value":"0","attributes":{},"description":"0"},"ColorGradeGlobalSat":{"value":"0","attributes":{},"description":"0"},"ColorGradeGlobalLum":{"value":"0","attributes":{},"description":"0"},"AutoLateralCA":{"value":"1","attributes":{},"description":"1"},"LensProfileEnable":{"value":"1","attributes":{},"description":"1"},"LensManualDistortionAmount":{"value":"0","attributes":{},"description":"0"},"VignetteAmount":{"value":"0","attributes":{},"description":"0"},"DefringePurpleAmount":{"value":"0","attributes":{},"description":"0"},"DefringePurpleHueLo":{"value":"30","attributes":{},"description":"30"},"DefringePurpleHueHi":{"value":"70","attributes":{},"description":"70"},"DefringeGreenAmount":{"value":"0","attributes":{},"description":"0"},"DefringeGreenHueLo":{"value":"40","attributes":{},"description":"40"},"DefringeGreenHueHi":{"value":"60","attributes":{},"description":"60"},"PerspectiveUpright":{"value":"0","attributes":{},"description":"0"},"PerspectiveVertical":{"value":"0","attributes":{},"description":"0"},"PerspectiveHorizontal":{"value":"0","attributes":{},"description":"0"},"PerspectiveRotate":{"value":"0.0","attributes":{},"description":"0.0"},"PerspectiveAspect":{"value":"0","attributes":{},"description":"0"},"PerspectiveScale":{"value":"100","attributes":{},"description":"100"},"PerspectiveX":{"value":"0.00","attributes":{},"description":"0.00"},"PerspectiveY":{"value":"0.00","attributes":{},"description":"0.00"},"GrainAmount":{"value":"0","attributes":{},"description":"0"},"PostCropVignetteAmount":{"value":"0","attributes":{},"description":"0"},"ShadowTint":{"value":"0","attributes":{},"description":"0"},"RedHue":{"value":"0","attributes":{},"description":"0"},"RedSaturation":{"value":"0","attributes":{},"description":"0"},"GreenHue":{"value":"0","attributes":{},"description":"0"},"GreenSaturation":{"value":"0","attributes":{},"description":"0"},"BlueHue":{"value":"0","attributes":{},"description":"0"},"BlueSaturation":{"value":"0","attributes":{},"description":"0"},"OverrideLookVignette":{"value":"False","attributes":{},"description":"False"},"ToneCurveName2012":{"value":"Linear","attributes":{},"description":"Linear"},"CameraProfile":{"value":"Adobe Standard","attributes":{},"description":"Adobe Standard"},"CameraProfileDigest":{"value":"DC0173EBB7ECE22257A40AD42B5C9460","attributes":{},"description":"DC0173EBB7ECE22257A40AD42B5C9460"},"LensProfileSetup":{"value":"LensDefaults","attributes":{},"description":"LensDefaults"},"LensProfileName":{"value":"Adobe (Nikon AF-S NIKKOR 14-24mm f/2.8G ED)","attributes":{},"description":"Adobe (Nikon AF-S NIKKOR 14-24mm f/2.8G ED)"},"LensProfileFilename":{"value":"NIKON D3X (Nikon FX 14-24mm f2.8 G ED) - RAW.lcp","attributes":{},"description":"NIKON D3X (Nikon FX 14-24mm f2.8 G ED) - RAW.lcp"},"LensProfileDigest":{"value":"F1CD1D17DB104625E68F140EE09FFC50","attributes":{},"description":"F1CD1D17DB104625E68F140EE09FFC50"},"LensProfileIsEmbedded":{"value":"False","attributes":{},"description":"False"},"LensProfileDistortionScale":{"value":"100","attributes":{},"description":"100"},"LensProfileVignettingScale":{"value":"100","attributes":{},"description":"100"},"HasSettings":{"value":"True","attributes":{},"description":"True"},"CropTop":{"value":"0","attributes":{},"description":"0"},"CropLeft":{"value":"0","attributes":{},"description":"0"},"CropBottom":{"value":"1","attributes":{},"description":"1"},"CropRight":{"value":"1","attributes":{},"description":"1"},"CropAngle":{"value":"0","attributes":{},"description":"0"},"CropConstrainToWarp":{"value":"0","attributes":{},"description":"0"},"HasCrop":{"value":"False","attributes":{},"description":"False"},"AlreadyApplied":{"value":"True","attributes":{},"description":"True"},"History":{"value":[{"action":{"value":"saved","attributes":{},"description":"saved"},"instanceID":{"value":"xmp.iid:5dedd83b-3615-7d49-8314-b1cb83187c04","attributes":{},"description":"xmp.iid:5dedd83b-3615-7d49-8314-b1cb83187c04"},"when":{"value":"2022-01-26T08:32:09-06:00","attributes":{},"description":"2022-01-26T08:32:09-06:00"},"softwareAgent":{"value":"Adobe Photoshop Camera Raw 14.1","attributes":{},"description":"Adobe Photoshop Camera Raw 14.1"},"changed":{"value":"/metadata","attributes":{},"description":"/metadata"}},{"action":{"value":"saved","attributes":{},"description":"saved"},"instanceID":{"value":"xmp.iid:8a19e9bf-c811-3641-91f9-83b6c554dcd2","attributes":{},"description":"xmp.iid:8a19e9bf-c811-3641-91f9-83b6c554dcd2"},"when":{"value":"2022-01-26T08:59:29-06:00","attributes":{},"description":"2022-01-26T08:59:29-06:00"},"softwareAgent":{"value":"Adobe Photoshop Camera Raw 14.1 (Windows)","attributes":{},"description":"Adobe Photoshop Camera Raw 14.1 (Windows)"},"changed":{"value":"/metadata","attributes":{},"description":"/metadata"}},{"action":{"value":"converted","attributes":{},"description":"converted"},"parameters":{"value":"from image/x-nikon-nef to image/dng","attributes":{},"description":"from image/x-nikon-nef to image/dng"}},{"action":{"value":"saved","attributes":{},"description":"saved"},"instanceID":{"value":"xmp.iid:8d1fa8e3-b7fd-da4f-821a-258147429180","attributes":{},"description":"xmp.iid:8d1fa8e3-b7fd-da4f-821a-258147429180"},"when":{"value":"2022-01-27T13:46:09-05:00","attributes":{},"description":"2022-01-27T13:46:09-05:00"},"softwareAgent":{"value":"Adobe Photoshop Lightroom Classic 11.1 (Windows)","attributes":{},"description":"Adobe Photoshop Lightroom Classic 11.1 (Windows)"},"changed":{"value":"/metadata","attributes":{},"description":"/metadata"}},{"action":{"value":"derived","attributes":{},"description":"derived"},"parameters":{"value":"converted from image/dng to image/tiff, saved to new location","attributes":{},"description":"converted from image/dng to image/tiff, saved to new location"}},{"action":{"value":"saved","attributes":{},"description":"saved"},"instanceID":{"value":"xmp.iid:3b476d28-36fa-b641-838c-13f26d1b2de9","attributes":{},"description":"xmp.iid:3b476d28-36fa-b641-838c-13f26d1b2de9"},"when":{"value":"2022-01-27T13:54:43-05:00","attributes":{},"description":"2022-01-27T13:54:43-05:00"},"softwareAgent":{"value":"Adobe Photoshop Lightroom Classic 11.1 (Windows)","attributes":{},"description":"Adobe Photoshop Lightroom Classic 11.1 (Windows)"},"changed":{"value":"/","attributes":{},"description":"/"}},{"action":{"value":"saved","attributes":{},"description":"saved"},"instanceID":{"value":"xmp.iid:88ea6cb4-2dcb-3345-8c09-5f77949a7847","attributes":{},"description":"xmp.iid:88ea6cb4-2dcb-3345-8c09-5f77949a7847"},"when":{"value":"2022-02-13T12:57:03-08:00","attributes":{},"description":"2022-02-13T12:57:03-08:00"},"softwareAgent":{"value":"Adobe Photoshop 23.1 (Windows)","attributes":{},"description":"Adobe Photoshop 23.1 (Windows)"},"changed":{"value":"/","attributes":{},"description":"/"}},{"action":{"value":"converted","attributes":{},"description":"converted"},"parameters":{"value":"from image/tiff to image/jpeg","attributes":{},"description":"from image/tiff to image/jpeg"}},{"action":{"value":"derived","attributes":{},"description":"derived"},"parameters":{"value":"converted from image/tiff to image/jpeg","attributes":{},"description":"converted from image/tiff to image/jpeg"}},{"action":{"value":"saved","attributes":{},"description":"saved"},"instanceID":{"value":"xmp.iid:f4d16fff-2aee-204a-9c22-15bd8fa61268","attributes":{},"description":"xmp.iid:f4d16fff-2aee-204a-9c22-15bd8fa61268"},"when":{"value":"2022-02-13T12:57:03-08:00","attributes":{},"description":"2022-02-13T12:57:03-08:00"},"softwareAgent":{"value":"Adobe Photoshop 23.1 (Windows)","attributes":{},"description":"Adobe Photoshop 23.1 (Windows)"},"changed":{"value":"/","attributes":{},"description":"/"}}],"attributes":{},"description":"action: saved; instanceID: xmp.iid:5dedd83b-3615-7d49-8314-b1cb83187c04; when: 2022-01-26T08:32:09-06:00; softwareAgent: Adobe Photoshop Camera Raw 14.1; changed: /metadata, action: saved; instanceID: xmp.iid:8a19e9bf-c811-3641-91f9-83b6c554dcd2; when: 2022-01-26T08:59:29-06:00; softwareAgent: Adobe Photoshop Camera Raw 14.1 (Windows); changed: /metadata, action: converted; parameters: from image/x-nikon-nef to image/dng, action: saved; instanceID: xmp.iid:8d1fa8e3-b7fd-da4f-821a-258147429180; when: 2022-01-27T13:46:09-05:00; softwareAgent: Adobe Photoshop Lightroom Classic 11.1 (Windows); changed: /metadata, action: derived; parameters: converted from image/dng to image/tiff, saved to new location, action: saved; instanceID: xmp.iid:3b476d28-36fa-b641-838c-13f26d1b2de9; when: 2022-01-27T13:54:43-05:00; softwareAgent: Adobe Photoshop Lightroom Classic 11.1 (Windows); changed: /, action: saved; instanceID: xmp.iid:88ea6cb4-2dcb-3345-8c09-5f77949a7847; when: 2022-02-13T12:57:03-08:00; softwareAgent: Adobe Photoshop 23.1 (Windows); changed: /, action: converted; parameters: from image/tiff to image/jpeg, action: derived; parameters: converted from image/tiff to image/jpeg, action: saved; instanceID: xmp.iid:f4d16fff-2aee-204a-9c22-15bd8fa61268; when: 2022-02-13T12:57:03-08:00; softwareAgent: Adobe Photoshop 23.1 (Windows); changed: /"},"DerivedFrom":{"value":{"instanceID":{"value":"xmp.iid:88ea6cb4-2dcb-3345-8c09-5f77949a7847","attributes":{},"description":"xmp.iid:88ea6cb4-2dcb-3345-8c09-5f77949a7847"},"documentID":{"value":"xmp.did:3b476d28-36fa-b641-838c-13f26d1b2de9","attributes":{},"description":"xmp.did:3b476d28-36fa-b641-838c-13f26d1b2de9"},"originalDocumentID":{"value":"D8D43B57C3DA56852EF3ED7024C4D80D","attributes":{},"description":"D8D43B57C3DA56852EF3ED7024C4D80D"}},"attributes":{},"description":"instanceID: xmp.iid:88ea6cb4-2dcb-3345-8c09-5f77949a7847; documentID: xmp.did:3b476d28-36fa-b641-838c-13f26d1b2de9; originalDocumentID: D8D43B57C3DA56852EF3ED7024C4D80D"},"description":{"value":[{"value":"GMT026_12_21_For Huntsville_XXXX_1165_SQUARES - Restricted","attributes":{"lang":"x-default"},"description":"GMT026_12_21_For Huntsville_XXXX_1165_SQUARES - Restricted"}],"attributes":{},"description":"GMT026_12_21_For Huntsville_XXXX_1165_SQUARES - Restricted"},"rights":{"value":[{"value":"Â© Aidan Walsh","attributes":{"lang":"x-default"},"description":"© Aidan Walsh"}],"attributes":{},"description":"© Aidan Walsh"},"UsageTerms":{"value":[{"value":"All Rights Reserved","attributes":{"lang":"x-default"},"description":"All Rights Reserved"}],"attributes":{},"description":"All Rights Reserved"},"ToneCurvePV2012":{"value":[{"value":"0, 0","attributes":{},"description":"0, 0"},{"value":"255, 255","attributes":{},"description":"255, 255"}],"attributes":{},"description":"0, 0, 255, 255"},"ToneCurvePV2012Red":{"value":[{"value":"0, 0","attributes":{},"description":"0, 0"},{"value":"255, 255","attributes":{},"description":"255, 255"}],"attributes":{},"description":"0, 0, 255, 255"},"ToneCurvePV2012Green":{"value":[{"value":"0, 0","attributes":{},"description":"0, 0"},{"value":"255, 255","attributes":{},"description":"255, 255"}],"attributes":{},"description":"0, 0, 255, 255"},"ToneCurvePV2012Blue":{"value":[{"value":"0, 0","attributes":{},"description":"0, 0"},{"value":"255, 255","attributes":{},"description":"255, 255"}],"attributes":{},"description":"0, 0, 255, 255"},"Look":{"value":{"Name":{"value":"Adobe Color","attributes":{},"description":"Adobe Color"},"Amount":{"value":"1","attributes":{},"description":"1"},"UUID":{"value":"B952C231111CD8E0ECCF14B86BAA7077","attributes":{},"description":"B952C231111CD8E0ECCF14B86BAA7077"},"SupportsAmount":{"value":"false","attributes":{},"description":"false"},"SupportsMonochrome":{"value":"false","attributes":{},"description":"false"},"SupportsOutputReferred":{"value":"false","attributes":{},"description":"false"},"Group":{"value":[{"value":"Profiles","attributes":{"lang":"x-default"},"description":"Profiles"}],"attributes":{},"description":"Profiles"},"Parameters":{"value":{"Version":{"value":"14.1","attributes":{},"description":"14.1"},"ProcessVersion":{"value":"11.0","attributes":{},"description":"11.0"},"ConvertToGrayscale":{"value":"False","attributes":{},"description":"False"},"CameraProfile":{"value":"Adobe Standard","attributes":{},"description":"Adobe Standard"},"LookTable":{"value":"E1095149FDB39D7A057BAB208837E2E1","attributes":{},"description":"E1095149FDB39D7A057BAB208837E2E1"},"ToneCurvePV2012":{"value":[{"value":"0, 0","attributes":{},"description":"0, 0"},{"value":"22, 16","attributes":{},"description":"22, 16"},{"value":"40, 35","attributes":{},"description":"40, 35"},{"value":"127, 127","attributes":{},"description":"127, 127"},{"value":"224, 230","attributes":{},"description":"224, 230"},{"value":"240, 246","attributes":{},"description":"240, 246"},{"value":"255, 255","attributes":{},"description":"255, 255"}],"attributes":{},"description":"0, 0, 22, 16, 40, 35, 127, 127, 224, 230, 240, 246, 255, 255"},"ToneCurvePV2012Red":{"value":[{"value":"0, 0","attributes":{},"description":"0, 0"},{"value":"255, 255","attributes":{},"description":"255, 255"}],"attributes":{},"description":"0, 0, 255, 255"},"ToneCurvePV2012Green":{"value":[{"value":"0, 0","attributes":{},"description":"0, 0"},{"value":"255, 255","attributes":{},"description":"255, 255"}],"attributes":{},"description":"0, 0, 255, 255"},"ToneCurvePV2012Blue":{"value":[{"value":"0, 0","attributes":{},"description":"0, 0"},{"value":"255, 255","attributes":{},"description":"255, 255"}],"attributes":{},"description":"0, 0, 255, 255"}},"attributes":{},"description":"Version: 14.1; ProcessVersion: 11.0; ConvertToGrayscale: False; CameraProfile: Adobe Standard; LookTable: E1095149FDB39D7A057BAB208837E2E1; ToneCurvePV2012: 0, 0, 22, 16, 40, 35, 127, 127, 224, 230, 240, 246, 255, 255; ToneCurvePV2012Red: 0, 0, 255, 255; ToneCurvePV2012Green: 0, 0, 255, 255; ToneCurvePV2012Blue: 0, 0, 255, 255"}},"attributes":{},"description":"Name: Adobe Color; Amount: 1; UUID: B952C231111CD8E0ECCF14B86BAA7077; SupportsAmount: false; SupportsMonochrome: false; SupportsOutputReferred: false; Group: Profiles; Parameters: Version: 14.1; ProcessVersion: 11.0; ConvertToGrayscale: False; CameraProfile: Adobe Standard; LookTable: E1095149FDB39D7A057BAB208837E2E1; ToneCurvePV2012: 0, 0, 22, 16, 40, 35, 127, 127, 224, 230, 240, 246, 255, 255; ToneCurvePV2012Red: 0, 0, 255, 255; ToneCurvePV2012Green: 0, 0, 255, 255; ToneCurvePV2012Blue: 0, 0, 255, 255"},"Preferred CMM type":{"value":"ADBE","description":"Adobe"},"Profile Version":{"value":"2.1.0","description":"2.1.0"},"Profile/Device class":{"value":"mntr","description":"Display Device profile"},"Color Space":{"value":"RGB ","description":"RGB "},"Connection Space":{"value":"XYZ ","description":"XYZ "},"ICC Profile Date":{"value":"1999-06-03T00:00:00.000Z","description":"1999-06-03T00:00:00.000Z"},"ICC Signature":{"value":"acsp","description":"acsp"},"Primary Platform":{"value":"APPL","description":"Apple"},"Device Manufacturer":{"value":"none","description":"none"},"Device Model Number":{"value":"\u0000\u0000\u0000\u0000","description":"\u0000\u0000\u0000\u0000"},"Rendering Intent":{"value":0,"description":"Perceptual"},"Profile Creator":{"value":"ADBE","description":"ADBE"},"ICC Copyright":{"value":"Copyright 1999 Adobe Systems Incorp","description":"Copyright 1999 Adobe Systems Incorp"},"ICC Description":{"value":"Adobe RGB (1998)","description":"Adobe RGB (1998)"}},"provenance":"2022-01-26T12:17:28.007","type":"","square":"05","module":"Node 3","orbital_seg":"USA","agency":"NASA","ctxt_type":"Hygiene/exercise area","desc":"","interp":"The area appears to be used for personal hygiene as well as a microbiology experiment and computing. Changes: The rolls of tape and glove have been removed and color calibration card now appears in frame. \n\nNASA daily report: \nIn Flight Maintenance (IFM) Node 3 Nadir Hatch Damage Inspection","problems":"Color calibration card appears in frame","artifacts":"[{\"arti_id\":\"arti_26\",\"name\":\"BPA exhaust duct\",\"type\":\"Equipment\",\"subtype\":\"Hygiene\",\"material\":\"Plastic\",\"colour\":\"Red\",\"fixed\":\"yes\",\"persistence\":\"yes\",\"orientation\":\"0\",\"artiNotes\":\"Red Brine Processor Assembly exhaust duct running up wall with tape on three segments\",\"recorder\":\"SA\",\"dateRecorded\":\"2023-7-22 9:23:25\",\"shpInfo\":{\"type\":\"Annotation\",\"body\":[{\"type\":\"TextualBody\",\"purpose\":\"tagging\",\"value\":\"arti_26\"}],\"target\":{\"source\":\"http://192.168.200.38:5000/iss_images/iss066e126156.jpg\",\"selector\":{\"type\":\"SvgSelector\",\"value\":\"<svg><polygon points=\\\"808.3012084960938,3254.467041015625 430.0067138671875,3266.04736328125 441.5022277832031,2981.72509765625 449.9628601074219,2920.265380859375 455.5475769042969,2842.07958984375 508.6022644042969,2657.7841796875 561.656982421875,2476.28125 681.7281494140625,2199.83837890625 921.8704833984375,1803.32421875 1103.3734130859375,1535.2584228515625 1294.2509765625,1254.5311279296875 1447.8304443359375,1022.7658081054688 1651.672119140625,729.5687866210938 1799.6668701171875,514.5576171875 2015.4022216796875,145.44546508789062 2089.4697265625,4.825185298919678 2498.985595703125,-1.4475555419921875 2323.742431640625,309.6159973144531 2094.546142578125,663.462890625 1857.3079833984375,1005.2467651367188 1583.880859375,1403.324462890625 1342.62158203125,1741.08740234375 1105.38330078125,2106.997314453125 953.6534423828125,2384.40283203125 854.1949462890625,2666.60107421875 825.1248168945312,2834.625732421875 815.9774780273438,2872.78857421875 814.99365234375,3111.795654296875 819.8212890625,3252.6572265625\\\"></polygon></svg>\"}},\"@context\":\"http://www.w3.org/ns/anno.jsonld\",\"id\":\"#12cc5f03-2d60-42b0-a522-36eef827bbd8\"}},{\"arti_id\":\"arti_14\",\"name\":\"Bungee cord\",\"type\":\"Equipment\",\"subtype\":\"Restraint\",\"material\":\"Fiber\",\"colour\":\"Multi\",\"fixed\":\"yes\",\"persistence\":\"yes\",\"orientation\":\"0\",\"artiNotes\":\"Bungee cord attached with carabiner \",\"recorder\":\"SA\",\"dateRecorded\":\"2023-7-22 9:32:36\",\"shpInfo\":{\"type\":\"Annotation\",\"body\":[{\"type\":\"TextualBody\",\"purpose\":\"tagging\",\"value\":\"arti_14\"}],\"target\":{\"source\":\"http://192.168.200.38:5000/iss_images/iss066e126156.jpg\",\"selector\":{\"type\":\"SvgSelector\",\"value\":\"<svg><polygon points=\\\"2159.20556640625,557.6902465820312 2025.4052734375,753.5427856445312 1983.6988525390625,900.46240234375 1912.4356689453125,1150.610595703125 1742.474609375,1652.811279296875 1591.232421875,2133.68212890625 1564.0845947265625,2205.43017578125 1552.4498291015625,2219.004150390625 1540.81494140625,2259.725830078125 1540.81494140625,2282.995361328125 1520.46142578125,2377.4091796875 1508.82666015625,2423.9482421875 1515.8074951171875,2423.9482421875 1729.8878173828125,2030.69189453125 1912.093505859375,1403.4906005859375\\\"></polygon></svg>\"}},\"@context\":\"http://www.w3.org/ns/anno.jsonld\",\"id\":\"#83fdbec1-0a1e-427f-8d93-3c49be29863f\"}},{\"arti_id\":\"arti_43\",\"name\":\"Power cable\",\"type\":\"Electronic\",\"subtype\":\"Power\",\"material\":\"Plastic\",\"colour\":\"Black\",\"fixed\":\"yes\",\"persistence\":\"yes\",\"orientation\":\"0\",\"artiNotes\":\"Power cable running upwards from opening in the wall\",\"recorder\":\"SA\",\"dateRecorded\":\"2023-7-22 9:37:28\",\"shpInfo\":{\"type\":\"Annotation\",\"body\":[{\"type\":\"TextualBody\",\"purpose\":\"tagging\",\"value\":\"arti_43\"}],\"target\":{\"source\":\"http://192.168.200.38:5000/iss_images/iss066e126156.jpg\",\"selector\":{\"type\":\"SvgSelector\",\"value\":\"<svg><polygon points=\\\"2042.0633544921875,0.7206893563270569 2013.581298828125,0.7206893563270569 2047.901123046875,93.75838470458984 2171.552978515625,545.2022094726562 2226.391845703125,690.678466796875 2259.119140625,786.1329956054688 2286.391845703125,847.951171875 2352.501220703125,1012.118896484375 2401.59228515625,1135.7552490234375 2424.319580078125,1253.0279541015625 2426.1376953125,1306.664306640625 2413.410400390625,1346.664306640625 2382.21435546875,1451.0438232421875 2368.584716796875,1500.0625 2364.0390625,1540.0625 2371.311767578125,1605.51708984375 2384.9482421875,1641.8807373046875 2428.001953125,1740.822509765625 2443.45654296875,1789.9134521484375 2450.729248046875,1838.09521484375 2456.183837890625,1910.822509765625 2461.638427734375,1989.9134521484375 2491.041748046875,2004.136962890625 2489.2236328125,1930.8035888671875 2478.314453125,1815.6519775390625 2470.729248046875,1776.277099609375 2450.729248046875,1722.640625 2432.54736328125,1688.09521484375 2404.36572265625,1624.4588623046875 2395.274658203125,1600.822509765625 2389.16796875,1565.3056640625 2385.531494140625,1527.1239013671875 2393.71337890625,1478.032958984375 2423.71337890625,1388.9420166015625 2447.349609375,1318.032958984375 2445.843994140625,1285.58984375 2437.908447265625,1206.788330078125 2414.988037109375,1114.81103515625 2357.169677734375,955.538330078125 2315.475830078125,858.5260009765625 2275.0771484375,769.6490478515625 2188.8935546875,524.5640869140625 2063.897216796875,69.3139419555664\\\"></polygon></svg>\"}},\"@context\":\"http://www.w3.org/ns/anno.jsonld\",\"id\":\"#f67050cc-740c-4319-9b49-c4fbedb885bb\"}},{\"arti_id\":\"arti_8\",\"name\":\"Carabiner\",\"type\":\"Equipment\",\"subtype\":\"Restraint\",\"material\":\"Metal\",\"colour\":\"Silver\",\"fixed\":\"yes\",\"persistence\":\"yes\",\"orientation\":\"0\",\"artiNotes\":\"Carabiner attaching two ends of a bungee cord\",\"recorder\":\"SA\",\"dateRecorded\":\"2023-7-22 9:38:54\",\"shpInfo\":{\"type\":\"Annotation\",\"body\":[{\"type\":\"TextualBody\",\"purpose\":\"tagging\",\"value\":\"arti_8\"}],\"target\":{\"source\":\"http://192.168.200.38:5000/iss_images/iss066e126156.jpg\",\"selector\":{\"type\":\"SvgSelector\",\"value\":\"<svg><polygon points=\\\"1522.798095703125,2373.834716796875 1493.7110595703125,2387.79638671875 1450.0623779296875,2455.896484375 1404.6865234375,2551.883544921875 1397.7056884765625,2616.456787109375 1409.9222412109375,2630.41845703125 1525.1068115234375,2410.520751953125\\\"></polygon></svg>\"}},\"@context\":\"http://www.w3.org/ns/anno.jsonld\",\"id\":\"#46d40f80-5b87-44bf-8e72-4c865a4ab54c\"}},{\"arti_id\":\"arti_21\",\"name\":\"Resealable bag\",\"type\":\"Stowage\",\"subtype\":\"Container\",\"material\":\"Plastic\",\"colour\":\"Clear\",\"fixed\":\"yes\",\"persistence\":\"yes\",\"orientation\":\"0\",\"artiNotes\":\"Clear resealable bag folded and placed behind handrail with unidentifiable writing in marker\",\"recorder\":\"SA\",\"dateRecorded\":\"2023-7-22 10:7:33\",\"shpInfo\":{\"type\":\"Annotation\",\"body\":[{\"type\":\"TextualBody\",\"purpose\":\"tagging\",\"value\":\"arti_21\"}],\"target\":{\"source\":\"http://192.168.200.38:5000/iss_images/iss066e126156.jpg\",\"selector\":{\"type\":\"SvgSelector\",\"value\":\"<svg><polygon points=\\\"1070.791259765625,3250.606689453125 970.4274291992188,3115.501708984375 1196.1856689453125,2847.341552734375 1352.521728515625,2766.278564453125 1410.484375,2771.9482421875 1763.62744140625,2442.026123046875 1896.8026123046875,2326.2216796875 2111.040771484375,2169.8857421875 2342.649658203125,1978.808349609375 2377.39111328125,1955.6474609375 2516.3564453125,2019.3399658203125 2852.189208984375,2685.21533203125 3020.105712890625,3049.99951171875 3095.378662109375,3136.852783203125 3135.91015625,3252.6572265625\\\"></polygon></svg>\"}},\"@context\":\"http://www.w3.org/ns/anno.jsonld\",\"id\":\"#f9d846cc-b712-4aac-8de5-0e0e271d1cbe\"}},{\"arti_id\":\"arti_29\",\"name\":\"Resealable bag\",\"type\":\"Stowage\",\"subtype\":\"Container\",\"material\":\"Plastic\",\"colour\":\"Clear\",\"fixed\":\"yes\",\"persistence\":\"yes\",\"orientation\":\"0\",\"artiNotes\":\"Clear resealable bag placed behind handrail\",\"recorder\":\"SA\",\"dateRecorded\":\"2023-7-22 10:18:0\",\"shpInfo\":{\"type\":\"Annotation\",\"body\":[{\"type\":\"TextualBody\",\"purpose\":\"tagging\",\"value\":\"arti_29\"}],\"target\":{\"source\":\"http://192.168.200.38:5000/iss_images/iss066e126156.jpg\",\"selector\":{\"type\":\"SvgSelector\",\"value\":\"<svg><polygon points=\\\"1354.383056640625,2767.290771484375 1354.383056640625,2705.6357421875 1761.8011474609375,1975.239990234375 1878.4097900390625,1677.6868896484375 2047.2911376953125,1786.2535400390625 2381.033203125,1850.58935546875 2348.865234375,1939.0511474609375 2763.02685546875,2119.99560546875 2718.796142578125,2192.373291015625 2706.733154296875,2304.9609375 2843.446533203125,2566.3251953125 2867.572509765625,2682.933837890625 2843.446533203125,2823.668212890625 2897.193359375,3013.02197265625 2934.4248046875,3115.408203125 2932.097900390625,3171.25537109375 2792.480224609375,2850.134765625 2706.382568359375,2696.555419921875 2662.17041015625,2533.668212890625 2671.478271484375,2426.6279296875 2652.862548828125,2287.010498046875 2517.89892578125,2026.390869140625 2371.30029296875,1956.58203125 2043.198974609375,2226.509521484375 1857.842041015625,2359.09765625 1413.5150146484375,2771.800048828125\\\"></polygon></svg>\"}},\"@context\":\"http://www.w3.org/ns/anno.jsonld\",\"id\":\"#2d0bb119-3b4d-4551-be25-4e3b59b0593c\"}},{\"arti_id\":\"arti_44\",\"name\":\"Resealable bag\",\"type\":\"Stowage\",\"subtype\":\"Container\",\"material\":\"Plastic\",\"colour\":\"Clear\",\"fixed\":\"yes\",\"persistence\":\"yes\",\"orientation\":\"0\",\"artiNotes\":\"Clear resealable bag placed behind handrail\",\"recorder\":\"SA\",\"dateRecorded\":\"2023-7-22 10:19:58\",\"shpInfo\":{\"type\":\"Annotation\",\"body\":[{\"type\":\"TextualBody\",\"purpose\":\"tagging\",\"value\":\"arti_44\"}],\"target\":{\"source\":\"http://192.168.200.38:5000/iss_images/iss066e126156.jpg\",\"selector\":{\"type\":\"SvgSelector\",\"value\":\"<svg><polygon points=\\\"3136.787353515625,3248.85791015625 3432.73193359375,3248.85791015625 3548.48583984375,3088.11865234375 3585.1787109375,3041.93212890625 3422.237548828125,2899.1904296875 3433.010498046875,2877.64453125 3327.97412109375,2756.44873046875 3193.775146484375,2635.673583984375 3064.03662109375,2543.6826171875 2784.40234375,2388.793212890625 2735.616455078125,2356.133544921875 2844.46826171875,2567.10400390625 2869.59765625,2684.9931640625 2861.849853515625,2704.529052734375 3016.98046875,3055.51220703125 3098.424072265625,3142.773193359375\\\"></polygon></svg>\"}},\"@context\":\"http://www.w3.org/ns/anno.jsonld\",\"id\":\"#28834d74-1a4d-4499-84af-73f29abb747e\"}},{\"arti_id\":\"arti_70\",\"name\":\"Floss picks\",\"type\":\"Equipment\",\"subtype\":\"Body maintenance\",\"material\":\"Plastic\",\"colour\":\"Multi\",\"fixed\":\"yes\",\"persistence\":\"yes\",\"orientation\":\"90\",\"artiNotes\":\"DenTek brand floss picks. Words on packaging: Triple clean floss picks\",\"recorder\":\"SA\",\"dateRecorded\":\"2023-7-22 18:44:49\",\"shpInfo\":{\"type\":\"Annotation\",\"body\":[{\"type\":\"TextualBody\",\"purpose\":\"tagging\",\"value\":\"arti_70\"}],\"target\":{\"source\":\"http://192.168.200.38:5000/iss_images/iss066e126156.jpg\",\"selector\":{\"type\":\"SvgSelector\",\"value\":\"<svg><polygon points=\\\"3090.111328125,2552.04052734375 2944.030029296875,2568.846435546875 2891.027099609375,2576.60302734375 2856.102294921875,2579.875 2792.11083984375,2587.631591796875 2811.502197265625,2781.544921875 2850.284912109375,3008.423583984375 2911.191650390625,3117.7880859375 3043.828369140625,3124.76904296875 3216.0478515625,3113.085693359375 3306.77490234375,3110.80712890625 3227.658203125,3082.8837890625 3209.042724609375,3082.8837890625 3185.77294921875,3103.826416015625 3178.792236328125,3064.26806640625 3190.427001953125,3050.30615234375 3190.427001953125,3001.440185546875 3115.964111328125,2980.49755859375 3174.13818359375,2938.612060546875 3192.75390625,2915.342529296875 3216.0234375,2892.072998046875 3202.061767578125,2831.572021484375 3185.77294921875,2819.937255859375 3195.080810546875,2789.686767578125 3181.119140625,2705.916015625 3141.560791015625,2682.646484375 3130.725830078125,2686.476318359375 3125.27197265625,2640.76123046875\\\"></polygon></svg>\"}},\"@context\":\"http://www.w3.org/ns/anno.jsonld\",\"id\":\"#3d8dc6cc-ee56-4e34-a7ca-cf1b4b75ecf8\"}},{\"arti_id\":\"arti_63\",\"name\":\"Huggies wipes\",\"type\":\"Equipment\",\"subtype\":\"Body maintenance\",\"material\":\"Plastic\",\"colour\":\"Multi\",\"fixed\":\"yes\",\"persistence\":\"yes\",\"orientation\":\"0\",\"artiNotes\":\"Huggies brand wipes with a T written in marker on the lid and 64 wipes. Words on sticker: HUGGIES WIPES ASSY PN SEG33115639-305 L/N W-2101671. The latter numbers are written in pen\",\"recorder\":\"SA\",\"dateRecorded\":\"2023-7-22 18:48:3\",\"shpInfo\":{\"type\":\"Annotation\",\"body\":[{\"type\":\"TextualBody\",\"purpose\":\"tagging\",\"value\":\"arti_63\"}],\"target\":{\"source\":\"http://192.168.200.38:5000/iss_images/iss066e126156.jpg\",\"selector\":{\"type\":\"SvgSelector\",\"value\":\"<svg><polygon points=\\\"3250.575439453125,2446.05078125 3467.708740234375,2456.103271484375 3569.207275390625,2493.360107421875 3635.553466796875,2448.1240234375 3695.868408203125,2466.218505859375 3735.072998046875,2433.04541015625 4124.103515625,2315.431396484375 4277.90625,2348.6044921875 4308.06396484375,2393.8408203125 4383.45751953125,2378.761962890625 4311.07958984375,2484.31298828125 4341.23681640625,2562.72216796875 4396.55712890625,2707.4150390625 4371.39453125,2725.572265625 4462.90380859375,2856.191650390625 4479.9609375,2903.5009765625 4419.64599609375,2927.626953125 4389.48876953125,2978.89453125 4181.40283203125,3006.0361328125 4057.75732421875,3027.146240234375 4015.536865234375,3057.3037109375 3946.1748046875,3078.413818359375 3852.68701171875,3078.413818359375 3804.43505859375,3066.350830078125 3762.214599609375,3048.256591796875 3684.842041015625,3069.303955078125 3605.396240234375,3060.3193359375 3556.170654296875,3087.3984375 3493.84521484375,3093.429931640625 3436.5146484375,3129.681396484375 3382.2314453125,3126.665771484375 3349.05810546875,3126.665771484375 3297.79052734375,3108.5712890625 3225.412841796875,3078.413818359375 3204.302734375,3087.461181640625 3183.1923828125,3108.5712890625 3180.1767578125,3072.38232421875 3190.072021484375,3050.36083984375 3192.081298828125,2998.200439453125 3114.6611328125,2983.02978515625 3178.951904296875,2935.58251953125 3193.09130859375,2903.263671875 3217.677734375,2889.439697265625 3201.171142578125,2818.426513671875 3185.01171875,2827.51611328125 3197.13134765625,2790.1474609375 3176.931884765625,2700.260498046875 3155.059814453125,2697.546142578125 3141.583251953125,2670.971435546875 3086.38232421875,2576.350341796875 3094.11474609375,2567.955078125 3078.96533203125,2557.85546875 3102.194580078125,2545.73583984375 3100.174560546875,2529.576416015625 3216.20458984375,2462.64892578125 3223.589599609375,2464.221923828125 3230.56884765625,2446.930419921875\\\"></polygon></svg>\"}},\"@context\":\"http://www.w3.org/ns/anno.jsonld\",\"id\":\"#e27a58ce-ee1c-4285-a8a7-cc29a7df33ca\"}},{\"arti_id\":\"arti_19\",\"name\":\"Laptop\",\"type\":\"Electronic\",\"subtype\":\"Computing\",\"material\":\"Plastic\",\"colour\":\"Black\",\"fixed\":\"yes\",\"persistence\":\"yes\",\"orientation\":\"0\",\"artiNotes\":\"HP brand laptop, ZBook 15 model attached to the wall with velcro strips on the back and ethernet cable plugged in to the side\",\"recorder\":\"SA\",\"dateRecorded\":\"2023-7-22 18:49:33\",\"shpInfo\":{\"type\":\"Annotation\",\"body\":[{\"type\":\"TextualBody\",\"purpose\":\"tagging\",\"value\":\"arti_19\"}],\"target\":{\"source\":\"http://192.168.200.38:5000/iss_images/iss066e126156.jpg\",\"selector\":{\"type\":\"SvgSelector\",\"value\":\"<svg><polygon points=\\\"2568.529052734375,-7.358399868011475 4463.861328125,-3.4982223510742188 4399.8955078125,363.551513671875 4364.99072265625,517.1309204101562 4318.45166015625,577.6318969726562 4288.201171875,607.8823852539062 4248.64306640625,614.86328125 2568.577392578125,349.5897521972656 2540.65380859375,337.9549560546875 2515.6162109375,300.58807373046875 2514.493896484375,284.8774719238281 2550.073486328125,63.32905197143555\\\"></polygon></svg>\"}},\"@context\":\"http://www.w3.org/ns/anno.jsonld\",\"id\":\"#3627a452-ede8-4e34-9378-2700fd4db171\"}},{\"arti_id\":\"arti_36\",\"name\":\"Ethernet cable\",\"type\":\"Electronic\",\"subtype\":\"Computing\",\"material\":\"Plastic\",\"colour\":\"Blue\",\"fixed\":\"yes\",\"persistence\":\"yes\",\"orientation\":\"0\",\"artiNotes\":\"Blue ethernet cable plugged into the side of a laptop with label attached. Words on label: P1 to SSC\",\"recorder\":\"SA\",\"dateRecorded\":\"2023-7-22 18:51:21\",\"shpInfo\":{\"type\":\"Annotation\",\"body\":[{\"type\":\"TextualBody\",\"purpose\":\"tagging\",\"value\":\"arti_36\"}],\"target\":{\"source\":\"http://192.168.200.38:5000/iss_images/iss066e126156.jpg\",\"selector\":{\"type\":\"SvgSelector\",\"value\":\"<svg><polygon points=\\\"4438.86328125,141.83251953125 4514.4892578125,147.64990234375 4533.0869140625,162.22976684570312 4557.52001953125,162.22976684570312 4558.31396484375,177.98641967773438 4579.28369140625,176.97665405273438 4594.73779296875,172.4311981201172 4605.65673828125,182.41226196289062 4640.1923828125,169.70391845703125 4598.37451171875,123.34028625488281 4845.47216796875,26.560819625854492 4863.3720703125,19.570899963378906 4896.39306640625,58.377716064453125 4920.9384765625,68.37771606445312 4996.84521484375,36.18888473510742 5085.306640625,4.020987033843994 5138.91650390625,-1.1869632005691528 5067.359375,39.95011901855469 4935.04736328125,98.95195770263672 4929.44091796875,111.80362701416016 4664.60546875,208.31143188476562 4644.7919921875,205.29559326171875 4608.88232421875,215.0211639404297 4597.2744140625,229.6329345703125 4532.18798828125,234.12167358398438 4519.84375,243.09913635253906 4494.03369140625,238.6103973388672 4473.83447265625,250.9544219970703 4419.9697265625,244.22132873535156\\\"></polygon></svg>\"}},\"@context\":\"http://www.w3.org/ns/anno.jsonld\",\"id\":\"#0949893f-3d19-4f03-8d44-80f5f53b69b1\"}},{\"arti_id\":\"arti_16\",\"name\":\"Mirror\",\"type\":\"Equipment\",\"subtype\":\"Body maintenance\",\"material\":\"Multi\",\"colour\":\"Silver\",\"fixed\":\"yes\",\"persistence\":\"yes\",\"orientation\":\"0\",\"artiNotes\":\"Mirror attached to wall with noticeable wipe marks\",\"recorder\":\"SA\",\"dateRecorded\":\"2023-7-22 18:53:25\",\"shpInfo\":{\"type\":\"Annotation\",\"body\":[{\"type\":\"TextualBody\",\"purpose\":\"tagging\",\"value\":\"arti_16\"}],\"target\":{\"source\":\"http://192.168.200.38:5000/iss_images/iss066e126156.jpg\",\"selector\":{\"type\":\"SvgSelector\",\"value\":\"<svg><polygon points=\\\"2969.384033203125,749.6122436523438 3966.253662109375,736.208984375 3987.64599609375,1992.7542724609375 2992.819580078125,2013.204833984375 2961.00146484375,1985.93212890625 2938.585693359375,798.865478515625 2938.585693359375,799.4715576171875\\\"></polygon></svg>\"}},\"@context\":\"http://www.w3.org/ns/anno.jsonld\",\"id\":\"#d3777b61-4022-44ca-8298-902951636958\"}},{\"arti_id\":\"arti_26\",\"name\":\"Touch array\",\"type\":\"Equipment\",\"subtype\":\"Experiment\",\"material\":\"Multi\",\"colour\":\"Black\",\"fixed\":\"yes\",\"persistence\":\"yes\",\"orientation\":\"0\",\"artiNotes\":\"Touch array palette used to a microbiology experiment. Three differently colored squares, German Aerospace Center (DLR) logo on top left corner and letters UCL on the right side. Two labels on the top with the words \\\"Touch Array (S/N 04)\\\" and \\\"Do not clean\\\"\",\"recorder\":\"SA\",\"dateRecorded\":\"2023-7-22 18:55:46\",\"shpInfo\":{\"type\":\"Annotation\",\"body\":[{\"type\":\"TextualBody\",\"purpose\":\"tagging\",\"value\":\"arti_26\"}],\"target\":{\"source\":\"http://192.168.200.38:5000/iss_images/iss066e126156.jpg\",\"selector\":{\"type\":\"SvgSelector\",\"value\":\"<svg><polygon points=\\\"4380.0537109375,456.3273620605469 4395.4052734375,445.0157775878906 5003.79833984375,325.4776916503906 5014.5712890625,322.7844543457031 5029.3837890625,325.4776916503906 5035.68212890625,336.6715087890625 5073.822265625,505.92486572265625 5073.822265625,518.04443359375 5063.04931640625,527.4707641601562 5025.80712890625,546.7443237304688 4422.05810546875,667.5193481445312 4408.591796875,667.5193481445312 4399.16552734375,664.8261108398438 4395.12548828125,656.746337890625 4360.11328125,524.7775268554688 4364.1533203125,514.0045776367188\\\"></polygon></svg>\"}},\"@context\":\"http://www.w3.org/ns/anno.jsonld\",\"id\":\"#3f207004-8243-42d5-9c38-31a8a55e3596\"}},{\"arti_id\":\"arti_44\",\"name\":\"Disinfectant wipes\",\"type\":\"Equipment\",\"subtype\":\"Hygiene\",\"material\":\"Plastic\",\"colour\":\"Multi\",\"fixed\":\"yes\",\"persistence\":\"yes\",\"orientation\":\"90\",\"artiNotes\":\"PREempt brand disinfectant wipes. Front side covered in Kapton tape\",\"recorder\":\"SA\",\"dateRecorded\":\"2023-7-22 18:57:48\",\"shpInfo\":{\"type\":\"Annotation\",\"body\":[{\"type\":\"TextualBody\",\"purpose\":\"tagging\",\"value\":\"arti_44\"}],\"target\":{\"source\":\"http://192.168.200.38:5000/iss_images/iss066e126156.jpg\",\"selector\":{\"type\":\"SvgSelector\",\"value\":\"<svg><polygon points=\\\"4583.87353515625,2763.49609375 4701.83740234375,2757.0322265625 4705.46044921875,2753.421630859375 4814.537109375,2752.209716796875 4962.39599609375,2734.0302734375 4987.84716796875,2738.878173828125 5012.08642578125,2749.78564453125 5025.41796875,2767.965087890625 5030.265625,2793.416259765625 5027.841796875,2847.954345703125 5036.3251953125,2850.378173828125 5032.689453125,2856.43798828125 5035.71435546875,2908.175048828125 5041.65625,2950.694580078125 5042.17822265625,2982.50830078125 5072.88134765625,2998.667724609375 5080.9609375,3011.595458984375 5064.80126953125,3018.05908203125 5056.7216796875,3100.472412109375 5080.9609375,3171.573974609375 5080.9609375,3215.204345703125 5068.033203125,3236.211669921875 5077.2646484375,3256.99951171875 4635.57763671875,3264.237548828125 4635.00927734375,3228.76904296875 4633.626953125,3184.621826171875 4607.77294921875,3070.421142578125 4611.69775390625,2926.898193359375 4613.63720703125,2857.08935546875 4602.001953125,2841.576171875 4613.63720703125,2833.81982421875 4574.8544921875,2779.52392578125\\\"></polygon></svg>\"}},\"@context\":\"http://www.w3.org/ns/anno.jsonld\",\"id\":\"#7d087681-3a98-47f9-adf2-7cace418d87e\"}},{\"arti_id\":\"arti_35\",\"name\":\"Dry wipes\",\"type\":\"Equipment\",\"subtype\":\"Body maintenance\",\"material\":\"Multi\",\"colour\":\"White\",\"fixed\":\"yes\",\"persistence\":\"yes\",\"orientation\":\"90\",\"artiNotes\":\"Cargo brand white dry wipes. Words on package: 50 white facial tissues. Words on added label: Dry Wipe SEZ33114924-302\",\"recorder\":\"SA\",\"dateRecorded\":\"2023-7-22 18:59:26\",\"shpInfo\":{\"type\":\"Annotation\",\"body\":[{\"type\":\"TextualBody\",\"purpose\":\"tagging\",\"value\":\"arti_35\"}],\"target\":{\"source\":\"http://192.168.200.38:5000/iss_images/iss066e126156.jpg\",\"selector\":{\"type\":\"SvgSelector\",\"value\":\"<svg><polygon points=\\\"4861.7666015625,1171.72216796875 4712.65478515625,1247.1156005859375 4636.3974609375,1268.9483642578125 4608.75341796875,1281.513916015625 4591.16162109375,1309.158203125 4622.1826171875,1505.1290283203125 4641.423828125,1623.2978515625 4656.50244140625,1733.875 4704.25146484375,1922.3587646484375 4746.974609375,2123.408203125 4772.10595703125,2249.06396484375 4827.39453125,2226.446044921875 4930.43212890625,2226.446044921875 4962.29150390625,2205.451171875 5068.65380859375,2186.236083984375 5121.42919921875,2156.07861328125 5237.7607421875,2146.724853515625 5226.18017578125,1405.576416015625 5226.18017578125,1231.8697509765625 5150.9072265625,1237.659912109375 5064.05419921875,1133.4359130859375 4954.0400390625,1185.5479736328125 4954.10009765625,1189.28759765625\\\"></polygon></svg>\"}},\"@context\":\"http://www.w3.org/ns/anno.jsonld\",\"id\":\"#d52966c0-d909-4f32-842f-57a48d03f842\"}},{\"arti_id\":\"arti_30\",\"name\":\"Power cable\",\"type\":\"Electronic\",\"subtype\":\"Power\",\"material\":\"Plastic\",\"colour\":\"Black\",\"fixed\":\"yes\",\"persistence\":\"yes\",\"orientation\":\"0\",\"artiNotes\":\"Part of a black electric cable running up wall\",\"recorder\":\"SA\",\"dateRecorded\":\"2023-7-22 19:0:46\",\"shpInfo\":{\"type\":\"Annotation\",\"body\":[{\"type\":\"TextualBody\",\"purpose\":\"tagging\",\"value\":\"arti_30\"}],\"target\":{\"source\":\"http://192.168.200.38:5000/iss_images/iss066e126156.jpg\",\"selector\":{\"type\":\"SvgSelector\",\"value\":\"<svg><polygon points=\\\"5218.021484375,526.7850341796875 5218.021484375,578.7227783203125 5167.73291015625,624.01123046875 5071.52734375,708.5673217773438 5050.63037109375,737.6658935546875 5039.72119140625,785.8477172851562 5053.97314453125,846.434814453125 5096.0849609375,895.8477172851562 5187.46337890625,973.9736938476562 5226.18017578125,1006.0510864257812 5226.18017578125,1069.7435302734375 5161.19482421875,1001.5542602539062 5076.771484375,925.1028442382812 4996.3515625,836.64111328125 4988.3095703125,784.3682861328125 4988.3095703125,740.1373901367188 5084.8134765625,639.6127319335938 5084.8134765625,635.5917358398438\\\"></polygon></svg>\"}},\"@context\":\"http://www.w3.org/ns/anno.jsonld\",\"id\":\"#c4678043-2bb6-44d4-919a-1268abde9458\"}},{\"arti_id\":\"arti_31\",\"name\":\"Color calibration card\",\"type\":\"Equipment\",\"subtype\":\"Experiment\",\"material\":\"Plastic\",\"colour\":\"Multi\",\"fixed\":\"yes\",\"persistence\":\"yes\",\"orientation\":\"0\",\"artiNotes\":\"Color calibration card is SQuARE equipment that was erroneously placed within the boundaries of the experiment area\",\"recorder\":\"SA\",\"dateRecorded\":\"2023-7-22 19:2:9\",\"shpInfo\":{\"type\":\"Annotation\",\"body\":[{\"type\":\"TextualBody\",\"purpose\":\"tagging\",\"value\":\"arti_31\"}],\"target\":{\"source\":\"http://192.168.200.38:5000/iss_images/iss066e126156.jpg\",\"selector\":{\"type\":\"SvgSelector\",\"value\":\"<svg><polygon points=\\\"4036.188232421875,3042.021484375 4047.357666015625,3264.013427734375 3304.570068359375,3256.3779296875 3298.287353515625,3109.779541015625 3348.549560546875,3128.6279296875 3386.246337890625,3126.53369140625 3440.697265625,3130.72216796875 3490.95947265625,3093.025390625 3564.2587890625,3086.742431640625 3608.23828125,3061.611328125 3694.103271484375,3072.082763671875 3784.156494140625,3046.951416015625 3821.853271484375,3069.988525390625 3855.361572265625,3076.271240234375 3911.90673828125,3078.365478515625 3955.88623046875,3078.365478515625 4022.90283203125,3055.32861328125\\\"></polygon></svg>\"}},\"@context\":\"http://www.w3.org/ns/anno.jsonld\",\"id\":\"#e51dc238-319d-400e-9988-da3039779d66\"}},{\"arti_id\":\"arti_52\",\"name\":\"Cable tie\",\"type\":\"Equipment\",\"subtype\":\"Restraint\",\"material\":\"Fabric\",\"colour\":\"Black\",\"fixed\":\"yes\",\"persistence\":\"yes\",\"orientation\":\"0\",\"artiNotes\":\"Cable tie wrapped around handrail\",\"recorder\":\"SA\",\"dateRecorded\":\"2023-7-23 10:25:7\",\"shpInfo\":{\"type\":\"Annotation\",\"body\":[{\"type\":\"TextualBody\",\"purpose\":\"tagging\",\"value\":\"arti_52\"}],\"target\":{\"source\":\"http://192.168.200.38:5000/iss_images/iss066e126156.jpg\",\"selector\":{\"type\":\"SvgSelector\",\"value\":\"<svg><polygon points=\\\"2119.455322265625,1814.15673828125 2135.81884765625,1821.429443359375
[truncated: 4,516,578 more chars]
