# Supplementary material for: Archaeology in space: The Sampling Quadrangle Assemblages Research Experiment (SQuARE) on the International Space Station. Report 1: Squares 03 and 05
Source: PLoS One. 2024 Aug 7;19(8):e0304229. doi: 10.1371/journal.pone.0304229 (PMC11305871; doi:10.1371/journal.pone.0304229)
Supplement: S1 File — The archived version of the repository is at Zenodo, DOI: 10.5281/zenodo.10648399. (ZIP) [file pone.0304229.s005.zip]

Archive with 37 entries (28 files):
- MRE-RocketAnno-master/
- MRE-RocketAnno-master/.DS_Store
- MRE-RocketAnno-master/.gitignore
- MRE-RocketAnno-master/README.md
- MRE-RocketAnno-master/electron-builder.config.json
- MRE-RocketAnno-master/electron_svelte.svg
- MRE-RocketAnno-master/icon.png
- MRE-RocketAnno-master/package.json
- MRE-RocketAnno-master/src/
- MRE-RocketAnno-master/src/.DS_Store
- MRE-RocketAnno-master/src/app.html
- MRE-RocketAnno-master/src/app.scss
- MRE-RocketAnno-master/src/electron.cjs
- MRE-RocketAnno-master/src/lib/
- MRE-RocketAnno-master/src/lib/.DS_Store
- MRE-RocketAnno-master/src/lib/LoadModal.svelte
- MRE-RocketAnno-master/src/lib/NewModal.svelte
- MRE-RocketAnno-master/src/lib/assets/
- MRE-RocketAnno-master/src/lib/assets/RA-icon-no-circle-thick.svg
- MRE-RocketAnno-master/src/lib/assets/RA-icon-no-circle.svg
- MRE-RocketAnno-master/src/lib/assets/RA-icon-rocket.svg
- MRE-RocketAnno-master/src/routes/
- MRE-RocketAnno-master/src/routes/+layout.js
- MRE-RocketAnno-master/src/routes/+layout.svelte
- MRE-RocketAnno-master/src/routes/+page.svelte
- MRE-RocketAnno-master/src/routes/api/
- MRE-RocketAnno-master/src/routes/api/workspace/
- MRE-RocketAnno-master/src/routes/api/workspace/+server.js
- MRE-RocketAnno-master/src/routes/workspace/
- MRE-RocketAnno-master/src/routes/workspace/+page.svelte
- MRE-RocketAnno-master/src/stores.js
- MRE-RocketAnno-master/static/
- MRE-RocketAnno-master/static/.DS_Store
- MRE-RocketAnno-master/static/favicon.ico
- MRE-RocketAnno-master/static/robots.txt
- MRE-RocketAnno-master/svelte.config.js
- MRE-RocketAnno-master/vite.config.js
