# Supplementary material for: Archaeology in space: The Sampling Quadrangle Assemblages Research Experiment (SQuARE) on the International Space Station. Report 1: Squares 03 and 05
Source: PLoS One. 2024 Aug 7;19(8):e0304229. doi: 10.1371/journal.pone.0304229 (PMC11305871; doi:10.1371/journal.pone.0304229)
Supplement: S1 File — The archived version of the repository is at Zenodo, DOI: 10.5281/zenodo.10648399. (ZIP) [file pone.0304229.s005.zip › MRE-RocketAnno-master/package.json]

{
  "author": "anonymous",
  "devDependencies": {
    "@sveltejs/adapter-node": "^1.0.0-next.101",
    "@sveltejs/adapter-static": "^1.0.0-next.48",
    "@sveltejs/kit": "^1.0.0-next.562",
    "concurrently": "^6.5.1",
    "electron": "^24.3.0",
    "electron-builder": "^24.4.0",
    "electron-reloader": "^1.2.3",
    "sass": "^1.56.1",
    "svelte": "^3.53.1",
    "svelte-preprocess": "^4.10.7",
    "vite": "^4.0.4"
  },
  "license": "",
  "private": true,
  "dependencies": {
    "@recogito/annotorious-openseadragon": "^2.7.10",
    "@recogito/annotorious-selector-pack": "^0.5.3",
    "@recogito/annotorious-shape-labels": "^0.2.3",
    "area-polygon": "^1.0.1",
    "electron-serve": "^1.1.0",
    "electron-window-state": "^5.0.3",
    "exifreader": "^4.12.1",
    "file-saver": "^2.0.5",
    "jszip": "^3.10.1",
    "jszip-utils": "^0.1.0",
    "lucide-svelte": "^0.233.0"
  },
  "main": "src/electron.cjs",
  "scripts": {
    "dev": "vite dev",
    "package": "npm run build && electron-builder --config electron-builder.config.json",
    "dev:package": "npm run build && electron-builder --config electron-builder.config.json --dir",
    "electron": "concurrently --kill-others \"vite dev\" \"electron src/electron.cjs\"",
    "preview": "vite preview",
    "build": "vite build"
  },
  "version": "1.0.0",
  "name": "RocketAnnotater",
  "type": "module",
  "description": "Humanities-focused image annotation application."
}
