# Supplementary material for: Archaeology in space: The Sampling Quadrangle Assemblages Research Experiment (SQuARE) on the International Space Station. Report 1: Squares 03 and 05
Source: PLoS One. 2024 Aug 7;19(8):e0304229. doi: 10.1371/journal.pone.0304229 (PMC11305871; doi:10.1371/journal.pone.0304229)
Supplement: S1 File — The archived version of the repository is at Zenodo, DOI: 10.5281/zenodo.10648399. (ZIP) [file pone.0304229.s005.zip › MRE-RocketAnno-master/src/app.scss]

$primary: #ff3e00;

:root {
  font-family: -apple-system, BlinkMacSystemFont, "Segoe UI", Roboto, Oxygen, Ubuntu, Cantarell, "Open Sans", "Helvetica Neue", sans-serif;
}

html, body {
  margin: 0;
  padding: 0
}

a {
  color: black;
}

.text-primary {
  color: $primary;
}

// annotorious pop-up
.r6o-arrow {
  visibility:hidden;
}

.r6o-editor {
  margin-top: -11px;
}

.r6o-editor-inner {
  width: 30px;
  height: 30px;
  // background-color: transparent !important;
  border-radius: 50% !important;
}

.r6o-footer {
  height: 30px;
  padding: 0px !important;
}

.r6o-btn {
 visibility:hidden;
}

button.r6o-btn.left.delete-annotation {
  visibility:visible;
  width: 30px !important;
  height: 30px !important;

  top: unset !important;
  left: unset !important;

}
