# Supplementary material for: Archaeology in space: The Sampling Quadrangle Assemblages Research Experiment (SQuARE) on the International Space Station. Report 1: Squares 03 and 05
Source: PLoS One. 2024 Aug 7;19(8):e0304229. doi: 10.1371/journal.pone.0304229 (PMC11305871; doi:10.1371/journal.pone.0304229)
Supplement: S1 File — The archived version of the repository is at Zenodo, DOI: 10.5281/zenodo.10648399. (ZIP) [file pone.0304229.s005.zip › MRE-RocketAnno-master/src/electron.cjs]

const {app, ipcMain, BrowserWindow} = require("electron");
const serve = require("electron-serve");
const ws = require("electron-window-state");
try { require("electron-reloader")(module); } catch {}

const loadURL = serve({directory: "."});
const port = process.env.PORT || 3000;
const isdev = !app.isPackaged || (process.env.NODE_ENV == "development");
let mainwindow;

function loadVite(port) {
    mainwindow.loadURL(`http://localhost:${port}`).catch(() => {
        setTimeout(() => { loadVite(port); }, 200);
    });
}

function createMainWindow() {
    let mws = ws({
        defaultWidth: 1200,
        defaultHeight: 840
    });

    mainwindow = new BrowserWindow({
        x: mws.x,
        y: mws.y,
        width: mws.width,
        height: mws.height,

        webPreferences: {
            nodeIntegration: true,
            contextIsolation: false,
            webSecurity: false,
            devTools: isdev || true
        }
    });

    mainwindow.once("close", () => { mainwindow = null; });

    if(!isdev) mainwindow.removeMenu();
    else mainwindow.webContents.openDevTools();
    mws.manage(mainwindow);

    if(isdev) loadVite(port);
    else loadURL(mainwindow);
}

app.once("ready", createMainWindow);
app.on("activate", () => { if(!mainwindow) createMainWindow(); });
app.on("window-all-closed", () => { if(process.platform !== "darwin") app.quit(); });
