# Supplementary material for: Archaeology in space: The Sampling Quadrangle Assemblages Research Experiment (SQuARE) on the International Space Station. Report 1: Squares 03 and 05
Source: PLoS One. 2024 Aug 7;19(8):e0304229. doi: 10.1371/journal.pone.0304229 (PMC11305871; doi:10.1371/journal.pone.0304229)
Supplement: S1 File — The archived version of the repository is at Zenodo, DOI: 10.5281/zenodo.10648399. (ZIP) [file pone.0304229.s005.zip › MRE-RocketAnno-master/src/routes/api/workspace/+server.js]

import { json } from '@sveltejs/kit';
import fs from "fs-extra";

/** @type {import('./$types').RequestHandler} */
export async function POST({ request }) {
    console.log("hack-ed the mainframe")
    const { req } = await request.json();

    let fp = Object.keys(req)[0] + "RocketAnno_project.json"
    console.log(fp)
    fs.writeJson(fp, req, err => {
        if (err) return console.error(err)
        console.log('save successful!')
     })

    return json(req);
}
