# Supplementary material for: Archaeology in space: The Sampling Quadrangle Assemblages Research Experiment (SQuARE) on the International Space Station. Report 1: Squares 03 and 05
Source: PLoS One. 2024 Aug 7;19(8):e0304229. doi: 10.1371/journal.pone.0304229 (PMC11305871; doi:10.1371/journal.pone.0304229)
Supplement: S1 File — The archived version of the repository is at Zenodo, DOI: 10.5281/zenodo.10648399. (ZIP) [file pone.0304229.s005.zip › MRE-RocketAnno-master/svelte.config.js]

import preprocess from "svelte-preprocess"
import adapter from "@sveltejs/adapter-static"
//import node from "@sveltejs/adapter-node";

//const dev = process.env.NODE_ENV == "development"

export default {
    kit: {
        //adapter: node()
        adapter: adapter({
            fallback: 'index.html',
        }),
    },

    preprocess: preprocess(),
}
