# Supplementary material for: Archaeology in space: The Sampling Quadrangle Assemblages Research Experiment (SQuARE) on the International Space Station. Report 1: Squares 03 and 05
Source: PLoS One. 2024 Aug 7;19(8):e0304229. doi: 10.1371/journal.pone.0304229 (PMC11305871; doi:10.1371/journal.pone.0304229)
Supplement: S1 File — The archived version of the repository is at Zenodo, DOI: 10.5281/zenodo.10648399. (ZIP) [file pone.0304229.s005.zip › MRE-RocketAnno-master/vite.config.js]

import { sveltekit } from "@sveltejs/kit/vite";

/** @type {import('vite').UserConfig} */
const config = {
    plugins: [sveltekit()],

    server: {
        port: 3000
    }
};

export default config;
