# Supplementary material for: Archaeology in space: The Sampling Quadrangle Assemblages Research Experiment (SQuARE) on the International Space Station. Report 1: Squares 03 and 05
Source: PLoS One. 2024 Aug 7;19(8):e0304229. doi: 10.1371/journal.pone.0304229 (PMC11305871; doi:10.1371/journal.pone.0304229)
Supplement: S2 File — The code is available in the ‘SQuARE-notebooks’ repository on Github.com in the ‘notebooks’ subfolder at https://github.com/issarchaeologicalproject/SQuARE-notebooks/tree/main; archived version of the repository is at Zenodo, DOI: 10.5281/zenodo.10654812. The software can be run online in the Google Colab environment (https://colab.research.google.com) or any system running Jupyter Notebooks (https://jupyter.org/). (ZIP) [file pone.0304229.s006.zip]

Archive with 11 entries (8 files):
- SQuARE-notebooks-main/
- SQuARE-notebooks-main/LICENSE
- SQuARE-notebooks-main/README.md
- SQuARE-notebooks-main/data/
- SQuARE-notebooks-main/data/readme.md
- SQuARE-notebooks-main/data/square_03_complete.json
- SQuARE-notebooks-main/data/square_05_complete.json
- SQuARE-notebooks-main/notebooks/
- SQuARE-notebooks-main/notebooks/ISSAP_first_analyses.ipynb
- SQuARE-notebooks-main/notebooks/readme.md
- SQuARE-notebooks-main/square.png
