# Supplementary material for: Archaeology in space: The Sampling Quadrangle Assemblages Research Experiment (SQuARE) on the International Space Station. Report 1: Squares 03 and 05
Source: PLoS One. 2024 Aug 7;19(8):e0304229. doi: 10.1371/journal.pone.0304229 (PMC11305871; doi:10.1371/journal.pone.0304229)
Supplement: S2 File — The code is available in the ‘SQuARE-notebooks’ repository on Github.com in the ‘notebooks’ subfolder at https://github.com/issarchaeologicalproject/SQuARE-notebooks/tree/main; archived version of the repository is at Zenodo, DOI: 10.5281/zenodo.10654812. The software can be run online in the Google Colab environment (https://colab.research.google.com) or any system running Jupyter Notebooks (https://jupyter.org/). (ZIP) [file pone.0304229.s006.zip › SQuARE-notebooks-main/README.md]

# SQuARE-notebooks
Sampling Quadrangle Assemblages Research Experiment (SQuARE) computational notebooks

[![DOI](https://zenodo.org/badge/756410391.svg)](https://zenodo.org/doi/10.5281/zenodo.10654811)

See [our blog post](https://issarchaeology.org/space-archaeology-for-real/).

![SQuARE Mission Patch](square.png)

_The SQuARE mission patch, designed by @cheatlines. As she explains: “It’s a test trench made of tape with little color card squares representing the presence and absence of objects.”_
