# Supplementary material for: Archaeology in space: The Sampling Quadrangle Assemblages Research Experiment (SQuARE) on the International Space Station. Report 1: Squares 03 and 05
Source: PLoS One. 2024 Aug 7;19(8):e0304229. doi: 10.1371/journal.pone.0304229 (PMC11305871; doi:10.1371/journal.pone.0304229)
Supplement: S2 File — The code is available in the ‘SQuARE-notebooks’ repository on Github.com in the ‘notebooks’ subfolder at https://github.com/issarchaeologicalproject/SQuARE-notebooks/tree/main; archived version of the repository is at Zenodo, DOI: 10.5281/zenodo.10654812. The software can be run online in the Google Colab environment (https://colab.research.google.com) or any system running Jupyter Notebooks (https://jupyter.org/). (ZIP) [file pone.0304229.s006.zip › SQuARE-notebooks-main/data/readme.md]

## Exported Context Annotations

This folder contains the exported annotations for Square 03 and Square 05, as .json files.

This data has been cleaned to removed personal, private, or protected information as per research protocols devised in consultation with NASA.
