# Supplementary material for: Archaeology in space: The Sampling Quadrangle Assemblages Research Experiment (SQuARE) on the International Space Station. Report 1: Squares 03 and 05
Source: PLoS One. 2024 Aug 7;19(8):e0304229. doi: 10.1371/journal.pone.0304229 (PMC11305871; doi:10.1371/journal.pone.0304229)
Supplement: S2 File — The code is available in the ‘SQuARE-notebooks’ repository on Github.com in the ‘notebooks’ subfolder at https://github.com/issarchaeologicalproject/SQuARE-notebooks/tree/main; archived version of the repository is at Zenodo, DOI: 10.5281/zenodo.10654812. The software can be run online in the Google Colab environment (https://colab.research.google.com) or any system running Jupyter Notebooks (https://jupyter.org/). (ZIP) [file pone.0304229.s006.zip › SQuARE-notebooks-main/data/square_03_complete.json]

{"ctxt_0":[{"filename":"iss066e123429crop.jpg","filepath":"/iss_images/iss066e123429crop.jpg","exifInfo":{"Bits Per Sample":{"value":8,"description":"8"},"Image Height":{"value":2944,"description":"2944px"},"Image Width":{"value":3014,"description":"3014px"},"Color Components":{"value":3,"description":"3"},"Subsampling":{"value":[[1,17,0],[2,17,1],[3,17,1]],"description":"YCbCr4:4:4 (1 1)"},"Thumbnail":{"Compression":{"id":259,"value":6,"description":6},"XResolution":{"id":282,"value":[72,1],"description":"72"},"YResolution":{"id":283,"value":[72,1],"description":"72"},"ResolutionUnit":{"id":296,"value":2,"description":"inches"},"JPEGInterchangeFormat":{"id":513,"value":1250,"description":1250},"JPEGInterchangeFormatLength":{"id":514,"value":9906,"description":9906},"type":"image/jpeg","image":{},"base64":"/9j/7QAMQWRvYmVfQ00AAf/uAA5BZG9iZQBkgAAAAAH/2wCEAAwICAgJCAwJCQwRCwoLERUPDAwPFRgTExUTExgRDAwMDAwMEQwMDAwMDAwMDAwMDAwMDAwMDAwMDAwMDAwMDAwBDQsLDQ4NEA4OEBQODg4UFA4ODg4UEQwMDAwMEREMDAwMDAwRDAwMDAwMDAwMDAwMDAwMDAwMDAwMDAwMDAwMDP/AABEIAJwAoAMBIgACEQEDEQH/3QAEAAr/xAE/AAABBQEBAQEBAQAAAAAAAAADAAECBAUGBwgJCgsBAAEFAQEBAQEBAAAAAAAAAAEAAgMEBQYHCAkKCxAAAQQBAwIEAgUHBggFAwwzAQACEQMEIRIxBUFRYRMicYEyBhSRobFCIyQVUsFiMzRygtFDByWSU/Dh8WNzNRaisoMmRJNUZEXCo3Q2F9JV4mXys4TD03Xj80YnlKSFtJXE1OT0pbXF1eX1VmZ2hpamtsbW5vY3R1dnd4eXp7fH1+f3EQACAgECBAQDBAUGBwcGBTUBAAIRAyExEgRBUWFxIhMFMoGRFKGxQiPBUtHwMyRi4XKCkkNTFWNzNPElBhaisoMHJjXC0kSTVKMXZEVVNnRl4vKzhMPTdePzRpSkhbSVxNTk9KW1xdXl9VZmdoaWprbG1ub2JzdHV2d3h5ent8f/2gAMAwEAAhEDEQA/ANEu9zzyC5xj5qPqR9HWeEEjKadWi0eLPa7/ADHe3/NekLqj7N3p3H8ywbCfhuUQFAAdGW2FrL7LbRY0GWltRLhtb7XN3lv03WO3/u+n9NRfTYXsc1gbu/nHkVlwgP8Ad7NrP0jnepYyuvYi+jdPu7oldb+HN+YRtVOaaHBzh6ZcGSWOZo4vduPqfT/Mdt/qK5DiP0ZJPdruD8HI3ondMIlbDER35SU1BZYDBaQRy08hO2y06scWlup0n8FoDE9cTIBboD/BCtpdSBugsJA3g8F30Wv/AHd6Sm9gloPqOIDQyXHtAVem23Nz23N9rGvaWTw1oPKlXB6fkgaltUj+y4bgrcVUspbUIaWAg9y52qXRHVs4FH2bDrxwxrDVa5jmtBDWt/N0e57votZ+ehZn1G+qGUNrcdtR4ace1zD8mb3s/wDA1YxCQXgncCQS4+Ov96sXNowWNyc66vGYHD3WuaxszOtlh2qpzvMZcUsQx4vcjO+OV8Pt1w/9LiXQjEg3Kq2fOOt/Uzptedfh9MOZZZQWixz2ttYHOE7GNor+0P5+mjdBozfqyMjFswftN17mWvvdY/GrYxrdtdD7Lseyr1vp2elXa+33/wA0upu+sWNit6plYNVuX6znuDsWtz6wwMb+uXX0td+aP0Xv/wDSiw8vM6i47aemv3EfpLs6ymvkTsrxaPt3pM/e/wANZ/hrnq3WmrFaXN+tYdYKacdltAaDbW3Mrpc4n82ywtdd6GjvZU2n1P8AC2f4FQb9b73NDKul1Q32NrZm1ctbv9KuttA93pj2VtVSt2Ywh+VkVVMA91eFj1Of/Yzc9lux3/F4yFTj4r8vqRxsBvVuoYt1IZjZdnqOdSWV2PcfVI/nrLb/AHsr9Ov9GhQTq9D0bMz+v9It6j03Fq9Wq51H2a28tkhldzHNu9D6TvX/AJl9df8Axyj0zqP7Qrv9Sh2Nfi3GjIpLg8B4EzXY0N3Md/VVb6ndZyOjdY/5qsrpvwmNflX3B21+KX7rn0ZN7fUpzPR/QY+/9BZvur/0fprVzMPHwrt/T21F2U1191ZlwDrnb23tyW7nfpYf6VbvWqr2fo/TTuGNWiyuAFGyrHrx7XCqsba3u0Y3s1zvBCwzmFjjlhjX73bAwzDPzPUdo31P6iWeXinQwOD9ybKIorgaf//QtPyqa/puiOZRG5WLazY5zHtPZ0EKjl9JwLWh7Q5ry6N07ufFv/kVk5PSn1OLWNa/bqdh7fD81KWCcdxfiEQ5iE9tPCT0jaMcfzFpon907mf9tv3f9FzFMPyWH3MZe1vLqSGuP/WrD/1Fi4om6ufc5o1AIIgkEbRr9H/hPpqxVfe0tcx1hLjpsJDYA8Z3fS/sJlMlvZsysWxwrc707D/g7Bsf8mvjd/YRthjRce3q+XHo22ixgbucx5kf2Rc17f8Apq3R1TKqANTjsIBaGu3MI/qPHt/sPSpNvU1exgd2Gp/1+SV7WkbSJY4He0+ent+5YNX1kt4t2t8wSR/1W5v+arP7dxXV+praY4Zudr/3xBLp9Noa71seydljHNnvEhQebqGtNrg41jYGdnBp21+/6Td233oPQ+q15GSXXEVbyGVtJiT2Z/Xcq1lrbbn11N322uLtk7WgEk7nv+jX/wCfP3ElO5gZTaMH7Vm2tYNTZYfa3U/ow1nu3f8ABMZ+kT4/1c6ZdYb/ALE3EobBL7Qbc6wEf4bKyTfkYNT5/mm2fbP5eJ/NIeDisZYzKyXC3Ir/AJskRXSDz9mqP0Nrf8O/9Op/VLNsf0Oi6yA+1z3S7QkBw222fnPs19j3fTTtK8Vh3ZZFX2fpPXqyRXUKcj0cdgDdtbqn7X2Vfm7nNf6b/wDCLF6niejkOtfLmWGWvcZEwA5n7rHNWhcBbR9Z7Q8WstreweI2V312Uvn9x3/QXAftL6wYnRse/H61BO71MN3ogsYwWbrHvfZ691rvSbtrso9W31P8IozOMBHjNcR4Y/3vmUXpGtfkH0KoLjp5Ad3Od+a1ZuN1PpvS/rX1tmVYcS3JFVWJ1BtfrGotYzc30/8Ah/Z7vofo1z+H9Z/rDkXei7qTsehoLrXlrPawfS/Rbf0j3fmVLT+qTLKX9T+srj67ulY++n1NC/IySaqHP/kV1ts3enZ+j/wSl4aRb13SKenN6nawY7cbqHV7XZtlAAZdXh1sqqp+1MZ/RrM3N/X/ALN/wn6T30ql9TqrRg5bGufbXj5l2PQHnc5tVZ/R1/2XWWOVD6oY3UMf685n7SeyzLuxn3WvqJLZfbT7W72sc1rdu1jP9GtL6ivnpmZYTHqZmSfvdWmyUHYysjGwsV+XlvGPRUAbLHzAkhreJd7nuWRnfWDpzsN14Fxo022+mQ10nZ7Sf5f6NF+suLbn9KysSkB9trQKqyRDnNc2xrfd7fzFzbum/WbI6ecKzDx6amtANz7fcQw7me2kvbvZsbX/AFP5aMeE3aTfR//RuswW5GMcj7YKmVuLCwM3bD7f3v3m7Nn6NVrsXFLbm02OuyDWdlpJDQea/awVs2usWRiYPX+mWWHFvfW1zRFbXNuYXj6HqfbGh21rf9H/ANuqOV1D62PZ6bvQYO7q6mz+Ftjf81imyTyGR4b4elBr4seIQAlXFWtn/wBCk5mT1SovJsBF1g97QwjX85jg76W36Kix9ws30Md6ZAJABBaf5Tf+/KtnuycR7Lst7S60n9J6T3GR4myxitYTm5VDLbsvIbU8kMFNTazofd7wbrf+kmTIJ0iR3DJC4izIHs2LGXOY11m+oWDc1wAkj4OG1Mw2NO1zg48hzQRI/srVw6Oihjqv05Nx3ONnqFznf6Tda76X9VEd0HHcCcfLcxx4ZdUZ8v0lX/kFGAb+U/Yyccf3h9riWW27tru3JAmf85TqNrXCxoJjWQNrh930lbd0TqPqlgaLCT7C3UP/AOL/ADt3/Bo56V1THqJbiXFvPqMG9u0+Jr9XduajQ26p4ut6FQzn149djNz7HXMBM6gav3Uv+my79Hs37voPetyhtbCfSI9M61jx/N9XX3O/rLmK6r6bGXO3VtZbW5z9pAaS702Pdu2/nvW1d67M+7HyMe5r62ueAKyWfRL6Gi36Pp3P21+r/NsUYj65VrYif+kv4vSL8Xcx7yN5G57Kml0Vt3uJH0Kqq/8ACW3WexqvYP7TOI27Ix3Y1oMtos27jUPb+ksD3N2s9r6vU/mq/wBH/g61ynT8jr7rnB7vsuMGm3JLbPoMaNjfRrlrXvte5tFNd2/9LYuhqzqMvo9luZXtyWBrTS073MuAc6l1D49zP/RT7fW/PTxA3R2J6epYZxOoLPCyKDX124D1aBY6faWn2tsbdWdP0jf+EauSoopGRgNGFRbFOTtc7ILJG5zR/wBqG+h/ON9n6L6b/wBH+iXRYmSMfGvbc/fbkAlrq9waGv3bqnfR9tbnf4T9IsHJ6Zl/bab6sbGd6bLKyyx97AfUc14d+ja/bt2v9jPS/nrP0aQhLsVpyQ/eDm100vZ0ev7Bjufex3pCy87Hn3Wbcn9I77M3a71v+O9i08nHfi/U5rfs9LT1LLsyLK/V9rK6HDHx/s7y79Kz1v0tX6T6Fn/W02B9U23HCs6k2j9ndOZszdotJuJG2uhjbNjXXWObVZ+j9P0v+2lY679T+q9YzzkXW49VWPtowcJld3pUUVn+j7K8f9J6jP5yyr/z36KRFb6JBB21W+p1LKvrZmVHHpxH14zSKcZ5sqAdZV9B7vz1d+olYHQ7vUZ7hlZBIdIglzPpKj0jpdXTOq599tbGVX1HGOJiCytoII3zY812trs/P2e9afRP8m4VmM6wOdZa+zftAADtsN99n5uz6SJxzIFBHuQG5dlzGQSGgccfFRtYHMLWgaqm3qNTpD7QB3nY0febE13U6WAEWBrSDDy0vaTHsG6nf7N384l7U/3Ve7Du/wD/0sLD6hkADHfa8CNrAHED8Pz/APq1k9Zz8yu7bXlXMiPaHvJIP528u/srX6j0+ym01WAbiN1bx9Gxv77P+/s/wazsnHqzGhtrN+Q3RpkgvA/N0I/T/wDn7/jf52SEzKPBsekv+5kxzxiMuOr7x/bFq0dRyrqnMsAyTs2WBwlwY5zXbmO+g27dU33v/MXYf4vG+rbm5LmCWhldcgQzebLLtrXENbv2Lj2ljKhXUxjWA7iIPu8nuneuo+pPX+ndJGVV1G00ev6bq8ja57QWBzHVv9MOcz6f0/oKY4pxxyvXQba/pascckJTjWmp38mz9YTY7N6qBlWlhZc0Yu93psdVj130W0M+hTa3Jr9T1Kn/AJ9tf+EXGMz+qVEVnKt2EgOl7joSN3uJ3tXUdZ6xgXZHVH02VZBy3WtofU82Ocy01t9Syv02/ZmVUMfv9W3e+30a6a/53YP6m4WNmderGS1llNVdlhrtDXNcY9Jjdlnte7dbvTIREMOTLIaQBPnwpySJywxjeTbrodVjjIZktbQ8gCsX2erJe5np7LPpO3N/wdiy+kdYz7ep/Zr8q2ytotZU1zzDdpdY2P8AprouodO6thY2fkZ2HTT06qqyzDZRYNtdznN+xsc1noW2Vb3/AKRmz6a5n6tYbn9Suy7Ru9EEtA4L7S4f9FnqJmGYyY5zoEDTi8T4pnHgnGN7615bu9nWOvx24pJLS5tlu6TuLda2e78z89Cv+s1Ww9J64x2QxjQ/FzgXC6ou/Mtcz9JdT/L/AJ3/AI9Gv6dnXv8AUx3moH6TXUm0E+Oj69qyc76sdVyb/WffUXQGya7KxA47Wp8Y4+u9VfVBOUEkbXoOjvZVOK7oF2NjWuoqLRk/aKXk2WuraXY5uyHF/q07v8Gz02LmHtzacZl9uRe7fZsrL7CDt2l7vzv5K6XoPSbcTpWR03LyKy+4uOJY0EsqLm/nufsc5j7ttjq9v7/+kXHZ+b1C15xs4Vsdj2O3AN27Xt3VvG6ShERjkBMtAfpJdPilChHcfUNvpNrsjOqZfY+xj98sc98aMc8Ew795aeeenUUPda6ulzw5tTrHvMuiP33P/r7VjdEupZ1TG3ObDy6se6PdYx1dc7f+Ec1EoGVnfWaqvJcHHpbja5obPtpe211ez852vv8A6iky5436NdN9oseLl5GJMzVH5bucr/d/xXT+vvVK/tH7CxMevFw+nPNgbVLd1trGvt9o/d9REvx6LWhlzN7G7SGmYkN/klqzfrvjGnr2Rc4/oc8Nycew6B7Xsbv2n96uwO3Kk76xZx/Pp4j6P/maXuYxGIvUDXQ/N1TLHkMpaaE9/wBFB1aqqrqWRVW0NrY4BrRMD2tOi0uh4ODd071bsaq6z1nt3PbJgCvaPxWLk5Zych+Ra9pssILtug0G3QfJHxOs5WJR6FD6xXuL/c0OMu27vd/YTzkgQNVntz6Cm99YcPDppxjTjVVFz3hxYwCYaz6SD9Xi5ucaWOLKnse57GmA4sH6P/N3KrmdUys5rG3ua4Vklu1u3VwDXf8AUqOJmW4d4vp27w1zRuEiHDadEY0Y6IlxA0S//9MrqaLsY494OwuMEcsd+bZW795c51HFfj2upvIa8EEO/NeD/N3M/lbf7da3erZlHTq2tpeG5RZveXasaxv0su5n8l381W3332/o1wnUeuW5twBttGNW4lkuG9znfzl9v0v0tn/gf0E2A18F8zppv0b3UKGsH2n1TY6553SABJBdOiBiMF+Qynds3z7tNNPFyj0m5uVXfW5tmTllwNEn21MBAtudW5zarf0fs9Lb/wAX++pZJycbq+PUafQNrxtY5oaSxz9jHho/f96t/eaidDdGv2NT7vZBJG4t07uiuqxb8j7Qx4x2lzmiytx7fmtdu/OWbLXEBwBBI51XSM6HlXsyqse1r3XVPrYHAhrN7hZue/3+3+wi4+B0nodTrSW9QzqwTvshrAQN2zHp+j/n77EsHOSMZGXqN+kxHAP+crLygEhw+n96zxf9FbC6HkWV+n6+QcMkbqXPLKnQdzdzd213u93tar7MjAwG+i7LD2tJ/VsesFoP8qyPY5UsL6xdStyay4Vy4e3Qgg/Sbtfu9n9lip42Hk55sfUWMGrn22uhjXODnVte/wD4R3t/8+bK/ekBORPHpHfSt0nhiBway21ego+suHS6mt+9ouksa4mdTtl21zWs9/0Nzvpq1k/Wnp7D6Zx7XEauAe5mn9YP3f2VxYZY5hFtTH2ua0S2XB4+jD2t9vtZ/Nvr/wAIiW2ZZs3Px/TaGgDfv4aI5LD/AJzkvajev5oGWf8AIPYYPWOl5UsN1kCAWZLWnn/hgA7/AD7Fm/WH6k1Z1r8/pdn6a929+NcYY4/vY93u/wC23/8AbiyMLKbVXa6xjTu27Nh1nvu3K9R1fKx622Ydhq3GSxwDqnD/AISl3sd/1aHAYm4H6S1injsVIfWOknm/2JkU9QrwM6p+DZYHOa5zdfYDZupdu2W/R+nXYr/1UsfRn9Qucz1MhtjSLAG7g8Ps8Q79Fb73Prp/wzKP8HWuy6b13pvVq3YWexlFj/5ui/3Y73EQ4VWu/SY9jvzFzXWum/sbruRlUsbX07OrIa/fNdF5btY265h/Rtfb/MPv/R/pbEzLMyoGIgR2X44CNkSMge7lYv1kxHY1vTOr47snpD3PtxqmFpyMYnc6p+JY8tY1lX/qL+a9iav6s1PYx32oy4NdIqEajd/pFtdD6X0vr31Tt6fh0Mrz6IjIsg/rQ/SOd9or32OpfR+h9P8Amf8Ag1ks+suHAPoW6Afudh/WUmM3KdCgK0/asyiQjHW7vVx87GGJmW4oeXio7Q8jbOgd9GXfvK70zotWdiHIfe+o+o5m1rA4Q0Ndulzm/vKl1DJZlZt2TWC1lrpa13I0a33RPgr3S+tY2Dh/Z7K7Hv8AUc/czbHu2wPcf5CnJNMJHZh1Po7ML7OKrnXPyHlga9oZEbY13O/fQMTpxv6icG1/pua1znPYN30Rv0naidY6rR1BlLamPZ6ReXb413BoG3aT+6q/SsyvDzPXsa54DHt2sEmXCO5CFmk0/wD/1OD6l1R2bkWtJdZXuLrCdHW2n2Vlw/0VP+Cq/cTNx+l2Xbf0wqLS31BtsIuHvHp7PSqcxzW/QssVJhqZU5sOFhbM8yP5wf2VsdL6fl2VXYpc6rFuDn+kCPULQPW9zD7WbmV/o9/6T/R12J/CBWu4vT/ultk3p1rX9jmDAfdYfRre9u4BuwCS1382XMbv2Ocul+r31RLn/asxxpprIkMPuLxw0Wt/OZ/wP/bi0uhdOpOM+5/6vggD17BO6yPoU7/p2Pd/J/62r+RlG5zceloqqrEemOGD82oR9K3/AEqcZ1fCPr1QI3Vll1DMtpaKqm/ZsZmpdpLh++7l23/q1zd1rcqwOcIY0+wHx/ecP3nK71S+oYzqmvZY+3aGtrdvIcDL9+36Ldv0FlY9rHAuaeBz5x7UsdcJ77JnuOzpV7K8mmqpxbc0Nk7QWl7i0bPUPu/O+iiV4pe9mE4bvTscy4GAJrLvUd/ZhUKchjCRfuDiQQ9p8Po7v5Tf31rdAxvtOS57tSHDcTrqTud7vzt0N3pRkY3dokAdHtji14/vyLXip7Q9oZWQCDrPsD/zH/RVPLz6vXbTiba2EAF1uPc4A6+593qV1en9FXqr2VN2OdI51MA/1ZUcimrNaQQxlh+g9nb/AMkoxXUMh4ujxf1ny339QrY9jzkNqDbXms1NcNzzS+lvqZG+r07P531P0ioP3MqrBaBOoP8Act3Lrvtbbg5O9z63kBpM7XD6NtZdO3d7VU/Z1bsg2Wg2SZbUD7Rz9JzRud/YUw6ADZhJFkk051VL7xsYx1gMS1g3Eg/yYXUdNa3JobXn7mZFQAc1jwLGtB/Rude3+kf17FHHw73sLaqxVWfzWjaP+ipOxdpaACx4IAdwYJhze6jzRM6IkYmOtXv/AHk48gjYriB61+TbzshmNitq6jlGv1i6mnOpYGllY91F13tOPTZu+l7PQ/4tef5v1Uy+j9Sxa+o2Mf0q+6tv28ODGGsub6jdfdTf6Hv9H/rlD7l3/UMjH+2XU2OPpsaKXMPA0B/tcqizKp6Y49Ozgy7peQNW2jdWGT9P0vd+i9TbvrZ/M2+n/Nb67rQCQCInhJFX/wB6uNSNHoXzLLsx25drcdwNAseKyDuivcfSdu/q7UzWtczeLagNRtc8B2n8g+5dD9avqU/pwd1To+7K6W8Fz2D9I+gH6W93+Fxf3b/p0/zeT/g77+PJcJBkOlSDPMCqvzWnDE+Hk3/s97jUGbXC8uDHNc130fpucGnczb/LVzCxcO7Mqxb8g4eI4n1snaXEgRu9Nv8AhLU2A31tm3dJrDC94+jS3X9Ht/Oc/wDeWxXZRj1++hrq26ETqeTtH9pSTmRHX5pdv0Y/+hMYjxE8JoR8N5eP91//1eN+r+HSG3dQe0FlBJpadQH7XOa90/T9H/B/y1udEw3dSyH0vb+jA9W6930GDduNljfoWWu/wO7/AIz/AAaCyn7PjN6fisNtmRtraBzpo1n/ABtm7+wt62hnTMGvo9RD7Lffn2sI3OeQHNYxhP8ANM/1/wAInoXzsyqxjRjAjGxdKGu4e8+1thb9L2/zixOoZjcWk47Hj1bNXnuGnd5+11isdTza8du3Tb9FjRwXAbrLHfyWzsWFSy3Mue4D1bZkhxA3bu+530nf1EgOqiVOz77Hh9drhYAQHAAQHe2zRoUqG7KwWgGTA8ZjajnotjQG+x2/6XugDvDT7d3+ar3T/q7ludHqVVsJBLpc9w/lMbDf+qSEohBBLnA7wGOaWkeAMH7/AKK3+g3NofS3s9u0DzPuVG6i+i91d1e1zXFofrDi36X8jd+co0DJbUA+t9bmn2v2kDX3M2P/AH086jzWjQ+T0ebnXAgwC0CAQ2Yjjup9Ozsg6uloP5x0P3LNxckuBORWXOAAa8aS791zHfyVDIzHQ6vFBZPNhd7v7IhM4SycQ3dS7Jfl5toLpFftLo0O3TSPpK43p+dRW61tAc2hwNx0I26F7fpN9+139dce/I+zlprEkd3CQr2F1RuVSWFoFwB2iZAP+k2/uqTUBhkATZD1Vl9F2O6zEfX9KGuLyHHh25tbh9BBoxhfl0l9vv3h2w92D3P2ge381YrMzMaAylxaYAG3UzEafmrV6Vm5lmDl5uTFr8c+nXHtscXx6oda72d/Y97VER3ZI15sOpY735NuU0sse5xe0B7XGCJj02nd9FCDPt1LqbmgOA31PLQ4sLh9PYfb9B3vb/1pV35Hp2kveKKw/RoPAB9u+yG+o/8Al7Fa6HkOzHZFBtFDRQx++xpDSGWMf6nG5vNn/UIde3iqj5+AR09Wt6SxzL27m4Los9MhzH49h2tePU91jKrH/obP+49tuJks/QrlvrZ9UW4+3rHSHC3oeU7c4t1OO5x/m3/8A938xZ/g/wCZu/wVl3ZdYwWvynPxf0rA19rGVbbHek6fXx9rX+m/b/ot799X/QzPq3mu6Xe/AtaLunZrHPrpPuY5n0cmlvqf8G71Wss/wfqMT4To2P8ACHdUo6V/ins8lg4/oNJa0l9kNa0SSQPoNa3/AIRyPZ6lV32dwAucQHN0dsBG6NNzfV/89rZ+s3QbOj2M6j0pznYFh9SixpO6qPfsa76Xs/f+nXWsOfs9Tp1vuBJ8QChkmZEn95OKAG+0d/5f1n//1i9Jxa8Ku7rWaNzcUGrGYfz7Hf0ixv8AWd+rs/kV3XKjW+yyy3OynQ47rXv0brPLd35m72rY6hU7MLcahpdjdPbBA1AOjLbHfynv9qo34t91bankupYSW1u1DSYlzK/o/mp1qcFuNZ1DJdYWluMD7WxqT+43/g1fy6h0/p772CCBsaWxvL3D2+mz6TKmfn2LXxcOpsBwc7+V4H4KHVukWW45uofv9PV1REO29yP6iV6qeZaMurqLMc5Qy2VvYHWVu3VumDZW2A3e1n81vVvIyOpV5ljaLnUVAgNYwxGgmH/T/lKz03BabmWPaCQJb4+CllY5de+2v3BxmAII+P8A5JAnXooDRoNwsy3Hc0udYA7iSZk+1wn8/XYun3jGDsbq9LsJtgHpXOb6lZbH6P3s3N3Nb/OfziodNbjsurbllzWEyWsjdH5kbvb9NdRj1X45A9Vt+E47juZuBjnfjW7W7/8Ai3pCV/RVU8e5mT9oyhVa1+O9xDLWgHcyfY9nqN+g7+sgXdM6i5zmOLNDLPcQ7aRo72N2OXTN6WQXs/RMqDnensDia2k7mscw7v7TPU3ooxG7g2x0kaCGgH4S78391HiKOEPIV9LzZYbmCxjAZqa4tDjDtrnO2ud7XqeF0xtWS12c6ylhk+pjwXsJHt9tzXNc3d/OLrDjY7ZAB3Dx7kKFtDLKSAxrTwHRPy9xS45K4Qxx+jY+XS+yu0ttx2zY2xpZva4bmW1bd23/ALbsp/4VFpoy/wBjWVUt235GQwVDaLAWgsZv2O9jq7Ies5lRx72kAtcx3bQjxatHrWRdU2hlDgxlwLXlmhaBGxwGvt1Q4tgu4aBLj149DusvNdJdex8trIdYGhv+iZd6jdvt3/nodVjbH2ixzGm2pzMZgETa3bdW1tr/AG+pZs9Hb+/YtHFqa5ptywLSxrvoudWXOg7Z9J9btn79f/gSrW47G1B5YC2domNT+d7UVpQ2Wmy+12Kwsx2F2xzgWFo4q9St8O3vlv8A11QFBzWuZi7vtTHC6qtjZNdrZc+wNYN2yz/Ds/4RSALjPJjv4IlbmB7XEQ4cOGjhPt5/qpEgbIAPV0OjdUx8nG+z5TduLkEstbPux8hp2ug/mt9T87/i7f5v1VzvX/q9kdJttyGs3hsuO0S1oH0s1jfpemxvutxv+0tv/dT+b28n0tcvHaPUshuVRADbGtb6bL69ob+s/mW7vZkVrQ6fkjqOE7Csh+Tjt3Yz90F7W/mbn+6u1n81+k/65/hktE+D/9favvqOOzExKzXjth1kxusf9HfZH5jP8FWhMqaRucYAPwCVbq2N32e7u2scmP3j+agHOssO7Ztb+aPAeQRU2gGMe1sB1VgLXDw7j3K4xh4a+Yja7uR2n+UqGLW97vVeC0EabtSf/MVebLYIHzH9ySWjZhDGdY/HZ7LdXM5Ad+/Wz8z+wqzcGx9L76AXemAbaz9NgP50f4Sr/hWf9cW401v7wfvCq5OOGPFjWzE8eB+ns/8AIJUp5TL9XHyhkSAzc2yTo3SJZ/IXW1PrLRb9obDYc1m5wdH0vY7Z6X/SWRnUB0tEAge13MyPp6/v/uoePS2qhgY0NECY0EjT3O/NQtTsu6hiirY2sutPNruw/kMb+d/wm9AGU1zod3EBxP4OhVDdftax7JYZg76tPi/f5fnJ2ZVZbtNe6D9JrtpcDx7He1JTbGQ9rvcdAfoRIJQ8hoc1zz7gQSGk/RKHl/b8UUm9oqdYHfShzg1u1rWO/dQGOyLavVc8Fu4tc3bAHgfaPo/mpKTscLKXB+Mb3bdLST+jg/zjnD6VX5ux60usY9Qpw5G9wrc3ceYBbyVnVMe0Sd20jSQWyPL95q2bbzk42MKSHVfnuiQ2xnt2+789IKLh14uVaS2mtzgNXOiGj5u9qt19Ls2OF1uwPgkBocRH0Q1zwtQ+uWOgPmO4J/6mVXNrK3j1C8lpBgA/fDkUOWekPrfuote4D817dv4hvuUf2e4GXODneAn+PsXS15HqAODjB+MoeThDMaGkmuwfzdnMfyXj86tySnnn45aPbII5HZVHeti3syqHbbqzuaDqDH5jv6zfYtezA6hjvLbC1rWnUkgsn4/6vVbLorc0uqO5o0eB+a796vd7n1JBRf/Q1qwHQ0RB0UMagD3vbrw1ru0GN5/74pU/S08dEYRuP9Yx96cpKPNEYPNO30td0zJnw4Gyfzv8xQ9+8RzOm3hJK2u7T6QOqLvc32n3tHih2/zunP53hKIOfdykpyuoPY+5zqmCtsbWjnuXSVUyC2x+2moNrEbWkzGn0nn/AAljkXI3ep7uNfvkpM3ekNu2YO7ndE/yvbu/qJh3Sxpxa6z6j6mlpPtIB9p/da5/qM/z2I+PTiuLWh7dgO5xP0mgTzWD+k+j+ja36au4ez7Jb+0PU9CR6WyN/q6fR3e3+b/nPUWZT6vrs9KN+/2boie27d7P89JQrq2MzqI6ln3OsAa5vtq3bdzmN/Od6Ybvta7+d/0avG7E+wCmhjvVdLfR0DWgw7c53t9V3qN9T9z/ALbWDi/Y/t9X/J+7e/b6fqzO12/Z9j/VfU/f9Nav6D1P0U7vOds/8Hv9/wDn+9HqrRIcfZDd+8Q2PKQHObr+65XOnwx5Efo7va8DidNj/wCsqp3R7pnvKs0z9kdzt0nbEzPt/wCmkENtxdW+ONp5UrjVft9Rpa5ogOClkfSbu+nsHqeEwhDg/u9pSUs3FqYfpPI8Zj/qRuVzHfSPY5u3dpPkqrPU0jjtKY7p9sf7ElNjMxy9urpA0D+xH+juCyLcCKbRXMgbm1kz/Xax38tq2G7/AEhM8azEKtXv9QbfozrP/fUUP//Z"},"ImageWidth":{"id":256,"value":5568,"description":5568},"ImageLength":{"id":257,"value":3712,"description":3712},"BitsPerSample":{"id":258,"value":[16,16,16],"description":"16, 16, 16"},"Compression":{"id":259,"value":1,"description":1},"PhotometricInterpretation":{"id":262,"value":2,"description":2},"ImageDescription":{"id":270,"value":["GMT021_12_31_For Huntsville_XXXX_1044_SQUARES GMT 021"],"description":"GMT021_12_31_For Huntsville_XXXX_1044_SQUARES GMT 021"},"Make":{"id":271,"value":["NIKON CORPORATION"],"description":"NIKON CORPORATION"},"Model":{"id":272,"value":["NIKON D5"],"description":"NIKON D5"},"Orientation":{"id":274,"value":1,"description":"top-left"},"SamplesPerPixel":{"id":277,"value":3,"description":3},"XResolution":{"id":282,"value":[2400000,10000],"description":"240"},"YResolution":{"id":283,"value":[2400000,10000],"description":"240"},"PlanarConfiguration":{"id":284,"value":1,"description":1},"ResolutionUnit":{"id":296,"value":2,"description":"inches"},"Software":{"id":305,"value":["Adobe Photoshop 23.1 (Windows)"],"description":"Adobe Photoshop 23.1 (Windows)"},"DateTime":{"id":306,"value":["2022:01:27 10:38:16"],"description":"2022:01:27 10:38:16"},"Copyright":{"id":33432,"value":["© Aidan Walsh"],"description":"© Aidan Walsh"},"Exif IFD Pointer":{"id":34665,"value":412,"description":412},"ExposureTime":{"id":33434,"value":[1,100],"description":"1/100"},"FNumber":{"id":33437,"value":[5,1],"description":"f/5"},"ExposureProgram":{"id":34850,"value":2,"description":"Normal program"},"ISOSpeedRatings":{"id":34855,"value":2000,"description":2000},"SensitivityType":{"id":34864,"value":2,"description":"Recommended Exposure Index"},"RecommendedExposureIndex":{"id":34866,"value":2000,"description":2000},"ExifVersion":{"id":36864,"value":[48,50,51,49],"description":"0231"},"DateTimeOriginal":{"id":36867,"value":["2022:01:21 12:19:20"],"description":"2022:01:21 12:19:20"},"DateTimeDigitized":{"id":36868,"value":["2022:01:21 12:19:20"],"description":"2022:01:21 12:19:20"},"OffsetTime":{"id":36880,"value":["-05:00"],"description":"-05:00"},"ShutterSpeedValue":{"id":37377,"value":[6643856,1000000],"description":"1/100"},"ApertureValue":{"id":37378,"value":[4643856,1000000],"description":"5.00"},"ExposureBiasValue":{"id":37380,"value":[0,6],"description":"0"},"MaxApertureValue":{"id":37381,"value":[30,10],"description":"2.83"},"MeteringMode":{"id":37383,"value":5,"description":"Pattern"},"LightSource":{"id":37384,"value":0,"description":"Unknown"},"Flash":{"id":37385,"value":0,"description":"Flash did not fire"},"FocalLength":{"id":37386,"value":[350,10],"description":"35 mm"},"UserComment":{"id":37510,"value":[65,83,67,73,73,0,0,0,78,65,83,65,32,51,53,48,50,52,52,52],"description":"NASA 3502444"},"SubSecTimeOriginal":{"id":37521,"value":["27"],"description":"27"},"SubSecTimeDigitized":{"id":37522,"value":["27"],"description":"27"},"ColorSpace":{"id":40961,"value":65535,"description":"Uncalibrated"},"PixelXDimension":{"id":40962,"value":3014,"description":3014},"PixelYDimension":{"id":40963,"value":2944,"description":2944},"FocalPlaneXResolution":{"id":41486,"value":[50857775,32768],"description":"1552.0561218261719"},"FocalPlaneYResolution":{"id":41487,"value":[50857775,32768],"description":"1552.0561218261719"},"FocalPlaneResolutionUnit":{"id":41488,"value":3,"description":"centimeters"},"SensingMethod":{"id":41495,"value":2,"description":"One-chip color area sensor"},"FileSource":{"id":41728,"value":3,"description":"DSC"},"SceneType":{"id":41729,"value":1,"description":"A directly photographed image"},"CFAPattern":{"id":41730,"value":[2,0,2,0,0,1,1,2],"description":"[Raw CFA pattern table data]"},"CustomRendered":{"id":41985,"value":1,"description":"Custom process"},"ExposureMode":{"id":41986,"value":0,"description":"Auto exposure"},"WhiteBalance":{"value":"Custom","attributes":{},"description":"Custom"},"FocalLengthIn35mmFilm":{"id":41989,"value":35,"description":35},"SceneCaptureType":{"id":41990,"value":0,"description":"Standard"},"GainControl":{"id":41991,"value":1,"description":"Low gain up"},"Contrast":{"id":41992,"value":0,"description":"Normal"},"Saturation":{"value":"0","attributes":{},"description":"0"},"Sharpness":{"value":"40","attributes":{},"description":"40"},"SubjectDistanceRange":{"id":41996,"value":0,"description":"Unknown"},"BodySerialNumber":{"id":42033,"value":["3502444"],"description":"3502444"},"LensSpecification":{"id":42034,"value":[[170,10],[350,10],[28,10],[28,10]],"description":"17-35 mm f/2.8"},"LensModel":{"id":42036,"value":["17.0-35.0 mm f/2.8"],"description":"17.0-35.0 mm f/2.8"},"Coded Character Set":{"id":346,"value":[27,37,71],"description":"UTF-8"},"Record Version":{"id":512,"value":[0,4],"description":"4"},"Caption/Abstract":{"id":632,"value":[71,77,84,48,50,49,95,49,50,95,51,49,95,70,111,114,32,72,117,110,116,115,118,105,108,108,101,95,77,97,116,116,104,105,97,115,32,77,97,117,114,101,114,95,49,48,52,52,95,83,81,85,65,82,69,83,32,71,77,84,32,48,50,49],"description":"GMT021_12_31_For Huntsville_XXXX_1044_SQUARES GMT 021"},"Date Created":{"id":567,"value":[50,48,50,50,48,49,50,49],"description":"2022-01-21"},"Time Created":{"id":572,"value":[49,50,49,57,50,48],"description":"12:19:20"},"Digital Creation Date":{"id":574,"value":[50,48,50,50,48,49,50,49],"description":"2022-01-21"},"Copyright Notice":{"id":628,"value":[194,169,32,65,105,100,97,110,32,87,97,108,115,104],"description":"© Aidan Walsh"},"about":{"value":"","attributes":{},"description":""},"CreatorTool":{"value":"Adobe Photoshop Lightroom Classic 11.1 (Windows)","attributes":{},"description":"Adobe Photoshop Lightroom Classic 11.1 (Windows)"},"CreateDate":{"value":"2022-01-21T12:19:20","attributes":{},"description":"2022-01-21T12:19:20"},"ModifyDate":{"value":"2022-01-27T10:38:16-08:00","attributes":{},"description":"2022-01-27T10:38:16-08:00"},"MetadataDate":{"value":"2022-01-27T10:38:16-08:00","attributes":{},"description":"2022-01-27T10:38:16-08:00"},"SerialNumber":{"value":"3502444","attributes":{},"description":"3502444"},"LensInfo":{"value":"170/10 350/10 28/10 28/10","attributes":{},"description":"170/10 350/10 28/10 28/10"},"Lens":{"value":"17.0-35.0 mm f/2.8","attributes":{},"description":"17.0-35.0 mm f/2.8"},"LensID":{"value":"99","attributes":{},"description":"99"},"ImageNumber":{"value":"47333","attributes":{},"description":"47333"},"ApproximateFocusDistance":{"value":"89/100","attributes":{},"description":"89/100"},"DistortionCorrectionAlreadyApplied":{"value":"True","attributes":{},"description":"True"},"LateralChromaticAberrationCorrectionAlreadyApplied":{"value":"True","attributes":{},"description":"True"},"VignetteCorrectionAlreadyApplied":{"value":"True","attributes":{},"description":"True"},"DateCreated":{"value":"2022-01-21T12:19:20.027","attributes":{},"description":"2022-01-21T12:19:20.027"},"ColorMode":{"value":"3","attributes":{},"description":"3"},"ICCProfile":{"value":"Adobe RGB (1998)","attributes":{},"description":"Adobe RGB (1998)"},"DocumentID":{"value":"adobe:docid:photoshop:f8119e8c-8bb4-b140-8343-851b9c7b9c66","attributes":{},"description":"adobe:docid:photoshop:f8119e8c-8bb4-b140-8343-851b9c7b9c66"},"PreservedFileName":{"value":"444E7541.NEF","attributes":{},"description":"444E7541.NEF"},"OriginalDocumentID":{"value":"AA587835F7E6CE08B22F32D62E79A0BF","attributes":{},"description":"AA587835F7E6CE08B22F32D62E79A0BF"},"InstanceID":{"value":"xmp.iid:87ec808e-2757-784b-af7e-5e84f2439340","attributes":{},"description":"xmp.iid:87ec808e-2757-784b-af7e-5e84f2439340"},"format":{"value":"image/jpeg","attributes":{},"description":"image/jpeg"},"Marked":{"value":"True","attributes":{},"description":"True"},"RawFileName":{"value":"iss066e123429.NEF","attributes":{},"description":"iss066e123429.NEF"},"Version":{"value":"14.1","attributes":{},"description":"14.1"},"ProcessVersion":{"value":"11.0","attributes":{},"description":"11.0"},"Temperature":{"value":"4650","attributes":{},"description":"4650"},"Tint":{"value":"+23","attributes":{},"description":"+23"},"Exposure2012":{"value":"+0.71","attributes":{},"description":"+0.71"},"Contrast2012":{"value":"+10","attributes":{},"description":"+10"},"Highlights2012":{"value":"-24","attributes":{},"description":"-24"},"Shadows2012":{"value":"+41","attributes":{},"description":"+41"},"Whites2012":{"value":"+10","attributes":{},"description":"+10"},"Blacks2012":{"value":"-10","attributes":{},"description":"-10"},"Texture":{"value":"0","attributes":{},"description":"0"},"Clarity2012":{"value":"+20","attributes":{},"description":"+20"},"Dehaze":{"value":"0","attributes":{},"description":"0"},"Vibrance":{"value":"0","attributes":{},"description":"0"},"ParametricShadows":{"value":"0","attributes":{},"description":"0"},"ParametricDarks":{"value":"0","attributes":{},"description":"0"},"ParametricLights":{"value":"0","attributes":{},"description":"0"},"ParametricHighlights":{"value":"0","attributes":{},"description":"0"},"ParametricShadowSplit":{"value":"25","attributes":{},"description":"25"},"ParametricMidtoneSplit":{"value":"50","attributes":{},"description":"50"},"ParametricHighlightSplit":{"value":"75","attributes":{},"description":"75"},"SharpenRadius":{"value":"+1.0","attributes":{},"description":"+1.0"},"SharpenDetail":{"value":"25","attributes":{},"description":"25"},"SharpenEdgeMasking":{"value":"0","attributes":{},"description":"0"},"LuminanceSmoothing":{"value":"0","attributes":{},"description":"0"},"ColorNoiseReduction":{"value":"25","attributes":{},"description":"25"},"ColorNoiseReductionDetail":{"value":"50","attributes":{},"description":"50"},"ColorNoiseReductionSmoothness":{"value":"50","attributes":{},"description":"50"},"HueAdjustmentRed":{"value":"0","attributes":{},"description":"0"},"HueAdjustmentOrange":{"value":"0","attributes":{},"description":"0"},"HueAdjustmentYellow":{"value":"0","attributes":{},"description":"0"},"HueAdjustmentGreen":{"value":"0","attributes":{},"description":"0"},"HueAdjustmentAqua":{"value":"0","attributes":{},"description":"0"},"HueAdjustmentBlue":{"value":"0","attributes":{},"description":"0"},"HueAdjustmentPurple":{"value":"0","attributes":{},"description":"0"},"HueAdjustmentMagenta":{"value":"0","attributes":{},"description":"0"},"SaturationAdjustmentRed":{"value":"0","attributes":{},"description":"0"},"SaturationAdjustmentOrange":{"value":"0","attributes":{},"description":"0"},"SaturationAdjustmentYellow":{"value":"0","attributes":{},"description":"0"},"SaturationAdjustmentGreen":{"value":"0","attributes":{},"description":"0"},"SaturationAdjustmentAqua":{"value":"0","attributes":{},"description":"0"},"SaturationAdjustmentBlue":{"value":"0","attributes":{},"description":"0"},"SaturationAdjustmentPurple":{"value":"0","attributes":{},"description":"0"},"SaturationAdjustmentMagenta":{"value":"0","attributes":{},"description":"0"},"LuminanceAdjustmentRed":{"value":"0","attributes":{},"description":"0"},"LuminanceAdjustmentOrange":{"value":"0","attributes":{},"description":"0"},"LuminanceAdjustmentYellow":{"value":"0","attributes":{},"description":"0"},"LuminanceAdjustmentGreen":{"value":"0","attributes":{},"description":"0"},"LuminanceAdjustmentAqua":{"value":"0","attributes":{},"description":"0"},"LuminanceAdjustmentBlue":{"value":"0","attributes":{},"description":"0"},"LuminanceAdjustmentPurple":{"value":"0","attributes":{},"description":"0"},"LuminanceAdjustmentMagenta":{"value":"0","attributes":{},"description":"0"},"SplitToningShadowHue":{"value":"0","attributes":{},"description":"0"},"SplitToningShadowSaturation":{"value":"0","attributes":{},"description":"0"},"SplitToningHighlightHue":{"value":"0","attributes":{},"description":"0"},"SplitToningHighlightSaturation":{"value":"0","attributes":{},"description":"0"},"SplitToningBalance":{"value":"0","attributes":{},"description":"0"},"ColorGradeMidtoneHue":{"value":"0","attributes":{},"description":"0"},"ColorGradeMidtoneSat":{"value":"0","attributes":{},"description":"0"},"ColorGradeShadowLum":{"value":"0","attributes":{},"description":"0"},"ColorGradeMidtoneLum":{"value":"0","attributes":{},"description":"0"},"ColorGradeHighlightLum":{"value":"0","attributes":{},"description":"0"},"ColorGradeBlending":{"value":"50","attributes":{},"description":"50"},"ColorGradeGlobalHue":{"value":"0","attributes":{},"description":"0"},"ColorGradeGlobalSat":{"value":"0","attributes":{},"description":"0"},"ColorGradeGlobalLum":{"value":"0","attributes":{},"description":"0"},"AutoLateralCA":{"value":"1","attributes":{},"description":"1"},"LensProfileEnable":{"value":"1","attributes":{},"description":"1"},"LensManualDistortionAmount":{"value":"0","attributes":{},"description":"0"},"VignetteAmount":{"value":"0","attributes":{},"description":"0"},"DefringePurpleAmount":{"value":"0","attributes":{},"description":"0"},"DefringePurpleHueLo":{"value":"30","attributes":{},"description":"30"},"DefringePurpleHueHi":{"value":"70","attributes":{},"description":"70"},"DefringeGreenAmount":{"value":"0","attributes":{},"description":"0"},"DefringeGreenHueLo":{"value":"40","attributes":{},"description":"40"},"DefringeGreenHueHi":{"value":"60","attributes":{},"description":"60"},"PerspectiveUpright":{"value":"0","attributes":{},"description":"0"},"PerspectiveVertical":{"value":"0","attributes":{},"description":"0"},"PerspectiveHorizontal":{"value":"0","attributes":{},"description":"0"},"PerspectiveRotate":{"value":"0.0","attributes":{},"description":"0.0"},"PerspectiveAspect":{"value":"0","attributes":{},"description":"0"},"PerspectiveScale":{"value":"100","attributes":{},"description":"100"},"PerspectiveX":{"value":"0.00","attributes":{},"description":"0.00"},"PerspectiveY":{"value":"0.00","attributes":{},"description":"0.00"},"GrainAmount":{"value":"0","attributes":{},"description":"0"},"PostCropVignetteAmount":{"value":"0","attributes":{},"description":"0"},"ShadowTint":{"value":"0","attributes":{},"description":"0"},"RedHue":{"value":"0","attributes":{},"description":"0"},"RedSaturation":{"value":"0","attributes":{},"description":"0"},"GreenHue":{"value":"0","attributes":{},"description":"0"},"GreenSaturation":{"value":"0","attributes":{},"description":"0"},"BlueHue":{"value":"0","attributes":{},"description":"0"},"BlueSaturation":{"value":"0","attributes":{},"description":"0"},"OverrideLookVignette":{"value":"False","attributes":{},"description":"False"},"ToneCurveName2012":{"value":"Linear","attributes":{},"description":"Linear"},"CameraProfile":{"value":"Adobe Standard","attributes":{},"description":"Adobe Standard"},"CameraProfileDigest":{"value":"DC0173EBB7ECE22257A40AD42B5C9460","attributes":{},"description":"DC0173EBB7ECE22257A40AD42B5C9460"},"LensProfileSetup":{"value":"LensDefaults","attributes":{},"description":"LensDefaults"},"LensProfileName":{"value":"Adobe (Nikon AF-S Zoom-Nikkor 17-35mm f/2.8D IF-ED)","attributes":{},"description":"Adobe (Nikon AF-S Zoom-Nikkor 17-35mm f/2.8D IF-ED)"},"LensProfileFilename":{"value":"NIKON D3X (Nikon AF-S Zoom-Nikkor 17-35mm f2.8D IF-ED) - RAW.lcp","attributes":{},"description":"NIKON D3X (Nikon AF-S Zoom-Nikkor 17-35mm f2.8D IF-ED) - RAW.lcp"},"LensProfileDigest":{"value":"0A1B784C05BC6B88F51413507C2F023A","attributes":{},"description":"0A1B784C05BC6B88F51413507C2F023A"},"LensProfileIsEmbedded":{"value":"False","attributes":{},"description":"False"},"LensProfileDistortionScale":{"value":"100","attributes":{},"description":"100"},"LensProfileVignettingScale":{"value":"100","attributes":{},"description":"100"},"HasSettings":{"value":"True","attributes":{},"description":"True"},"CropTop":{"value":"0","attributes":{},"description":"0"},"CropLeft":{"value":"0","attributes":{},"description":"0"},"CropBottom":{"value":"1","attributes":{},"description":"1"},"CropRight":{"value":"1","attributes":{},"description":"1"},"CropAngle":{"value":"0","attributes":{},"description":"0"},"CropConstrainToWarp":{"value":"0","attributes":{},"description":"0"},"HasCrop":{"value":"False","attributes":{},"description":"False"},"AlreadyApplied":{"value":"True","attributes":{},"description":"True"},"History":{"value":[{"action":{"value":"saved","attributes":{},"description":"saved"},"instanceID":{"value":"xmp.iid:dc30d399-781e-d44a-b269-a9c0e566cd03","attributes":{},"description":"xmp.iid:dc30d399-781e-d44a-b269-a9c0e566cd03"},"when":{"value":"2022-01-21T14:17:40-06:00","attributes":{},"description":"2022-01-21T14:17:40-06:00"},"softwareAgent":{"value":"Adobe Photoshop Camera Raw 14.0","attributes":{},"description":"Adobe Photoshop Camera Raw 14.0"},"changed":{"value":"/metadata","attributes":{},"description":"/metadata"}},{"action":{"value":"saved","attributes":{},"description":"saved"},"instanceID":{"value":"xmp.iid:03193001-025f-9642-a87a-dcf1a6d24331","attributes":{},"description":"xmp.iid:03193001-025f-9642-a87a-dcf1a6d24331"},"when":{"value":"2022-01-21T14:38:24-06:00","attributes":{},"description":"2022-01-21T14:38:24-06:00"},"softwareAgent":{"value":"Adobe Photoshop Camera Raw 14.0.1 (Windows)","attributes":{},"description":"Adobe Photoshop Camera Raw 14.0.1 (Windows)"},"changed":{"value":"/metadata","attributes":{},"description":"/metadata"}},{"action":{"value":"converted","attributes":{},"description":"converted"},"parameters":{"value":"from image/x-nikon-nef to image/dng","attributes":{},"description":"from image/x-nikon-nef to image/dng"}},{"action":{"value":"saved","attributes":{},"description":"saved"},"instanceID":{"value":"xmp.iid:83cc26d3-d461-8d4c-9869-80ae1ded8203","attributes":{},"description":"xmp.iid:83cc26d3-d461-8d4c-9869-80ae1ded8203"},"when":{"value":"2022-01-25T09:31:56-05:00","attributes":{},"description":"2022-01-25T09:31:56-05:00"},"softwareAgent":{"value":"Adobe Photoshop Lightroom Classic 11.1 (Windows)","attributes":{},"description":"Adobe Photoshop Lightroom Classic 11.1 (Windows)"},"changed":{"value":"/metadata","attributes":{},"description":"/metadata"}},{"action":{"value":"derived","attributes":{},"description":"derived"},"parameters":{"value":"converted from image/dng to image/tiff, saved to new location","attributes":{},"description":"converted from image/dng to image/tiff, saved to new location"}},{"action":{"value":"saved","attributes":{},"description":"saved"},"instanceID":{"value":"xmp.iid:f645c5cb-99ef-e840-85f4-25636a6b68c6","attributes":{},"description":"xmp.iid:f645c5cb-99ef-e840-85f4-25636a6b68c6"},"when":{"value":"2022-01-25T09:45:22-05:00","attributes":{},"description":"2022-01-25T09:45:22-05:00"},"softwareAgent":{"value":"Adobe Photoshop Lightroom Classic 11.1 (Windows)","attributes":{},"description":"Adobe Photoshop Lightroom Classic 11.1 (Windows)"},"changed":{"value":"/","attributes":{},"description":"/"}},{"action":{"value":"saved","attributes":{},"description":"saved"},"instanceID":{"value":"xmp.iid:eabec7b2-b935-9446-a6b7-52aedf213fcb","attributes":{},"description":"xmp.iid:eabec7b2-b935-9446-a6b7-52aedf213fcb"},"when":{"value":"2022-01-27T10:38:16-08:00","attributes":{},"description":"2022-01-27T10:38:16-08:00"},"softwareAgent":{"value":"Adobe Photoshop 23.1 (Windows)","attributes":{},"description":"Adobe Photoshop 23.1 (Windows)"},"changed":{"value":"/","attributes":{},"description":"/"}},{"action":{"value":"converted","attributes":{},"description":"converted"},"parameters":{"value":"from image/tiff to image/jpeg","attributes":{},"description":"from image/tiff to image/jpeg"}},{"action":{"value":"derived","attributes":{},"description":"derived"},"parameters":{"value":"converted from image/tiff to image/jpeg","attributes":{},"description":"converted from image/tiff to image/jpeg"}},{"action":{"value":"saved","attributes":{},"description":"saved"},"instanceID":{"value":"xmp.iid:87ec808e-2757-784b-af7e-5e84f2439340","attributes":{},"description":"xmp.iid:87ec808e-2757-784b-af7e-5e84f2439340"},"when":{"value":"2022-01-27T10:38:16-08:00","attributes":{},"description":"2022-01-27T10:38:16-08:00"},"softwareAgent":{"value":"Adobe Photoshop 23.1 (Windows)","attributes":{},"description":"Adobe Photoshop 23.1 (Windows)"},"changed":{"value":"/","attributes":{},"description":"/"}}],"attributes":{},"description":"action: saved; instanceID: xmp.iid:dc30d399-781e-d44a-b269-a9c0e566cd03; when: 2022-01-21T14:17:40-06:00; softwareAgent: Adobe Photoshop Camera Raw 14.0; changed: /metadata, action: saved; instanceID: xmp.iid:03193001-025f-9642-a87a-dcf1a6d24331; when: 2022-01-21T14:38:24-06:00; softwareAgent: Adobe Photoshop Camera Raw 14.0.1 (Windows); changed: /metadata, action: converted; parameters: from image/x-nikon-nef to image/dng, action: saved; instanceID: xmp.iid:83cc26d3-d461-8d4c-9869-80ae1ded8203; when: 2022-01-25T09:31:56-05:00; softwareAgent: Adobe Photoshop Lightroom Classic 11.1 (Windows); changed: /metadata, action: derived; parameters: converted from image/dng to image/tiff, saved to new location, action: saved; instanceID: xmp.iid:f645c5cb-99ef-e840-85f4-25636a6b68c6; when: 2022-01-25T09:45:22-05:00; softwareAgent: Adobe Photoshop Lightroom Classic 11.1 (Windows); changed: /, action: saved; instanceID: xmp.iid:eabec7b2-b935-9446-a6b7-52aedf213fcb; when: 2022-01-27T10:38:16-08:00; softwareAgent: Adobe Photoshop 23.1 (Windows); changed: /, action: converted; parameters: from image/tiff to image/jpeg, action: derived; parameters: converted from image/tiff to image/jpeg, action: saved; instanceID: xmp.iid:87ec808e-2757-784b-af7e-5e84f2439340; when: 2022-01-27T10:38:16-08:00; softwareAgent: Adobe Photoshop 23.1 (Windows); changed: /"},"DerivedFrom":{"value":{"instanceID":{"value":"xmp.iid:eabec7b2-b935-9446-a6b7-52aedf213fcb","attributes":{},"description":"xmp.iid:eabec7b2-b935-9446-a6b7-52aedf213fcb"},"documentID":{"value":"xmp.did:f645c5cb-99ef-e840-85f4-25636a6b68c6","attributes":{},"description":"xmp.did:f645c5cb-99ef-e840-85f4-25636a6b68c6"},"originalDocumentID":{"value":"AA587835F7E6CE08B22F32D62E79A0BF","attributes":{},"description":"AA587835F7E6CE08B22F32D62E79A0BF"}},"attributes":{},"description":"instanceID: xmp.iid:eabec7b2-b935-9446-a6b7-52aedf213fcb; documentID: xmp.did:f645c5cb-99ef-e840-85f4-25636a6b68c6; originalDocumentID: AA587835F7E6CE08B22F32D62E79A0BF"},"description":{"value":[{"value":"GMT021_12_31_For Huntsville_XXXX_1044_SQUARES GMT 021","attributes":{"lang":"x-default"},"description":"GMT021_12_31_For Huntsville_XXXX_1044_SQUARES GMT 021"}],"attributes":{},"description":"GMT021_12_31_For Huntsville_XXXX_1044_SQUARES GMT 021"},"rights":{"value":[{"value":"Â© Aidan Walsh","attributes":{"lang":"x-default"},"description":"© Aidan Walsh"}],"attributes":{},"description":"© Aidan Walsh"},"UsageTerms":{"value":[{"value":"All Rights Reserved","attributes":{"lang":"x-default"},"description":"All Rights Reserved"}],"attributes":{},"description":"All Rights Reserved"},"ToneCurvePV2012":{"value":[{"value":"0, 0","attributes":{},"description":"0, 0"},{"value":"255, 255","attributes":{},"description":"255, 255"}],"attributes":{},"description":"0, 0, 255, 255"},"ToneCurvePV2012Red":{"value":[{"value":"0, 0","attributes":{},"description":"0, 0"},{"value":"255, 255","attributes":{},"description":"255, 255"}],"attributes":{},"description":"0, 0, 255, 255"},"ToneCurvePV2012Green":{"value":[{"value":"0, 0","attributes":{},"description":"0, 0"},{"value":"255, 255","attributes":{},"description":"255, 255"}],"attributes":{},"description":"0, 0, 255, 255"},"ToneCurvePV2012Blue":{"value":[{"value":"0, 0","attributes":{},"description":"0, 0"},{"value":"255, 255","attributes":{},"description":"255, 255"}],"attributes":{},"description":"0, 0, 255, 255"},"Look":{"value":{"Name":{"value":"Adobe Color","attributes":{},"description":"Adobe Color"},"Amount":{"value":"1","attributes":{},"description":"1"},"UUID":{"value":"B952C231111CD8E0ECCF14B86BAA7077","attributes":{},"description":"B952C231111CD8E0ECCF14B86BAA7077"},"SupportsAmount":{"value":"false","attributes":{},"description":"false"},"SupportsMonochrome":{"value":"false","attributes":{},"description":"false"},"SupportsOutputReferred":{"value":"false","attributes":{},"description":"false"},"Group":{"value":[{"value":"Profiles","attributes":{"lang":"x-default"},"description":"Profiles"}],"attributes":{},"description":"Profiles"},"Parameters":{"value":{"Version":{"value":"14.1","attributes":{},"description":"14.1"},"ProcessVersion":{"value":"11.0","attributes":{},"description":"11.0"},"ConvertToGrayscale":{"value":"False","attributes":{},"description":"False"},"CameraProfile":{"value":"Adobe Standard","attributes":{},"description":"Adobe Standard"},"LookTable":{"value":"E1095149FDB39D7A057BAB208837E2E1","attributes":{},"description":"E1095149FDB39D7A057BAB208837E2E1"},"ToneCurvePV2012":{"value":[{"value":"0, 0","attributes":{},"description":"0, 0"},{"value":"22, 16","attributes":{},"description":"22, 16"},{"value":"40, 35","attributes":{},"description":"40, 35"},{"value":"127, 127","attributes":{},"description":"127, 127"},{"value":"224, 230","attributes":{},"description":"224, 230"},{"value":"240, 246","attributes":{},"description":"240, 246"},{"value":"255, 255","attributes":{},"description":"255, 255"}],"attributes":{},"description":"0, 0, 22, 16, 40, 35, 127, 127, 224, 230, 240, 246, 255, 255"},"ToneCurvePV2012Red":{"value":[{"value":"0, 0","attributes":{},"description":"0, 0"},{"value":"255, 255","attributes":{},"description":"255, 255"}],"attributes":{},"description":"0, 0, 255, 255"},"ToneCurvePV2012Green":{"value":[{"value":"0, 0","attributes":{},"description":"0, 0"},{"value":"255, 255","attributes":{},"description":"255, 255"}],"attributes":{},"description":"0, 0, 255, 255"},"ToneCurvePV2012Blue":{"value":[{"value":"0, 0","attributes":{},"description":"0, 0"},{"value":"255, 255","attributes":{},"description":"255, 255"}],"attributes":{},"description":"0, 0, 255, 255"}},"attributes":{},"description":"Version: 14.1; ProcessVersion: 11.0; ConvertToGrayscale: False; CameraProfile: Adobe Standard; LookTable: E1095149FDB39D7A057BAB208837E2E1; ToneCurvePV2012: 0, 0, 22, 16, 40, 35, 127, 127, 224, 230, 240, 246, 255, 255; ToneCurvePV2012Red: 0, 0, 255, 255; ToneCurvePV2012Green: 0, 0, 255, 255; ToneCurvePV2012Blue: 0, 0, 255, 255"}},"attributes":{},"description":"Name: Adobe Color; Amount: 1; UUID: B952C231111CD8E0ECCF14B86BAA7077; SupportsAmount: false; SupportsMonochrome: false; SupportsOutputReferred: false; Group: Profiles; Parameters: Version: 14.1; ProcessVersion: 11.0; ConvertToGrayscale: False; CameraProfile: Adobe Standard; LookTable: E1095149FDB39D7A057BAB208837E2E1; ToneCurvePV2012: 0, 0, 22, 16, 40, 35, 127, 127, 224, 230, 240, 246, 255, 255; ToneCurvePV2012Red: 0, 0, 255, 255; ToneCurvePV2012Green: 0, 0, 255, 255; ToneCurvePV2012Blue: 0, 0, 255, 255"},"Preferred CMM type":{"value":"ADBE","description":"Adobe"},"Profile Version":{"value":"2.1.0","description":"2.1.0"},"Profile/Device class":{"value":"mntr","description":"Display Device profile"},"Color Space":{"value":"RGB ","description":"RGB "},"Connection Space":{"value":"XYZ ","description":"XYZ "},"ICC Profile Date":{"value":"1999-06-03T00:00:00.000Z","description":"1999-06-03T00:00:00.000Z"},"ICC Signature":{"value":"acsp","description":"acsp"},"Primary Platform":{"value":"APPL","description":"Apple"},"Device Manufacturer":{"value":"none","description":"none"},"Device Model Number":{"value":"\u0000\u0000\u0000\u0000","description":"\u0000\u0000\u0000\u0000"},"Rendering Intent":{"value":0,"description":"Perceptual"},"Profile Creator":{"value":"ADBE","description":"ADBE"},"ICC Copyright":{"value":"Copyright 1999 Adobe Systems Incorp","description":"Copyright 1999 Adobe Systems Incorp"},"ICC Description":{"value":"Adobe RGB (1998)","description":"Adobe RGB (1998)"}},"provenance":"2022-01-21T12:19:20.027","photographer":"XXXX", "type":"","square":"03","module":"Node 2","orbital_seg":"USA","agency":"NASA","ctxt_type":"Workstation","desc":"","interp":"An experiment appears to be happening here.","problems":"What is the identity of the items in side the glovebag?","artifacts":"[{\"arti_id\":\"arti_10\",\"name\":\"Digital timer\",\"type\":\"Electronic\",\"subtype\":\"Experiment\",\"material\":\"Plastic\",\"colour\":\"White\",\"fixed\":\"yes\",\"persistence\":\"no\",\"orientation\":\"90\",\"artiNotes\":\"A small digital timer\",\"recorder\":\"JW\",\"dateRecorded\":\"2023-6-13 12:32:16\",\"shpInfo\":{\"type\":\"Annotation\",\"body\":[{\"type\":\"TextualBody\",\"purpose\":\"tagging\",\"value\":\"arti_10\"}],\"target\":{\"source\":\"http://192.168.200.38:5000/iss_images/iss066e123429crop.jpg\",\"selector\":{\"type\":\"SvgSelector\",\"value\":\"<svg><polygon points=\\\"573.5679931640625,901.8759155273438 714.8799438476562,911.6892700195312 734.5065307617188,954.867919921875 728.6185302734375,1102.06787109375 716.842529296875,1166.8359375 672.6824951171875,1190.387939453125 604.9705200195312,1187.44384765625 551.978515625,1175.6678466796875 525.4825439453125,1155.0599365234375 519.5945434570312,1122.6759033203125 534.3145141601562,934.2598876953125 546.0905151367188,916.5958862304688\\\"></polygon></svg>\"}},\"@context\":\"http://www.w3.org/ns/anno.jsonld\",\"id\":\"#88338a5b-e24d-4c7c-8a5e-b1804be7d86c\"}},{\"arti_id\":\"arti_22\",\"name\":\"Fold-back clip\",\"type\":\"Office supply\",\"subtype\":\"Restraint\",\"material\":\"Metal\",\"colour\":\"Black\",\"fixed\":\"yes\",\"persistence\":\"no\",\"orientation\":\"0\",\"artiNotes\":\"A black bulldog-style clip\",\"recorder\":\"JW\",\"dateRecorded\":\"2023-6-13 14:40:39\",\"shpInfo\":{\"type\":\"Annotation\",\"body\":[{\"type\":\"TextualBody\",\"purpose\":\"tagging\",\"value\":\"arti_22\"}],\"target\":{\"source\":\"http://192.168.200.38:5000/iss_images/iss066e123429crop.jpg\",\"selector\":{\"type\":\"SvgSelector\",\"value\":\"<svg><polygon points=\\\"379.91046142578125,854.1549072265625 490.2134704589844,854.1549072265625 489.30438232421875,918.3972778320312 472.94073486328125,918.3972778320312 448.3952941894531,992.9427490234375 460.2134704589844,1024.760986328125 448.3952941894531,1032.9427490234375 427.7892761230469,1034.1549072265625 411.12255859375,1027.4881591796875 406.5771179199219,1016.5791015625 415.66802978515625,1001.1245727539062 420.2134704589844,992.9427490234375 402.9407653808594,917.1851806640625\\\"></polygon></svg>\"}},\"@context\":\"http://www.w3.org/ns/anno.jsonld\",\"id\":\"#b476a500-1311-4f8c-92f0-d43720e35e0f\"}},{\"arti_id\":\"arti_39\",\"name\":\"Clip\",\"type\":\"Office supply\",\"subtype\":\"Restraint\",\"material\":\"Metal\",\"colour\":\"Silver\",\"fixed\":\"yes\",\"persistence\":\"no\",\"orientation\":\"0\",\"artiNotes\":\"A simple metal clip holding a Post-It Note pad\",\"recorder\":\"JW\",\"dateRecorded\":\"2023-6-13 14:42:29\",\"shpInfo\":{\"type\":\"Annotation\",\"body\":[{\"type\":\"TextualBody\",\"purpose\":\"tagging\",\"value\":\"arti_39\"}],\"target\":{\"source\":\"http://192.168.200.38:5000/iss_images/iss066e123429crop.jpg\",\"selector\":{\"type\":\"SvgSelector\",\"value\":\"<svg><polygon points=\\\"938.6983642578125,1002.6397705078125 1022.334716796875,1015.9730834960938 1018.395263671875,1030.2154541015625 1002.9407348632812,1058.3973388671875 999.3043823242188,1091.12451171875 1000.2134399414062,1123.851806640625 1007.4861450195312,1145.6700439453125 1013.8497924804688,1154.760986328125 1012.0316162109375,1166.5791015625 902.0316162109375,1152.9427490234375 913.8497924804688,1136.5791015625 930.2134399414062,1122.03369140625 939.3043823242188,1078.3973388671875 939.3043823242188,1038.3973388671875 936.5770874023438,1022.03369140625 932.0316162109375,1016.5791015625 933.8497924804688,1006.5791015625 933.8497924804688,1007.4882202148438\\\"></polygon></svg>\"}},\"@context\":\"http://www.w3.org/ns/anno.jsonld\",\"id\":\"#5f42db8e-717c-43bc-b73c-c11d9cd2d0a1\"}},{\"arti_id\":\"arti_46\",\"name\":\"Clip\",\"type\":\"Office supply\",\"subtype\":\"Restraint\",\"material\":\"Metal\",\"colour\":\"Gold\",\"fixed\":\"yes\",\"persistence\":\"no\",\"orientation\":\"0\",\"artiNotes\":\"A simple metal clip with a square piece of velcro (?) on the front\",\"recorder\":\"JW\",\"dateRecorded\":\"2023-6-13 14:43:59\",\"shpInfo\":{\"type\":\"Annotation\",\"body\":[{\"type\":\"TextualBody\",\"purpose\":\"tagging\",\"value\":\"arti_46\"}],\"target\":{\"source\":\"http://192.168.200.38:5000/iss_images/iss066e123429crop.jpg\",\"selector\":{\"type\":\"SvgSelector\",\"value\":\"<svg><polygon points=\\\"599.3043823242188,1314.1549072265625 710.2134399414062,1313.548828125 721.12255859375,1319.306396484375 725.6680297851562,1329.306396484375 724.7589111328125,1529.306396484375 592.0316772460938,1529.306396484375 586.5770874023438,1522.03369140625 584.7589111328125,1322.03369140625\\\"></polygon></svg>\"}},\"@context\":\"http://www.w3.org/ns/anno.jsonld\",\"id\":\"#9162ab02-bdc5-49d3-951d-8149bbc0bb8e\"}},{\"arti_id\":\"arti_63\",\"name\":\"Clip\",\"type\":\"Office supply\",\"subtype\":\"Restraint\",\"material\":\"Plastic\",\"colour\":\"Black\",\"fixed\":\"yes\",\"persistence\":\"no\",\"orientation\":\"0\",\"artiNotes\":\"An oval plastic clip.\",\"recorder\":\"JW\",\"dateRecorded\":\"2023-6-13 14:45:42\",\"shpInfo\":{\"type\":\"Annotation\",\"body\":[{\"type\":\"TextualBody\",\"purpose\":\"tagging\",\"value\":\"arti_63\"}],\"target\":{\"source\":\"http://192.168.200.38:5000/iss_images/iss066e123429crop.jpg\",\"selector\":{\"type\":\"SvgSelector\",\"value\":\"<svg><polygon points=\\\"279.30438232421875,928.0942993164062 312.63775634765625,932.3367309570312 336.5771179199219,946.5791015625 359.30438232421875,962.03369140625 372.0316467285156,990.2154541015625 375.66802978515625,1012.9427490234375 364.7589416503906,1037.4881591796875 350.2134704589844,1053.851806640625 321.12255859375,1073.851806640625 286.5771179199219,1078.3973388671875 259.30438232421875,1075.6700439453125 226.57711791992188,1064.760986328125 199.9104766845703,1034.760986328125 186.57711791992188,1006.5791015625 192.94076538085938,969.306396484375 222.0316619873047,942.03369140625 249.0013885498047,930.5185546875 248.3953094482422,930.2155151367188\\\"></polygon></svg>\"}},\"@context\":\"http://www.w3.org/ns/anno.jsonld\",\"id\":\"#72f04b7c-bda1-4bb6-b376-ebc609d5129f\"}},{\"arti_id\":\"arti_66\",\"name\":\"Post-It notepad\",\"type\":\"Office supply\",\"subtype\":\"Writing\",\"material\":\"Paper\",\"colour\":\"Yellow\",\"fixed\":\"yes\",\"persistence\":\"no\",\"orientation\":\"0\",\"artiNotes\":\"Item is held by arti_39\",\"recorder\":\"JW\",\"dateRecorded\":\"2023-6-13 14:47:18\",\"shpInfo\":{\"type\":\"Annotation\",\"body\":[{\"type\":\"TextualBody\",\"purpose\":\"tagging\",\"value\":\"arti_66\"}],\"target\":{\"source\":\"http://192.168.200.38:5000/iss_images/iss066e123429crop.jpg\",\"selector\":{\"type\":\"SvgSelector\",\"value\":\"<svg><polygon points=\\\"874.3587646484375,1069.3837890625 1038.38134765625,1101.0484619140625 1016.5327758789062,1230.873291015625 847.4437866210938,1198.575439453125\\\"></polygon></svg>\"}},\"@context\":\"http://www.w3.org/ns/anno.jsonld\",\"id\":\"#760e34a0-9982-4e6c-b1a8-95863397f375\"}},{\"arti_id\":\"arti_72\",\"name\":\"Pouch clipboard\",\"type\":\"Equipment\",\"subtype\":\"Restraint\",\"material\":\"Metal\",\"colour\":\"Silver\",\"fixed\":\"yes\",\"persistence\":\"no\",\"orientation\":\"45\",\"artiNotes\":\"A clipboard on a bogan arm with a fabric bag attached to its face.\",\"recorder\":\"JW\",\"dateRecorded\":\"2023-6-13 14:48:48\",\"shpInfo\":{\"type\":\"Annotation\",\"body\":[{\"type\":\"TextualBody\",\"purpose\":\"tagging\",\"value\":\"arti_72\"}],\"target\":{\"source\":\"http://192.168.200.38:5000/iss_images/iss066e123429crop.jpg\",\"selector\":{\"type\":\"SvgSelector\",\"value\":\"<svg><polygon points=\\\"1.6821918487548828,899.0282592773438 318.9615478515625,1221.3739013671875 324.9778137207031,1249.8720703125 320.2281188964844,1264.1212158203125 234.73367309570312,1361.96484375 234.73367309570312,1376.2138671875 1.0488804578781128,1631.7471923828125\\\"></polygon></svg>\"}},\"@context\":\"http://www.w3.org/ns/anno.jsonld\",\"id\":\"#c53eecd3-53b7-4ab7-a361-eff25be96fe6\"}},{\"arti_id\":\"arti_76\",\"name\":\"Resealable bag\",\"type\":\"Stowage\",\"subtype\":\"Container\",\"material\":\"Plastic\",\"colour\":\"Clear\",\"fixed\":\"yes\",\"persistence\":\"no\",\"orientation\":\"0\",\"artiNotes\":\"A plastic bag holding blue gloves and a label\",\"recorder\":\"JW\",\"dateRecorded\":\"2023-6-13 14:54:3\",\"shpInfo\":{\"type\":\"Annotation\",\"body\":[{\"type\":\"TextualBody\",\"purpose\":\"tagging\",\"value\":\"arti_76\"}],\"target\":{\"source\":\"http://192.168.200.38:5000/iss_images/iss066e123429crop.jpg\",\"selector\":{\"type\":\"SvgSelector\",\"value\":\"<svg><polygon points=\\\"639.815673828125,764.0179443359375 48.90662384033203,853.10888671875 1.027819037437439,848.2603759765625 2.846000909805298,501.896728515625 55.573272705078125,491.896728515625\\\"></polygon></svg>\"}},\"@context\":\"http://www.w3.org/ns/anno.jsonld\",\"id\":\"#5c1fd952-d035-4e9d-8d64-83bcf0c632ff\"}},{\"arti_id\":\"arti_81\",\"name\":\"ID\",\"type\":\"Media\",\"subtype\":\"Label\",\"material\":\"Paper\",\"colour\":\"White\",\"fixed\":\"yes\",\"persistence\":\"no\",\"orientation\":\"0\",\"artiNotes\":\"A paper label reading \\\"Medium Nitrile Gloves\\\" followed by a part number and more text (unreadable/out of focus)\",\"recorder\":\"JW\",\"dateRecorded\":\"2023-6-13 14:55:16\",\"shpInfo\":{\"type\":\"Annotation\",\"body\":[{\"type\":\"TextualBody\",\"purpose\":\"tagging\",\"value\":\"arti_81\"}],\"target\":{\"source\":\"http://192.168.200.38:5000/iss_images/iss066e123429crop.jpg\",\"selector\":{\"type\":\"SvgSelector\",\"value\":\"<svg><polygon points=\\\"41.02781677246094,689.4724731445312 272.54296875,640.9876098632812 292.8459777832031,697.3512573242188 303.75506591796875,723.7149047851562 337.3914489746094,773.7149047851562 106.48236083984375,835.5330810546875\\\"></polygon></svg>\"}},\"@context\":\"http://www.w3.org/ns/anno.jsonld\",\"id\":\"#803e3f35-d81b-4db9-a806-909e240e580a\"}},{\"arti_id\":\"arti_93\",\"name\":\"Nitrile gloves\",\"type\":\"Equipment\",\"subtype\":\"Safety\",\"material\":\"Rubber\",\"colour\":\"Blue\",\"fixed\":\"yes\",\"persistence\":\"no\",\"orientation\":\"0\",\"artiNotes\":\"A set or multiple sets of blue nitrile gloves in a resealable bag\",\"recorder\":\"JW\",\"dateRecorded\":\"2023-6-13 14:57:11\",\"shpInfo\":{\"type\":\"Annotation\",\"body\":[{\"type\":\"TextualBody\",\"purpose\":\"tagging\",\"value\":\"arti_93\"}],\"target\":{\"source\":\"http://192.168.200.38:5000/iss_images/iss066e123429crop.jpg\",\"selector\":{\"type\":\"SvgSelector\",\"value\":\"<svg><polygon points=\\\"523.8482055664062,731.712646484375 503.24212646484375,737.773193359375 488.6966552734375,731.1065673828125 457.7875671386719,734.742919921875 434.1512145996094,767.4701538085938 394.1512145996094,783.8338012695312 332.3330383300781,788.3792724609375 304.1512145996094,785.6519775390625 77.78759002685547,811.1065673828125 12.939127922058105,831.1065063476562 4.151231288909912,829.288330078125 4.151231288909912,505.6520080566406 57.787593841552734,493.8338317871094\\\"></polygon></svg>\"}},\"@context\":\"http://www.w3.org/ns/anno.jsonld\",\"id\":\"#c703c8a5-356e-439d-bc9f-a2c782a7239d\"}},{\"arti_id\":\"arti_104\",\"name\":\"Bungee cord\",\"type\":\"Equipment\",\"subtype\":\"Restraint\",\"material\":\"Fiber\",\"colour\":\"Multi\",\"fixed\":\"yes\",\"persistence\":\"no\",\"orientation\":\"0\",\"artiNotes\":\"A bungee cord used to restrain the portable glovebag and carabiner\",\"recorder\":\"JW\",\"dateRecorded\":\"2023-6-13 14:59:29\",\"shpInfo\":{\"type\":\"Annotation\",\"body\":[{\"type\":\"TextualBody\",\"purpose\":\"tagging\",\"value\":\"arti_104\"}],\"target\":{\"source\":\"http://192.168.200.38:5000/iss_images/iss066e123429crop.jpg\",\"selector\":{\"type\":\"SvgSelector\",\"value\":\"<svg><polygon points=\\\"2285.26220703125,9.722967147827148 1365.756591796875,640.18115234375 1342.1929931640625,648.0357055664062 1312.345703125,652.7484130859375 1285.6402587890625,652.7484130859375 5.3492817878723145,214.46478271484375 5.3492817878723145,192.47206115722656 1280.927490234375,624.4720458984375 1299.7784423828125,627.6138916015625 1328.0548095703125,626.04296875 1350.0474853515625,621.3302612304688 2245.4658203125,10.24659538269043\\\"></polygon></svg>\"}},\"@context\":\"http://www.w3.org/ns/anno.jsonld\",\"id\":\"#7854d05f-2732-4d02-bf41-b6cb4052b0d3\"}},{\"arti_id\":\"arti_115\",\"name\":\"Carabiner\",\"type\":\"Equipment\",\"subtype\":\"Restraint\",\"material\":\"Metal\",\"colour\":\"Gold\",\"fixed\":\"yes\",\"persistence\":\"no\",\"orientation\":\"0\",\"artiNotes\":\"Metal carabiner used to connect the glovebag to the bungee cord\",\"recorder\":\"JW\",\"dateRecorded\":\"2023-6-13 15:2:23\",\"shpInfo\":{\"type\":\"Annotation\",\"body\":[{\"type\":\"TextualBody\",\"purpose\":\"tagging\",\"value\":\"arti_115\"}],\"target\":{\"source\":\"http://192.168.200.38:5000/iss_images/iss066e123429crop.jpg\",\"selector\":{\"type\":\"SvgSelector\",\"value\":\"<svg><polygon points=\\\"1306.094970703125,575.4127197265625 1318.822265625,571.7763671875 1329.7313232421875,577.23095703125 1343.0645751953125,614.2006225585938 1348.5191650390625,699.6551513671875 1372.155517578125,717.8369750976562 1373.9737548828125,897.8369750976562 1364.8828125,928.7460327148438 1357.610107421875,963.29150390625 1339.42822265625,966.9278564453125 1331.2464599609375,960.564208984375 1297.610107421875,645.1096801757812\\\"></polygon></svg>\"}},\"@context\":\"http://www.w3.org/ns/anno.jsonld\",\"id\":\"#df3366d4-2ad1-4658-9dbf-14ec470f4921\"}},{\"arti_id\":\"arti_166\",\"name\":\"CTB (0.5)\",\"type\":\"Stowage\",\"subtype\":\"Container\",\"material\":\"Fiber\",\"colour\":\"White\",\"fixed\":\"no\",\"persistence\":\"no\",\"orientation\":\"0\",\"artiNotes\":\"A white cargo transfer bag with writing on three sides reading (0.5-5327)\",\"recorder\":\"JW\",\"dateRecorded\":\"2023-6-13 15:22:33\",\"shpInfo\":{\"type\":\"Annotation\",\"body\":[{\"type\":\"TextualBody\",\"purpose\":\"tagging\",\"value\":\"arti_166\"}],\"target\":{\"source\":\"http://192.168.200.38:5000/iss_images/iss066e123429crop.jpg\",\"selector\":{\"type\":\"SvgSelector\",\"value\":\"<svg><polygon points=\\\"1656.99365234375,3.7713205814361572 1652.4339599609375,124.60346221923828 1654.7137451171875,192.2390594482422 1663.8331298828125,326.75030517578125 1660.4134521484375,535.3567504882812 1655.853759765625,602.6123657226562 1682.072021484375,620.8511962890625 1680.93212890625,636.8101196289062 1736.7884521484375,696.0863037109375 1737.9283447265625,718.8848266601562 1735.2686767578125,737.8836059570312 1806.323974609375,828.3176879882812 1740.208251953125,904.6926879882812 1668.3929443359375,815.7785034179688 1636.4749755859375,873.9147338867188 1618.2362060546875,908.8724365234375 1602.2772216796875,936.6106567382812 1574.9189453125,953.7095336914062 1530.8419189453125,953.7095336914062 1531.601806640625,940.0303955078125 1570.3592529296875,930.9110107421875 1647.874267578125,820.3381958007812 1620.5159912109375,818.058349609375 1586.3182373046875,815.3985595703125 1552.1204833984375,819.1983032226562 1525.902099609375,816.9183959960938 1506.5234375,826.037841796875 1497.404052734375,837.4370727539062 1493.9842529296875,854.5359497070312 1492.0843505859375,867.0751342773438 1493.9842529296875,873.9147338867188 1473.465576171875,862.5154418945312 1468.9058837890625,844.276611328125 1470.0457763671875,832.8773803710938 1398.23046875,870.4949340820312 1286.5177001953125,896.7132568359375 1228.3814697265625,901.27294921875 1180.504638671875,893.29345703125 1071.07177734375,869.35498046875 1108.6893310546875,912.6721801757812 1113.2490234375,926.351318359375 1105.26953125,935.470703125 1087.03076171875,934.330810546875 1052.8328857421875,917.2318725585938 969.6183471679688,880.7542724609375 926.3011474609375,849.9762573242188 813.448486328125,825.2779541015625 786.0902709960938,823.7579956054688 58.81758499145508,487.4798583984375 5.2410712242126465,496.5992431640625 5.621057987213135,128.40321350097656 22.33995819091797,5.291215896606445\\\"></polygon></svg>\"}},\"@context\":\"http://www.w3.org/ns/anno.jsonld\",\"id\":\"#acba6145-4f4c-4a42-9278-a2efce60ff81\"}},{\"arti_id\":\"arti_179\",\"name\":\"Safety glasses\",\"type\":\"Equipment\",\"subtype\":\"Safety\",\"material\":\"Plastic\",\"colour\":\"Multi\",\"fixed\":\"yes\",\"persistence\":\"no\",\"orientation\":\"90\",\"artiNotes\":\"One pair of safety glasses\",\"recorder\":\"JW\",\"dateRecorded\":\"2023-6-13 15:25:5\",\"shpInfo\":{\"type\":\"Annotation\",\"body\":[{\"type\":\"TextualBody\",\"purpose\":\"tagging\",\"value\":\"arti_179\"}],\"target\":{\"source\":\"http://192.168.200.38:5000/iss_images/iss066e123429crop.jpg\",\"selector\":{\"type\":\"SvgSelector\",\"value\":\"<svg><polygon points=\\\"142.8550567626953,1532.4066162109375 243.46112060546875,1534.2247314453125 267.4005126953125,1555.739990234375 289.21868896484375,1616.6490478515625 299.82476806640625,1673.0126953125 299.21868896484375,1727.55810546875 283.7641296386719,1843.9217529296875 112.85505676269531,2014.830810546875 131.33990478515625,1811.800537109375 151.9459686279297,1759.3763427734375 153.76414489746094,1714.830810546875 100.1277847290039,1702.103515625 93.76414489746094,1608.4671630859375 119.21868896484375,1547.55810546875\\\"></polygon></svg>\"}},\"@context\":\"http://www.w3.org/ns/anno.jsonld\",\"id\":\"#de630fbe-f2e0-4796-b9ba-dd59dee6f2f2\"}},{\"arti_id\":\"arti_189\",\"name\":\"Safety glasses\",\"type\":\"Equipment\",\"subtype\":\"Safety\",\"material\":\"Plastic\",\"colour\":\"Multi\",\"fixed\":\"yes\",\"persistence\":\"no\",\"orientation\":\"90\",\"artiNotes\":\"One pair of safety glasses\",\"recorder\":\"JW\",\"dateRecorded\":\"2023-6-13 15:26:21\",\"shpInfo\":{\"type\":\"Annotation\",\"body\":[{\"type\":\"TextualBody\",\"purpose\":\"tagging\",\"value\":\"arti_189\"}],\"target\":{\"source\":\"http://192.168.200.38:5000/iss_images/iss066e123429crop.jpg\",\"selector\":{\"type\":\"SvgSelector\",\"value\":\"<svg><polygon points=\\\"275.5823059082031,1540.8914794921875 327.09747314453125,1536.04296875 351.036865234375,1538.4671630859375 393.7641296386719,1573.0126953125 419.21868896484375,1622.103515625 417.4004821777344,1652.103515625 252.85504150390625,1745.7398681640625 242.85504150390625,1725.7398681640625 222.85504150390625,1660.285400390625 239.21868896484375,1583.9217529296875 260.1277770996094,1553.9217529296875\\\"></polygon></svg>\"}},\"@context\":\"http://www.w3.org/ns/anno.jsonld\",\"id\":\"#4ad17981-e521-4f7d-8505-d2c134b847fb\"}},{\"arti_id\":\"arti_296\",\"name\":\"Microphone cable\",\"type\":\"Electronic\",\"subtype\":\"Audiovisual\",\"material\":\"Plastic\",\"colour\":\"White\",\"fixed\":\"yes\",\"persistence\":\"no\",\"orientation\":\"0\",\"artiNotes\":\"A long white cable extending from a communication panel into the foreground\",\"recorder\":\"JW\",\"dateRecorded\":\"2023-6-13 15:31:3\",\"shpInfo\":{\"type\":\"Annotation\",\"body\":[{\"type\":\"TextualBody\",\"purpose\":\"tagging\",\"value\":\"arti_296\"}],\"target\":{\"source\":\"http://192.168.200.38:5000/iss_images/iss066e123429crop.jpg\",\"selector\":{\"type\":\"SvgSelector\",\"value\":\"<svg><polygon points=\\\"2379.301025390625,233.04220581054688 2399.90576171875,210.1479949951172 2402.195068359375,187.63531494140625 2413.642333984375,173.89878845214844 2466.299072265625,147.5704345703125 2473.167236328125,75.4536361694336 2577.717529296875,119.33423614501953 2578.480712890625,184.20118713378906 2619.690185546875,197.93771362304688 2638.005615234375,223.12135314941406 2639.150390625,250.59442138671875 2621.979736328125,284.9357604980469 2608.2431640625,329.5794677734375 2580.77001953125,292.94873046875 2553.296875,284.9357604980469 2537.27099609375,327.2900695800781 2514.376708984375,346.7501525878906 2500.640380859375,407.4198303222656 2451.417724609375,457.787109375 2411.352783203125,503.5755615234375 2397.6162109375,525.3250732421875 2375.86669921875,598.5865478515625 2350.68310546875,685.5845947265625 2332.36767578125,751.9778442382812 2310.6181640625,790.8980102539062 2269.40869140625,843.5547485351562 2244.22509765625,867.5936889648438 2216.751953125,899.6455688476562 2200.72607421875,914.5267944335938 2191.568359375,963.7493896484375 2188.13427734375,972.9070434570312 2159.516357421875,978.630615234375 2151.760498046875,1021.0677490234375 2144.892333984375,1080.5927734375 2152.523681640625,1138.5914306640625 2165.4970703125,1174.4591064453125 2239.521728515625,1254.5888671875 2261.65283203125,1282.0618896484375 2264.75048828125,1323.33203125 2273.335693359375,1349.0880126953125 2230.4091796875,1438.757080078125 2241.856201171875,1443.5267333984375 2265.704345703125,1479.1400146484375 2254.25732421875,1537.011474609375 2230.4091796875,1554.18212890625 2195.11376953125,1632.404052734375 2168.40380859375,1685.8238525390625 2160.7724609375,1716.3494873046875 2146.463623046875,1775.492919921875 2136.36376953125,1890.8602294921875 2099.73291015625,2020.2125244140625 2089.4306640625,2045.396240234375 2075.694091796875,2181.616943359375 2065.3916015625,2230.83935546875 2061.425537109375,2305.89208984375 2038.5313720703125,2332.220458984375 2043.1102294921875,2411.20556640625 2029.3736572265625,2431.810302734375 2033.9525146484375,2601.2275390625 2040.1368408203125,2679.18798828125 2070.99462890625,2721.9140625 1992.1990966796875,2724.77587890625 1972.1666259765625,2639.87646484375 1984.567626953125,2485.340576171875 1965.4891357421875,2423.33544921875 1954.0419921875,2301.23291015625 2007.4619140625,2222.056884765625 2025.58642578125,2065.613037109375 2083.77587890625,1909.1693115234375 2102.29833984375,1742.1241455078125 2154.116455078125,1603.0333251953125 2183.20751953125,1532.1241455078125 2174.116455078125,1509.39697265625 2175.9345703125,1466.669677734375 2146.23779296875,1454.8514404296875 2133.20751953125,1409.39697265625 2208.661865234375,1303.0333251953125 2211.38916015625,1274.8514404296875 2176.84375,1253.0333251953125 2127.010009765625,1209.80615234375 2097.919189453125,1135.2607421875 2099.7373046875,1017.078857421875 2115.19189453125,972.533447265625 2103.37353515625,947.9879760742188 2122.464599609375,928.8970947265625 2152.464599609375,933.4425048828125 2159.7373046875,917.0789184570312 2185.90234375,877.88916015625 2225.90234375,838.7982177734375 2284.084228515625,765.161865234375 2330.44775390625,634.2528076171875 2360.44775390625,521.2225341796875 2390.636474609375,461.08026123046875 2448.818359375,411.9893493652344 2468.818359375,377.44390869140625 2477.9091796875,331.08026123046875 2498.818359375,317.44390869140625 2536.091064453125,235.625732421875 2461.545654296875,201.98936462402344 2463.36376953125,221.98936462402344 2459.727294921875,226.53482055664062 2441.545654296875,226.53482055664062 2433.36376953125,222.89846801757812 2428.818359375,229.26210021972656 2428.818359375,236.53482055664062 2417,259.2620849609375 2388.818359375,266.5348205566406 2372.45458984375,252.89845275878906\\\"></polygon></svg>\"}},\"@context\":\"http://www.w3.org/ns/anno.jsonld\",\"id\":\"#f8480d95-54a1-4bf7-af0d-fba7edd35c5d\"}},{\"arti_id\":\"arti_328\",\"name\":\"Microphone cable\",\"type\":\"Electronic\",\"subtype\":\"Audiovisual\",\"material\":\"Fiber\",\"colour\":\"Black\",\"fixed\":\"yes\",\"persistence\":\"no\",\"orientation\":\"0\",\"artiNotes\":\"A long black cable with a silver microphone at far right.\",\"recorder\":\"JW\",\"dateRecorded\":\"2023-6-13 15:33:38\",\"shpInfo\":{\"type\":\"Annotation\",\"body\":[{\"type\":\"TextualBody\",\"purpose\":\"tagging\",\"value\":\"arti_328\"}],\"target\":{\"source\":\"http://192.168.200.38:5000/iss_images/iss066e123429crop.jpg\",\"selector\":{\"type\":\"SvgSelector\",\"value\":\"<svg><polygon points=\\\"2760.939453125,196.83786010742188 2771.24267578125,211.38331604003906 2776.091064453125,221.6863555908203 2768.818359375,242.89845275878906 2750.636474609375,255.625732421875 2730.636474609375,251.98936462402344 2485.181884765625,175.625732421875 2409.727294921875,161.0802764892578 2157.9091796875,231.98936462402344 1942.4547119140625,276.5348205566406 1667.9093017578125,337.44390869140625 673.5387573242188,782.4525756835938 582.9932861328125,808.6343994140625 493.53875732421875,828.270751953125 430.9933166503906,836.998046875 310.2660217285156,838.0889282226562 181.5387725830078,830.4525756835938 75.72059631347656,809.725341796875 76.8115005493164,781.3616943359375 192.44786071777344,802.0889282226562 285.1751403808594,812.998046875 349.53875732421875,809.725341796875 425.90240478515625,805.3616943359375 538.2660522460938,791.1798706054688 633.1751098632812,769.3616943359375 1667.5645751953125,310.5540466308594 1891.927978515625,263.62091064453125 2108.2783203125,218.9771728515625 2207.8681640625,184.63584899902344 2352.101806640625,152.5839385986328 2411.626708984375,136.5579833984375 2442.533935546875,112.51905822753906 2605.0830078125,145.71566772460938\\\"></polygon></svg>\"}},\"@context\":\"http://www.w3.org/ns/anno.jsonld\",\"id\":\"#5292ba1d-ffd2-455f-a645-758ecc67b3e1\"}},{\"arti_id\":\"arti_350\",\"name\":\"Vise-grip pliers\",\"type\":\"Equipment\",\"subtype\":\"Tool\",\"material\":\"Metal\",\"colour\":\"Silver\",\"fixed\":\"yes\",\"persistence\":\"no\",\"orientation\":\"0\",\"artiNotes\":\"Adjustable vise-grip pliers\",\"recorder\":\"JW\",\"dateRecorded\":\"2023-6-13 15:35:31\",\"shpInfo\":{\"type\":\"Annotation\",\"body\":[{\"type\":\"TextualBody\",\"purpose\":\"tagging\",\"value\":\"arti_350\"}],\"target\":{\"source\":\"http://192.168.200.38:5000/iss_images/iss066e123429crop.jpg\",\"selector\":{\"type\":\"SvgSelector\",\"value\":\"<svg><polygon points=\\\"2100.65283203125,1468.5223388671875 2112.16796875,1311.5526123046875 2133.986083984375,1279.734375 2121.2587890625,1216.0980224609375 2102.16796875,1167.916259765625 2087.62255859375,1131.5526123046875 2077.62255859375,1118.8253173828125 2015.8043212890625,1072.461669921875 1998.5316162109375,1071.5526123046875 1984.8951416015625,1079.734375 1991.2587890625,1087.916259765625 1963.0770263671875,1097.007080078125 1955.8043212890625,1093.3707275390625 1935.8043212890625,1097.007080078125 1923.0770263671875,1117.007080078125 1919.440673828125,1149.734375 1935.8043212890625,1200.6435546875 1963.0770263671875,1237.916259765625 1973.0770263671875,1329.734375 1963.986083984375,1354.2799072265625 1958.5316162109375,1376.0980224609375 1963.0770263671875,1392.461669921875 1963.0770263671875,1393.3707275390625\\\"></polygon></svg>\"}},\"@context\":\"http://www.w3.org/ns/anno.jsonld\",\"id\":\"#ac24e51c-0af3-4fcf-99f5-82b3e326ed96\"}},{\"arti_id\":\"arti_357\",\"name\":\"Highlighter\",\"type\":\"Office supply\",\"subtype\":\"Writing\",\"material\":\"Plastic\",\"colour\":\"Yellow\",\"fixed\":\"yes\",\"persistence\":\"no\",\"orientation\":\"0\",\"artiNotes\":\"Cap of a yellow highlighter\",\"recorder\":\"JW\",\"dateRecorded\":\"2023-6-13 15:38:11\",\"shpInfo\":{\"type\":\"Annotation\",\"body\":[{\"type\":\"TextualBody\",\"purpose\":\"tagging\",\"value\":\"arti_357\"}],\"target\":{\"source\":\"http://192.168.200.38:5000/iss_images/iss066e123429crop.jpg\",\"selector\":{\"type\":\"SvgSelector\",\"value\":\"<svg><polygon points=\\\"2391.026611328125,1682.764404296875 2398.29931640625,1602.1583251953125 2400.11767578125,1566.4007568359375 2403.75390625,1552.764404296875 2423.75390625,1554.5826416015625 2426.481201171875,1570.037109375 2425.572021484375,1628.218994140625 2427.390380859375,1685.49169921875\\\"></polygon></svg>\"}},\"@context\":\"http://www.w3.org/ns/anno.jsonld\",\"id\":\"#5cc8451b-3ddb-49a8-bcc7-62384eca9ae1\"}},{\"arti_id\":\"arti_365\",\"name\":\"Marker\",\"type\":\"Office supply\",\"subtype\":\"Writing\",\"material\":\"Plastic\",\"colour\":\"Black\",\"fixed\":\"yes\",\"persistence\":\"no\",\"orientation\":\"0\",\"artiNotes\":\"Black Sharpie retractable marker\",\"recorder\":\"JW\",\"dateRecorded\":\"2023-6-13 15:43:23\",\"shpInfo\":{\"type\":\"Annotation\",\"body\":[{\"type\":\"TextualBody\",\"purpose\":\"tagging\",\"value\":\"arti_365\"}],\"target\":{\"source\":\"http://192.168.200.38:5000/iss_images/iss066e123429crop.jpg\",\"selector\":{\"type\":\"SvgSelector\",\"value\":\"<svg><polygon points=\\\"2516.481201171875,1782.1583251953125 2503.14794921875,1665.794677734375 2501.935791015625,1614.8856201171875 2499.20849609375,1563.6734619140625 2519.20849609375,1562.764404296875 2520.11767578125,1564.5826416015625 2535.572021484375,1628.218994140625 2569.20849609375,1786.4007568359375 2578.29931640625,1846.4007568359375\\\"></polygon></svg>\"}},\"@context\":\"http://www.w3.org/ns/anno.jsonld\",\"id\":\"#dad5a0ad-cf27-4710-a756-785156cef979\"}},{\"arti_id\":\"arti_374\",\"name\":\"Mesh bag\",\"type\":\"Stowage\",\"subtype\":\"Container\",\"material\":\"Fiber\",\"colour\":\"Multi\",\"fixed\":\"yes\",\"persistence\":\"no\",\"orientation\":\"45\",\"artiNotes\":\"Blue bag with grey mesh. Contents are unidentifiable\",\"recorder\":\"JW\",\"dateRecorded\":\"2023-6-13 15:45:57\",\"shpInfo\":{\"type\":\"Annotation\",\"body\":[{\"type\":\"TextualBody\",\"purpose\":\"tagging\",\"value\":\"arti_374\"}],\"target\":{\"source\":\"http://192.168.200.38:5000/iss_images/iss066e123429crop.jpg\",\"selector\":{\"type\":\"SvgSelector\",\"value\":\"<svg><polygon points=\\\"3008.02734375,1488.842529296875 3010.6455078125,2261.206298828125 2665.918212890625,1934.3697509765625 2726.136474609375,1846.66064453125 2743.154541015625,1786.4425048828125 2720.900146484375,1726.224365234375 2754.9365234375,1723.6060791015625 2768.02734375,1770.7333984375 2830.86376953125,1622.80615234375 2905.48193359375,1544.2606201171875\\\"></polygon></svg>\"}},\"@context\":\"http://www.w3.org/ns/anno.jsonld\",\"id\":\"#c5504f56-6aa0-4349-93e7-c9e851718090\"}},{\"arti_id\":\"arti_384\",\"name\":\"Box cutter\",\"type\":\"Equipment\",\"subtype\":\"Tool\",\"material\":\"Plastic\",\"colour\":\"Blue\",\"fixed\":\"yes\",\"persistence\":\"no\",\"orientation\":\"0\",\"artiNotes\":\"Generic box cutter\",\"recorder\":\"JW\",\"dateRecorded\":\"2023-6-13 15:47:28\",\"shpInfo\":{\"type\":\"Annotation\",\"body\":[{\"type\":\"TextualBody\",\"purpose\":\"tagging\",\"value\":\"arti_384\"}],\"target\":{\"source\":\"http://192.168.200.38:5000/iss_images/iss066e123429crop.jpg\",\"selector\":{\"type\":\"SvgSelector\",\"value\":\"<svg><polygon points=\\\"2286.8134765625,1525.2982177734375 2303.783203125,1522.8739013671875 2318.934814453125,1524.0860595703125 2335.29833984375,1535.6011962890625 2343.480224609375,1562.8739013671875 2346.20751953125,1582.8739013671875 2338.934814453125,1622.8739013671875 2336.20751953125,1635.6011962890625 2258.025634765625,1575.6011962890625 2266.20751953125,1548.3284912109375 2278.934814453125,1531.0557861328125\\\"></polygon></svg>\"}},\"@context\":\"http://www.w3.org/ns/anno.jsonld\",\"id\":\"#8185c654-9b75-40e6-86a7-f5af0b97b67c\"}},{\"arti_id\":\"arti_405\",\"name\":\"Adhesive tape\",\"type\":\"Office supply\",\"subtype\":\"Restraint\",\"material\":\"Plastic\",\"colour\":\"Grey\",\"fixed\":\"yes\",\"persistence\":\"no\",\"orientation\":\"0\",\"artiNotes\":\"Translucent adhesive tape dispenser for Scotch-type tape\",\"recorder\":\"JW\",\"dateRecorded\":\"2023-6-13 15:49:22\",\"shpInfo\":{\"type\":\"Annotation\",\"body\":[{\"type\":\"TextualBody\",\"purpose\":\"tagging\",\"value\":\"arti_405\"}],\"target\":{\"source\":\"http://192.168.200.38:5000/iss_images/iss066e123429crop.jpg\",\"selector\":{\"type\":\"SvgSelector\",\"value\":\"<svg><polygon points=\\\"886.2072143554688,1556.813232421875 924.9951171875,1530.752685546875 957.1162719726562,1520.4495849609375 994.3889770507812,1520.4495849609375 1022.57080078125,1527.7222900390625 1072.57080078125,1547.7222900390625 1088.025390625,1571.3587646484375 1080.752685546875,1590.4495849609375 1071.6617431640625,1596.813232421875 1078.025390625,1664.9951171875 1079.843505859375,1685.9041748046875 1115.298095703125,1685.9041748046875 1147.1162109375,1669.54052734375 1169.843505859375,1639.54052734375 1136.2071533203125,1714.0859375 1126.2071533203125,1739.54052734375 1126.2071533203125,1774.9951171875 1120.752685546875,1779.54052734375 888.9344482421875,1773.1768798828125 871.6617431640625,1758.6314697265625 866.2072143554688,1723.1768798828125 869.8435668945312,1627.7222900390625\\\"></polygon></svg>\"}},\"@context\":\"http://www.w3.org/ns/anno.jsonld\",\"id\":\"#b9895117-b50c-4246-8f9c-358f49cf2062\"}},{\"arti_id\":\"arti_409\",\"name\":\"Clip\",\"type\":\"Office supply\",\"subtype\":\"Restraint\",\"material\":\"Metal\",\"colour\":\"Gold\",\"fixed\":\"yes\",\"persistence\":\"no\",\"orientation\":\"0\",\"artiNotes\":\"Simple metal clip with Velcro patch (?) on the front\",\"recorder\":\"JW\",\"dateRecorded\":\"2023-6-13 15:50:48\",\"shpInfo\":{\"type\":\"Annotation\",\"body\":[{\"type\":\"TextualBody\",\"purpose\":\"tagging\",\"value\":\"arti_409\"}],\"target\":{\"source\":\"http://192.168.200.38:5000/iss_images/iss066e123429crop.jpg\",\"selector\":{\"type\":\"SvgSelector\",\"value\":\"<svg><polygon points=\\\"601.96484375,1634.9951171875 708.025390625,1641.6617431640625 712.5708618164062,1651.3587646484375 708.025390625,1767.7222900390625 595.298095703125,1758.6314697265625\\\"></polygon></svg>\"}},\"@context\":\"http://www.w3.org/ns/anno.jsonld\",\"id\":\"#2dafd578-6522-4a62-89f3-a9ecc421220e\"}},{\"arti_id\":\"arti_415\",\"name\":\"Adhesive tape\",\"type\":\"Office supply\",\"subtype\":\"Restraint\",\"material\":\"Plastic\",\"colour\":\"Silver\",\"fixed\":\"yes\",\"persistence\":\"no\",\"orientation\":\"45\",\"artiNotes\":\"Wide metallic tape roll\",\"recorder\":\"JW\",\"dateRecorded\":\"2023-6-13 15:51:57\",\"shpInfo\":{\"type\":\"Annotation\",\"body\":[{\"type\":\"TextualBody\",\"purpose\":\"tagging\",\"value\":\"arti_415\"}],\"target\":{\"source\":\"http://192.168.200.38:5000/iss_images/iss066e123429crop.jpg\",\"selector\":{\"type\":\"SvgSelector\",\"value\":\"<svg><polygon points=\\\"955.9041748046875,2370.7529296875 1075.9041748046875,2170.7529296875 1237.7222900390625,2255.601318359375 1093.1768798828125,2595.601318359375 959.54052734375,2522.8740234375 939.54052734375,2487.419677734375 927.7223510742188,2459.23779296875\\\"></polygon></svg>\"}},\"@context\":\"http://www.w3.org/ns/anno.jsonld\",\"id\":\"#c048baf0-7493-4aaf-9a03-9de3126be9a4\"}},{\"arti_id\":\"arti_433\",\"name\":\"Headlamp\",\"type\":\"Equipment\",\"subtype\":\"Light\",\"material\":\"Mixed\",\"colour\":\"Black\",\"fixed\":\"yes\",\"persistence\":\"no\",\"orientation\":\"0\",\"artiNotes\":\"Headlamp with nylon strap, Petzl TIKKA brand\",\"recorder\":\"JW\",\"dateRecorded\":\"2023-6-13 15:53:24\",\"shpInfo\":{\"type\":\"Annotation\",\"body\":[{\"type\":\"TextualBody\",\"purpose\":\"tagging\",\"value\":\"arti_433\"}],\"target\":{\"source\":\"http://192.168.200.38:5000/iss_images/iss066e123429crop.jpg\",\"selector\":{\"type\":\"SvgSelector\",\"value\":\"<svg><polygon points=\\\"376.37384033203125,1365.6981201171875 450.9193115234375,1369.33447265625 490.01019287109375,1377.8193359375 511.8283996582031,1386.9102783203125 518.1920166015625,1397.8193359375 551.828369140625,1406.9102783203125 902.7374877929688,1412.36474609375 916.3738403320312,1435.092041015625 918.1920166015625,1478.7283935546875 916.3738403320312,1512.36474609375 535.4647216796875,1515.092041015625 521.828369140625,1546.9102783203125 401.8283996582031,1580.546630859375 343.6465759277344,1530.546630859375 104.55567932128906,1526.9102783203125 232.73748779296875,1387.8193359375 334.5556640625,1386.9102783203125 346.37384033203125,1376.0010986328125 360.9193115234375,1368.7283935546875\\\"></polygon></svg>\"}},\"@context\":\"http://www.w3.org/ns/anno.jsonld\",\"id\":\"#686b6ffd-4733-4a50-af00-7ada0bc63be8\"}},{\"arti_id\":\"arti_454\",\"name\":\"Glovebag\",\"type\":\"Equipment\",\"subtype\":\"Experiment\",\"material\":\"Plastic\",\"colour\":\"Clear\",\"fixed\":\"yes\",\"persistence\":\"no\",\"orientation\":\"0\",\"artiNotes\":\"Air Science brand bag with label reading \\\"Portable Glovebag Glove Large, P/N IPGB-001-L, S/N 1081\\\" The barcode is 00253032J\",\"recorder\":\"JW\",\"dateRecorded\":\"2023-6-13 15:56:47\",\"shpInfo\":{\"type\":\"Annotation\",\"body\":[{\"type\":\"TextualBody\",\"purpose\":\"tagging\",\"value\":\"arti_454\"}],\"target\":{\"source\":\"http://192.168.200.38:5000/iss_images/iss066e123429crop.jpg\",\"selector\":{\"type\":\"SvgSelector\",\"value\":\"<svg><polygon points=\\\"1399.6497802734375,885.1207275390625 1440.309814453125,922.4840698242188 1497.4537353515625,945.5614624023438 1619.4342041015625,955.4517822265625 1637.56640625,973.583984375 1639.2147216796875,1003.8043823242188 1637.56640625,1060.9483642578125 1635.91796875,1107.10302734375 1675.479248046875,1179.6319580078125 1683.7210693359375,1238.9737548828125 1901.307861328125,1357.657470703125 2148.5654296875,1502.7152099609375 2348.019775390625,1649.42138671875 2511.2099609375,1779.6436767578125 2677.696533203125,1947.7789306640625 2986.646240234375,2252.780517578125 3009.540283203125,2275.674560546875 3008.6484375,2600.80615234375 3002.769775390625,2934.407958984375 11.942092895507812,2927.57177734375 10.803085327148438,2077.1328125 46.40817642211914,1998.0103759765625\\\"></polygon></svg>\"}},\"@context\":\"http://www.w3.org/ns/anno.jsonld\",\"id\":\"#11af72e6-5ed7-42cf-b2b2-51d98d783416\"}},{\"arti_id\":\"arti_461\",\"name\":\"Clip\",\"type\":\"Office supply\",\"subtype\":\"Restraint\",\"material\":\"Metal\",\"colour\":\"Black\",\"fixed\":\"yes\",\"persistence\":\"no\",\"orientation\":\"90\",\"artiNotes\":\"Simple metal clip with blue velcro square (?) on the face\",\"recorder\":\"JW\",\"dateRecorded\":\"2023-6-13 16:0:27\",\"shpInfo\":{\"type\":\"Annotation\",\"body\":[{\"type\":\"TextualBody\",\"purpose\":\"tagging\",\"value\":\"arti_461\"}],\"target\":{\"source\":\"http://192.168.200.38:5000/iss_images/iss066e123429crop.jpg\",\"selector\":{\"type\":\"SvgSelector\",\"value\":\"<svg><polygon points=\\\"2868.751953125,407.5711364746094 3004.5908203125,391.5451965332031 3006.88037109375,542.6470336914062 2858.06787109375,564.3965454101562 2846.620849609375,556.3836059570312 2836.318359375,483.1220703125 2835.173583984375,428.1759338378906 2847.765625,419.01824951171875\\\"></polygon></svg>\"}},\"@context\":\"http://www.w3.org/ns/anno.jsonld\",\"id\":\"#f4cfb7d1-7c4e-44a9-846e-965b5ee38258\"}},{\"arti_id\":\"arti_477\",\"name\":\"Resealable bag\",\"type\":\"Stowage\",\"subtype\":\"Container\",\"material\":\"Plastic\",\"colour\":\"Clear\",\"fixed\":\"yes\",\"persistence\":\"no\",\"orientation\":\"135\",\"artiNotes\":\"Bag labeled \\\"Fecal Project\\\"(???). Out of focus\",\"recorder\":\"JW\",\"dateRecorded\":\"2023-6-13 16:2:6\",\"shpInfo\":{\"type\":\"Annotation\",\"body\":[{\"type\":\"TextualBody\",\"purpose\":\"tagging\",\"value\":\"arti_477\"}],\"target\":{\"source\":\"http://192.168.200.38:5000/iss_images/iss066e123429crop.jpg\",\"selector\":{\"type\":\"SvgSelector\",\"value\":\"<svg><polygon points=\\\"1523.3602294921875,1830.8822021484375 1970.4019775390625,1614.6141357421875 1941.3902587890625,1580.987060546875 2044.2493896484375,1533.513671875 2115.45947265625,1579.009033203125 2378.54150390625,1850.0032958984375 2518.98388671875,2043.853271484375 2671.9541015625,2242.31884765625 2714.81201171875,2297.044921875 2592.172119140625,2269.352294921875 2435.9052734375,2257.48388671875 2337.00244140625,2273.308349609375 2160.954833984375,2330.672119140625 2079.8544921875,2382.1015625 2050.18359375,2427.596923828125 1737.6500244140625,2087.37060546875 1551.7122802734375,1895.498779296875\\\"></polygon></svg>\"}},\"@context\":\"http://www.w3.org/ns/anno.jsonld\",\"id\":\"#dd683756-04bb-444f-8883-6bee8f3252d6\"}},{\"arti_id\":\"arti_481\",\"name\":\"Bag\",\"type\":\"Stowage\",\"subtype\":\"Container\",\"material\":\"Plastic\",\"colour\":\"Clear\",\"fixed\":\"yes\",\"persistence\":\"no\",\"orientation\":\"0\",\"artiNotes\":\"Bag or envelope\",\"recorder\":\"JW\",\"dateRecorded\":\"2023-6-13 16:9:21\",\"shpInfo\":{\"type\":\"Annotation\",\"body\":[{\"type\":\"TextualBody\",\"purpose\":\"tagging\",\"value\":\"arti_481\"}],\"target\":{\"source\":\"http://192.168.200.38:5000/iss_images/iss066e123429crop.jpg\",\"selector\":{\"type\":\"SvgSelector\",\"value\":\"<svg><polygon points=\\\"1046.142333984375,2399.438232421875 1779.0657958984375,2302.921630859375 1816.013427734375,2596.995849609375 1236.9134521484375,2682.955810546875 1098.9248046875,2710.101318359375\\\"></polygon></svg>\"}},\"@context\":\"http://www.w3.org/ns/anno.jsonld\",\"id\":\"#4d23b7a0-9bd9-458f-b069-387222b7165a\"}},{\"arti_id\":\"arti_492\",\"name\":\"Resealable bag\",\"type\":\"Stowage\",\"subtype\":\"Container\",\"material\":\"Plastic\",\"colour\":\"Clear\",\"fixed\":\"yes\",\"persistence\":\"no\",\"orientation\":\"0\",\"artiNotes\":\"A bag with a black seal strip and kapton label handwritten with the words \\\"STATIC TETHERS NODE 2 MW [....]\\\". The bag contains a second bag holding the spiral power cable from the previous day and a nylon strap, as well as a black clip with another resealable bag with a nylon strap inside.\",\"recorder\":\"JW\",\"dateRecorded\":\"2023-6-13 16:10:41\",\"shpInfo\":{\"type\":\"Annotation\",\"body\":[{\"type\":\"TextualBody\",\"purpose\":\"tagging\",\"value\":\"arti_492\"}],\"target\":{\"source\":\"http://192.168.200.38:5000/iss_images/iss066e123429crop.jpg\",\"selector\":{\"type\":\"SvgSelector\",\"value\":\"<svg><polygon points=\\\"2040.00390625,4.266330242156982 2022.604248046875,71.11746215820312 1996.0469970703125,154.45240783691406 1952.090087890625,312.42254638671875 1941.100830078125,540.448974609375 1943.84814453125,614.1683959960938 1998.7943115234375,874.2467041015625 1987.8050537109375,915.456298828125 1490.5426025390625,931.9401245117188 1339.440673828125,929.1928100585938 938.333984375,931.9401245117188 1115.5352783203125,10.218820571899414\\\"></polygon></svg>\"}},\"@context\":\"http://www.w3.org/ns/anno.jsonld\",\"id\":\"#80ee25d3-7191-4bef-944e-e2d957c794ee\"}},{\"arti_id\":\"arti_499\",\"name\":\"Spiral cable\",\"type\":\"Electronic\",\"subtype\":\"Power\",\"material\":\"Plastic\",\"colour\":\"Black\",\"fixed\":\"yes\",\"persistence\":\"no\",\"orientation\":\"0\",\"artiNotes\":\"ESD cable\",\"recorder\":\"JW\",\"dateRecorded\":\"2023-6-13 16:12:8\",\"shpInfo\":{\"type\":\"Annotation\",\"body\":[{\"type\":\"TextualBody\",\"purpose\":\"tagging\",\"value\":\"arti_499\"}],\"target\":{\"source\":\"http://192.168.200.38:5000/iss_images/iss066e123429crop.jpg\",\"selector\":{\"type\":\"SvgSelector\",\"value\":\"<svg><polygon points=\\\"1668.8157958984375,464.0039367675781 1684.5733642578125,480.9736328125 1705.785400390625,512.7918090820312 1705.785400390625,562.185791015625 1681.239990234375,595.5191040039062 1662.1490478515625,614.6099853515625 1653.664306640625,613.0948486328125 1653.05810546875,612.7918090820312\\\"></polygon></svg>\"}},\"@context\":\"http://www.w3.org/ns/anno.jsonld\",\"id\":\"#5e49ef9e-7a4b-4c77-992f-d74fa3ac82b9\"}},{\"arti_id\":\"arti_43\",\"name\":\"Pouch\",\"type\":\"Stowage\",\"subtype\":\"Container\",\"material\":\"Fiber\",\"colour\":\"Multi\",\"fixed\":\"yes\",\"persistence\":\"no\",\"orientation\":\"0\",\"artiNotes\":\"An open pouch with white straps\",\"recorder\":\"JW\",\"dateRecorded\":\"2023-6-14 11:56:47\",\"shpInfo\":{\"type\":\"Annotation\",\"body\":[{\"type\":\"TextualBody\",\"purpose\":\"tagging\",\"value\":\"arti_43\"}],\"target\":{\"source\":\"http://192.168.200.38:5000/iss_images/iss066e123429crop.jpg\",\"selector\":{\"type\":\"SvgSelector\",\"value\":\"<svg><polygon points=\\\"538.7547607421875,2036.21728515625 696.33056640625,2010.7628173828125 791.4819946289062,2013.18701171875 894.2092895507812,2027.732421875 911.4819946289062,2038.6414794921875 964.2092895507812,2207.732421875 960.5729370117188,2320.459716796875 853.3001708984375,2378.6416015625 764.2092895507812,2367.732421875 491.4820251464844,2289.550537109375 535.118408203125,2109.550537109375 520.5729370117188,2065.914306640625 518.7547607421875,2047.732421875\\\"></polygon></svg>\"}},\"@context\":\"http://www.w3.org/ns/anno.jsonld\",\"id\":\"#bbcc5006-c400-4699-9ea8-69071ab990a7\"}},{\"arti_id\":\"arti_52\",\"name\":\"Mini carabiners\",\"type\":\"Equipment\",\"subtype\":\"Restraint\",\"material\":\"Metal\",\"colour\":\"Silver\",\"fixed\":\"yes\",\"persistence\":\"no\",\"orientation\":\"0\",\"artiNotes\":\"A group of small carabiners\",\"recorder\":\"JW\",\"dateRecorded\":\"2023-6-14 15:26:49\",\"shpInfo\":{\"type\":\"Annotation\",\"body\":[{\"type\":\"TextualBody\",\"purpose\":\"tagging\",\"value\":\"arti_52\"}],\"target\":{\"source\":\"http://192.168.200.38:5000/iss_images/iss066e123429crop.jpg\",\"selector\":{\"type\":\"SvgSelector\",\"value\":\"<svg><polygon points=\\\"392.4610595703125,942.6926879882812 460.9458923339844,987.5411987304688 470.9458923339844,1003.2987670898438 483.67315673828125,1028.7532958984375 482.7640686035156,1039.662353515625 470.9458923339844,1037.84423828125 459.1277160644531,1014.2078247070312 449.1277160644531,1047.84423828125 460.03680419921875,1096.0260009765625 454.5822448730469,1116.0260009765625 441.85498046875,1121.4805908203125 428.2186279296875,1114.2078857421875 416.7034912109375,1109.359375 399.1277160644531,1100.571533203125 399.1277160644531,1074.2078857421875 404.5822448730469,1067.84423828125 402.7640686035156,1036.93505859375 408.2186279296875,1034.2078857421875 422.7640686035156,996.0260009765625 407.3095397949219,967.84423828125 385.4913330078125,956.0260009765625\\\"></polygon></svg>\"}},\"@context\":\"http://www.w3.org/ns/anno.jsonld\",\"id\":\"#6d85fae2-edea-4881-8c37-c550ee80506b\"}},{\"arti_id\":\"arti_52\",\"name\":\"Scissors\",\"type\":\"Equipment\",\"subtype\":\"Tool\",\"material\":\"Metal\",\"colour\":\"Silver\",\"fixed\":\"yes\",\"persistence\":\"yes\",\"orientation\":\"0\",\"artiNotes\":\"A pair of scissors\",\"recorder\":\"JW\",\"dateRecorded\":\"2023-7-22 12:11:41\",\"shpInfo\":{\"type\":\"Annotation\",\"body\":[{\"type\":\"TextualBody\",\"purpose\":\"tagging\",\"value\":\"arti_52\"}],\"target\":{\"source\":\"http://192.168.200.38:5000/iss_images/iss066e123429crop.jpg\",\"selector\":{\"type\":\"SvgSelector\",\"value\":\"<svg><polygon points=\\\"1594.018310546875,1662.5303955078125 1600.6849365234375,1654.651611328125 1624.9273681640625,1643.136474609375 1647.957763671875,1648.5909423828125 1664.9273681640625,1662.227294921875 1675.83642578125,1658.5909423828125 1685.83642578125,1650.4091796875 1707.3516845703125,1647.9849853515625 1732.2000732421875,1652.227294921875 1746.74560546875,1665.8636474609375 1751.291015625,1679.5 1750.3819580078125,1701.3182373046875 1745.83642578125,1723.1363525390625 1702.2000732421875,1739.5 1687.6546630859375,1737.681884765625 1680.6849365234375,1750.4091796875 1662.2000732421875,1755.8636474609375 1651.291015625,1738.5909423828125 1649.4727783203125,1728.5909423828125 1644.018310546875,1725.8636474609375\\\"></polygon></svg>\"}},\"@context\":\"http://www.w3.org/ns/anno.jsonld\",\"id\":\"#3793cf76-0d57-4ef4-bc4a-6f39490ba08c\"}},{\"arti_id\":\"arti_62\",\"name\":\"Cord\",\"type\":\"Equipment\",\"subtype\":\"Unknown\",\"material\":\"Fabric\",\"colour\":\"Brown\",\"fixed\":\"yes\",\"persistence\":\"yes\",\"orientation\":\"0\",\"artiNotes\":\"Brown cord\",\"recorder\":\"JW\",\"dateRecorded\":\"2023-7-22 12:12:17\",\"shpInfo\":{\"type\":\"Annotation\",\"body\":[{\"type\":\"TextualBody\",\"purpose\":\"tagging\",\"value\":\"arti_62\"}],\"target\":{\"source\":\"http://192.168.200.38:5000/iss_images/iss066e123429crop.jpg\",\"selector\":{\"type\":\"SvgSelector\",\"value\":\"<svg><polygon points=\\\"1707.3516845703125,1718.89404296875 1691.5941162109375,1631.0152587890625 1704.018310546875,1550.4091796875 1719.4727783203125,1510.4091796875 1752.2000732421875,1500.4091796875 1770.3819580078125,1500.4091796875 1801.291015625,1506.7728271484375 1810.3819580078125,1530.4091796875 1810.3819580078125,1611.3182373046875 1801.291015625,1684.95458984375 1798.563720703125,1712.227294921875\\\"></polygon></svg>\"}},\"@context\":\"http://www.w3.org/ns/anno.jsonld\",\"id\":\"#e8001b02-ced3-4fee-8233-17f0dd61d41a\"}},{\"arti_id\":\"arti_67\",\"name\":\"Marker\",\"type\":\"Office supply\",\"subtype\":\"Writing\",\"material\":\"Plastic\",\"colour\":\"Red\",\"fixed\":\"yes\",\"persistence\":\"yes\",\"orientation\":\"0\",\"artiNotes\":\"Red Sharpie finepoint marker\",\"recorder\":\"JW\",\"dateRecorded\":\"2023-7-22 12:12:52\",\"shpInfo\":{\"type\":\"Annotation\",\"body\":[{\"type\":\"TextualBody\",\"purpose\":\"tagging\",\"value\":\"arti_67\"}],\"target\":{\"source\":\"http://192.168.200.38:5000/iss_images/iss066e123429crop.jpg\",\"selector\":{\"type\":\"SvgSelector\",\"value\":\"<svg><polygon points=\\\"1803.109130859375,1677.681884765625 1814.6243896484375,1674.0455322265625 1832.2000732421875,1672.227294921875 1844.9273681640625,1674.0455322265625 1840.3819580078125,1741.3182373046875 1798.563720703125,1754.0455322265625\\\"></polygon></svg>\"}},\"@context\":\"http://www.w3.org/ns/anno.jsonld\",\"id\":\"#ab33ed00-fd33-4f7c-a77a-2f43b634ae73\"}}]","description":"A panel with squares of blue velcro in the background and many items attached to it. In the foreground, a portable glovebox is attached to a bungee cord with a carabiner. Inside the glovebag is a resealable plastic bag with unknown items in it.","categories":["Equipment","Experiment","Office supply","Restraint","Writing","Stowage","Container","Media","Label","Safety","Electronic","Audiovisual","Tool","Light","R","Ele","Power","Hygiene","Unknown","Paper","Res","Unkown","Eq","S","Equi","Equ","Off","Hy","Computing","Stow","Writ","Con","Restr","L","Ex","ID","Hyg","Sto","Ligh","Generic","Rest","loupe","REs","Saf","ELe","Wr","To","Li","Of","Body management","Body maintenance","O","restraint","","Popwer","Au","Metal","Too","sa","re","off","ele","eq","li","MEdia"," ","ex","au","con","Food","Drink"]}],"ctxt_1":[{"filename":"iss066e124425crop.jpg","filepath":"/iss_images/iss066e124425crop.jpg","exifInfo":{"Bits Per Sample":{"value":8,"description":"8"},"Image Height":{"value":2806,"description":"2806px"},"Image Width":{"value":2801,"description":"2801px"},"Color Components":{"value":3,"description":"3"},"Subsampling":{"value":[[1,17,0],[2,17,1],[3,17,1]],"description":"YCbCr4:4:4 (1 1)"},"Thumbnail":{"Compression":{"id":259,"value":6,"description":6},"XResolution":{"id":282,"value":[72,1],"description":"72"},"YResolution":{"id":283,"value":[72,1],"description":"72"},"ResolutionUnit":{"id":296,"value":2,"description":"inches"},"JPEGInterchangeFormat":{"id":513,"value":1250,"description":1250},"JPEGInterchangeFormatLength":{"id":514,"value":9020,"description":9020},"type":"image/jpeg","image":{},"base64":"/9j/7QAMQWRvYmVfQ00AAf/uAA5BZG9iZQBkgAAAAAH/2wCEAAwICAgJCAwJCQwRCwoLERUPDAwPFRgTExUTExgRDAwMDAwMEQwMDAwMDAwMDAwMDAwMDAwMDAwMDAwMDAwMDAwBDQsLDQ4NEA4OEBQODg4UFA4ODg4UEQwMDAwMEREMDAwMDAwRDAwMDAwMDAwMDAwMDAwMDAwMDAwMDAwMDAwMDP/AABEIAKAAoAMBIgACEQEDEQH/3QAEAAr/xAE/AAABBQEBAQEBAQAAAAAAAAADAAECBAUGBwgJCgsBAAEFAQEBAQEBAAAAAAAAAAEAAgMEBQYHCAkKCxAAAQQBAwIEAgUHBggFAwwzAQACEQMEIRIxBUFRYRMicYEyBhSRobFCIyQVUsFiMzRygtFDByWSU/Dh8WNzNRaisoMmRJNUZEXCo3Q2F9JV4mXys4TD03Xj80YnlKSFtJXE1OT0pbXF1eX1VmZ2hpamtsbW5vY3R1dnd4eXp7fH1+f3EQACAgECBAQDBAUGBwcGBTUBAAIRAyExEgRBUWFxIhMFMoGRFKGxQiPBUtHwMyRi4XKCkkNTFWNzNPElBhaisoMHJjXC0kSTVKMXZEVVNnRl4vKzhMPTdePzRpSkhbSVxNTk9KW1xdXl9VZmdoaWprbG1ub2JzdHV2d3h5ent8f/2gAMAwEAAhEDEQA/AOfd1fP6fiWdD6pim23EeHYVlpLbcR0+8Vna/wBfFtb/ANpXfov++a/QMpvUyMYWNrzmiRU/QWsA91uNY36b2/4TH2+ps9/6RP1azrH1i6SzM6p05gtxS+q7qGMGC2t9JFdtedS676Fm5t3pfoP9NT+iXLVjLwMir1Gux7GEW0Pe3hzT7X1lwdXYz/of6RDhG9earvS/J9Sxeh5jW73OaSBIaNSY7c+z+2tC3q9PScSzez1H0s3ODY5J/e/P/sLF+rf1tb1vFsx37auoUVl2RS0hge36H2mkOP0dzv0lH+D/AMH+jRMywVsa0wXlp9xEzPu/6pHh0JCwkggMn/XXIynNx6KX1epE3Ha3bGrvaC/6X0FrYP1grsxJtd73Viyl0cyNGf2XfvLlCfs7dwc5zHQ21jiS1zT+8FM9Qx6w+t7tprr3ARoGmY/6n6CbA2bO21eK6YlwVEXLe9/T+k9P+18kY7bQSHguAadAYeR7R9H3sVuzKzbnbsf+a5dJLbGn/R20x7P+NXKVdVJxGta4QATB1LuT/wBJU/8AnTmYmYwPte+uuA5hOgDg/bt3fQ3/APotIWSRfRUdBZ1e9fSy0hzqw94EQ3WY7ud9FZWYzCFrq8qptsCNrWtc0SOzYVGr66YuQzZkb6tsEw0fAfRc/cp/acPLe61mQ1zXHQAif6p19qqc9PmY44nloiU+IcV0fRUrZcQgT6zQr8XNv6P0HIreXV47XtGvs9JwP9kMWPm/VvobW7/ULQTtb6Ty8uceK6qv0rrH/wAhq1cj7Vk5lmNiVevZW6HtaZrrJHF1zfo2f912fpv9J6H86nr6dXhOZk59htyHS1jBAO3l7G7d3pU/1Nn/AAlt1qr4+bzgx97HwmZEYxgJcX96X7rLLFDXhlddy8bdj4+HZbjYgezJna65wZZYBHurDg5jK/5Xo/8Ab16bDym4NTsZ1TrrWkvtsD2tEuI/0v8AWYz+ut/Hv2XdcsYfTDBYWtaADIY5/ql8bt/+j9yy8k1N/RsaCDDnb4dq4B20b930f5a0t2uhd1VxJa3EdI5HqVz/ANUo/tK0/wDaV3MfzjDqBu26fnbfzUw9Npl1bHN7+1sx5Hah4+Ph15OWasduTdW9m2l2ssLGuLg385tln87sRoKQdQzTl4gYKnVsFtZe4yRE7f3G/nOW10vqDTczLbWWGmzbbU7XTixmn0m2UvTsfR1oX4d9bH9Ux6mP3thjsikR9q6de9v6N11FbN2Pf/PVs/4hUelOe4ZMs9MtuI2FxeRA27HWH6b27fe9JLtZlLKr/Qa0bKxtEahwDnN3d/zWoVtdLMa0+m0bWEiGjwVm6Lbg6Rvs1ZJjc0/R2zDfUrdvY9qQqJGsBvcuIAjz3ISAIo9QuBog+L//0J0dVfg5pz8C1pyrGN9et/txsigcV5Lj7Wvrbu+y5bffT/N/pMffUuQ651GzPzr3lhxMQWuNGH/o2nj973OZ+f8Azf8Aov0bF0fVsL6r0fVPB61i5lxzL2htGNvDw6+N+TTZQ4b6K8V384+t/wCj9n876tfqctitl/r2vFmW/wDmayQdru11w/kfmVqbJkE/lsGXzAbS+jBixGHz1LhvhJ1MP3uGT0PR/rV1jpmIzp+Jh4VeQQ79bspAt9IR/P8Apek17q/o73/pLf8AjFdfm5j6XWksuaSHtBYK3EEBz9jqZqbsdv8AZ9mXOdPqvpqvZfYbH3Pbe7WWhzd1bnce6x9drty0MfqNYorrskFgIloBBBJI/lIHFcRQN9hqk5eEm5Cu59NOjflh9Tg4OrkCHH3s8j6lM2f59CrX1PyKnPqc2whm1wY4PPfbuDNztvv/ADlTsyaAC1r3lg1DCIE886u2IF2bdbTY5xY0sEs9omO21ztzkyPLy1sdeqTzUIkcMr0I9Orp4tzq2Vse7fsBY/zdEJjtbkevIcLAK3tMHTVZtXVcokCzbYwxuDxvH/gm9/8A4IrJyXGtxY51W9pZvYdwO4fzZbZusbuj37LvU/sITxygDIjSIs14LoZoTIiJayOmlbt9nT8ax1jrSaK2jc97HbY177vZs3K5gdD6hW/1Ksd5xLHg3WXH7NYa2+72+oWOxWfv27vtf+j+yqtjdUxXMbfY5jb6nNLWE7WsJG2uymtv07P+7Nn6Rj/0dPop+s9XofVXTkRYQ9rw9zCWg7g0uPqe727vzq0yRJ8R4sgdPp+HVabqLczFZVQ8mvGqsFvptfyzbVtr/nGu2e9XsivpdVTxRYcoUkNtfW3QOdt/R7tff7m7GLhL8/ErtAa91e5xqsdvcNzH/wA79Hb7q37f+MW39X8l1HS6juaXHeWtI0DWnb6gbX/hntd7LP8Ap+kmmINnr4JBKK6s0Dq7bbHC59djxjgABrHtdsfkwPdc/wDMY3+b/wAIqWTS5hFnLHtbDtIna2WlHit2Z1R9ZJbazUOMuadpD6z/AN8csLGvy2YTC3PNIlzfRhhMNB9x3WMs92zb/NpGUYC5Hw2v/oqLd2F7tjNXHzH/AEkBt+PjdXyPUOz1GMZVeG79p2t/Nlv87++s79q9Tj+fMd4gcqWGMl73ZbXN9ShptdvmCPc3aAP5P8pifSHS6RltP1j+14rPTEPdWCAJIDQ7c3/hvz2/y1sXYlVGXdbja4+Y4XVAawSP0zTP8v3rF6ZXa3rTH3Oa597H2ezgSP8AzFa3TrjdjZdTzrhZNpYT+7YS7b/07Xf2EioN/FqF4+zWEtcf5kuALNx5rs/cbZ++qmVnYuAW/aAWOcS1rGt3OkfS9rP3UXGe0X17TJ3tiNTyFmZlQz/rC2l+WzFLRbb6lkkOMu20wC39Ja/279yASdn/0eFY1uNZXkvqryKA6Qy7dsdH02P9J1du138ly6bK+tmT1bCf07pnS8XpnSWAF1TK2ue541/Rnaytl3529rPVr/0q5Smu3Lfu2uNTDo1vafP/AEjlq+vlNYKqq/s9bRAazSP7btzkgDYIGyjWxLAZcOPpNcXRruEAg+Kst9KzHEB1VwOrjBYR+a3Z9Nv9feqNl1NFgbc4tLhu0Bd3/eV2mzHLGvD4DwHN0JPi1ym96V6DZhOCJiRIg2isrsrIbkEUl2oD9D/mN3Pao3VVCstZlMsscQ1tbWuMz7fc8hquUfYq5gb3u+m97dzj/W3SrFd+Cwj9EBGoIrGiRzZD0r6LY8rhHW/MtK/Bbi2W0uuZW1jprBBc8s/NPt+i3+sotrbUxt7hcxrPfW57PYdvu+k36O/atWzP6cLPtFjC9zdATXLo5/OXSVsorxBl3Pe6oNa+zs01u27o/su2qOc5EUdiOFmjjxg2Oht4zNxPSyYtcRSx76XObBlvstos3MHur/SfSQrqjZjOu2WvqEtbc4Qx0GDsc7+cYtVt/TnUV9Ozy51FZczFzWNl1TZ9jbm/4el+/Zcz/wBW1tm9A6tkVtDHUvorLQx7LoZtHgxzfU97f+tV/wCCTIGQiLFGtV5As0bDz+NRiMG81by08EuGn5z9Q2v2rewbLyQ0tNQBPpVw2S5vu2u2H6VlbbPY3/Rf8IsfJ6Tk0ZD6LngWVxJDi4cb2Ob/AGVOnCy/VDvXIskOBO7ke5tmu1qfw2RegRxAO1in1MrOfWd7S36B0Ojfzdu1r2/8WsKljGtoG1hDLXwXOgka9t7dn/Q+hWtSi+plzrrNzrHge5o2/wBcfS+g+FT+zkFpBa1wO6YdGoiNH/8AfU3hPZRkO7UdWRUyK6/bYSTukHX6D/d7afzX2fuVqLmfprwa8fRugmWtgfSxv3rFomqGO3XctI4Pf+tb9FWWdKrawE5bGhp3N2NDRJ4EutdvZ/ISII3SCDsWl0msN6rQdlVY9J5IpOn0TrZ/wq0OkEMz89lghjriXT4a6/5u9V6Rj4eRuNjHbBBLCK5kauLxY/3u3KWFbiNy9mPYwvyHBraQ5pAA3bmjbudt2OR4JVdeKOON1bsVPrrO9waLWAuawaGB7PU2/wBdUxiVZN9e1s5FbhYLBA2x3sefzff/ADX56p5nU6sXILsjf6uSS4yNW1tJZULG/S/SfpLFVzs4vyK68R+7H2Dcazo53tddu2e787b/ANbTDYF0T4DddYurrxOz/9LhvWuqufRQ4srEOaxwEt3Na9zDI/lIT8zLLjFx+Gk/kTS43OtJEuiQJ00DeT8Ez20uMvrLndyHESpOE8IrdZYvZKbnWtDrWBzhy6JiPo7mu+ix29anRLHigOa7a57nAE8bWBrQz+T7isV9jSGsbU1jW+HJ+LlodOfjGoNde6i5rjM2FgIMFpZu/RpsokBMSLSXZFrmZJfY+z3F7ZcfaRaK/wBH+cxnpv2/SQ2XktiXfeSq77DXU5tlo9R7gA1rq3ggEvc95ra7+Rs3O3+oi4ePlZtzMbDD8jJs/m6amte4+e1rPaz956kxfKdOqzJ827afW+tgeXgh30GtJJOm7wXX9Ww8m3oOPgVn1LsdtJsZMbvTbDmNn91/u/sKjifVe3GNJ6obM57S1ww6TXXVVG3+ldSc303f8Rh+q/8AfuXUPzfq7s9T0rvU5ewPb7f+uvPov/svURybHsWTg3fOrsTMpJNtF9QkkS1wH3gbVe+r/VTiZNeI95fi5FoY+qdxa50MZfU0/uud+lZ+exdsbelOr9TZl1g6iHDX+0ymyr/pqiKsV7/Ux7LAx3JtfUT/AJnp0/8Atwj7sTdxGqPbOlF5T63Yt+N1m8Eua2yLWOadHMLW16f8W9j2OWPSywguuc57To0PM8+S7frvS8nOwGfZSL7cd+6pum7Yfbcxjtz2+/8ARu2WLjLHvZYabAWPafcx/tIj97T2p0DGxIyqq08kSEqIAvxWa1siQIkCEdldW76LZ+AVZttTbGbnN2bgXe7tMFWa/UZmnEujbaT6Du403bmT9L6KfPLGxRtEMMiCdBw6tEhv7on4K9SxjqKw5ocNo0IkLPcQxzmPID2ktcNeQVNuY9rQ1tgAAgaf+Yp0ssD1WDHMdGeaxjciGtDQWNMAAfkRaMp/TMYZY2tuyHbMcvjaGD+escP5z37fSp/M/nVVfey2xrrrNNA5+06Nnnj81Pk+je5ztzbKxArc0mGsaNtbPd7va395NyZAYCIO+/knHjqRJ6JB1MHLuyMvGbeMnkHUNaPoNZ/J+h/5NCxgG2Mf6jWEk7mEkAhw9uz838799Afjip7rGu2UASaxrwPzd37yudOwGZVD7737KqNssaCXPe8l2ysfm1sYzdv/AOLZ/OWKLGAJE7UP95kyajh3vR//0+CvqNTg0uDw8EscJAIBLHja/a5j2PbsexPVjOtYH7w0SRBE8InV344yK68QtLahtLW6jc8ue/x3fykFl7qqXS8tgEta5gAn5lSCemu6ww7LXUGktBcH7gTppEJ8eh2RZ6TJLyPa0DcXfyWtC0em9Ov6l6YDWWjbL7HghrGkDhzdjnvc9bOJ+z+l2HG6bX62ZH6bLcJ2/wAlp/N/qMSOXTQaq4O5aeH9VvRHr9Yv+yU/6Cvab3fyf8JTR/7MW/8AALpMbKw+nYBGMG9KwX6O2AnIvIn+dtduyMh3u/4pn/cdZjoxqX5WQ433/SaT27NDW/m7vorMsblX/p73Cx8Ac8D91g+i1qYSZ/MdPBcAI7B2c3q+UbnY+FS1u2R6xi57gP8ACVk/o9rvpLHyW9TyQftQudW0ybHH2wPziz6OxGdk7yWuhrSwQ4Ak7g0N+j/War+PbS/Hrcb6qayA1zHkB2g2P/R/L2JC4nSI8/8A0JRAlvI+Ti0V5FbBFb9pPtc0S0a/mu/dRhZkVPD63PY6dXNlsH+Xt/78ta/qOFjtb9lva60cu22WAg/utYW1KlldUxMrH9O3GqbcHAtya6RSdoncLPTsfv3f1E8Ek6xWmIA0kyx+uZTHzdWLR+8PY/8Az6/b/nMWoczpXVaxTfSMmT7qrQG3M7B9VzSy3/MXOuD6huHuYeHt1CE5wsE9+x7g/wBYfRQOME6aJEyN9XRzfqo1wdZ0jIN4Bh2LfHqDsQx1m1l39T9FYsyq3Jxz6NlTLHVzuB/RXt2/vNuY7Y78z9961KutEtb9oDhkNAAuYY3RDdzx/qxWLc3AziGZoItrO2rK27Xs/cbb/J3fmW/od/8AN+mhLiGhCRW4Lz1lX2q661zbKiXe5oqNsOHtcLDQ5+33fyENmPiuOw5A9Tu0CP8Ao2trepdUwMrptu+wF9T3HZk1k7XT7trvz67P+Df/AOCKrZnOfjtx6273EEOe/WJn6M/nKYEiIqXF4cOrEQCTceHxvRNYDjWepQ8u9KC5+kNe4lrGu2/R3K5VVRaxwrDGEy4yIEkfT2t2+5YjMrIdSzEcSKK3F4bHta8nc61+0blbF2RUxgyKi2t43Me4RI8Wu/OUOQ+5RkNmSAEdB5sc6u2hteI9rbLHmGuZILmz3YWt2/uLZwq8ml4o6YWfaKnMfYLnitznPB249BsNdNj2Vtdvr3/pGf6RZuCHW9Q32AgsYPSa7RpJOnu/toBx88Zvpw6nJvJdYy4bGknc/wB3qfmex/02pCwCUmrD/9Th8TBuyat1jW01E+17hpt8a2fSs/6j+Wtbp3RMex81tBFetmTaAQz+pWf0W/8A13omLi251+1h2ge6y08Mb+9/W/0bFYycuq8twcUFuFV9N3HqEe7cT+cx3/gn9TYnSJKAAyuyfUr+z4hNOH+dbzbceC4fyf5bv+t/okaitlVINbNm4SKyZdH51r3H6T7fzVCmpln0mzW3Unif5KJfbYN9rAHWhsNAk6/m/wBXamlLRzbbHk07jDTNvgXfmt/q1qsWAMEiQfulHyciwUNZkOIc10ta7wI5QHPG0Dx1H+xOG2yCNWbYc7Zu94hrdOfBqnS0WWMaWy2feByf5A/rIIcxpG6ZBkDz7QtfpNFTdxdJI+mT4/mhKyAqr0ZdT6cMnKsyKWhrbYIbWw7QR7HNDP7Ky34ttTbWaEvbt94II1+k1dEc9lJIa9rC3QHUkfD81BtLc1mwuD3n6Du8n+sgJGqOyTDqN3nX2PrgPr9PaA2BMu/lD95Qa+gEmHSTpIEaeXuWuzofUchjn30P+zMc4WWVhriAzcLXtZu9tfs2etZ+hYrWP0fpF2DW5tTXPyG/oLbMp9ANjCPtGP8ApKfdl/mV/pX4ln6S2v8A0Sfa0B5t72kkAjzB50VnFzwxzCdvuDqhuG5uw6ek5v51ev8A1tXMz6u0tbZdTlso2lzfs+XZU28xDXNorxLMr1nVz73P9BY32dgtdXWHlgkt9QtBDW/SL2g7d2n5qRNhQFF0GZQqYaLmizFd7XUuO5wA/wBf/Sazep9Hdjt+14Z+0YbteNzmdg0xHt3f4X/t9Kgm9z9R6lYls9wDG3+U5i0On3X0i59QDxUz1rsbSX1D+kPqDva51DP0z2/9x/WTQSNkkA7vO22OZAbuY8AD0ydw0HuIn+UFoVdRa/Ff0/LIbWB6tNgMOaXavj79+xH610RhYOp9MbuxXbRdUNTW4+1rq2/S+zu/d/7TP/RfzXpLCv3t9M2gglsiedpcSxNMpGr1XxjERlpR0P8A3Nf89sUX2NuZYHixtRgjd+YT7w1rv87YtbO6c9pdkMe59tYY+gsbwPpWNd++33+z/RrHwYL27tGFw3n+SHe//ordbfZa25sTlYdjy6saF9Jd7vT/AOEp/nKv/UidLYd6/BZHq//Vycx7MSkdLxTrocu0D6TiP5v/AF/wf6P99Qoo2NMiJie+o0byhN3bwWuLg5xc6e5P03PV2q4fZ9Yaxh+l4gcMhHZSS21waGPfwPcSdI/1Cx7spt1nqCHVt+gDOo/fe3+UrOVZj3476Tb6WT6jBYXE7BSWve972V12XOZW9lXqPq+hv/m1Td0rMr2b6yPVaHsMw17HfQtqdr6lb/zXJVpqpEHNDXsABFg2z3brMtUjDYiRHHgi1YNjnEFzWmfEmPhorLumtrostc/fsE7Yhv8AaMpAhRBajHt9RsiIP3rWwbZ9RhMTDg7/AKJ/Ks1jWFoG35jlSNrBtdTLHjmTrPf+ynEWtBo228mu0HdyCSGwZ48k9DbdJ9s90OnqBa0C1pIBnc3n+zu9qFk5tjm7ahtadN06kf8AfU2iusJndVyq7Htqu3UgGsMsa17dhIse3bY0t2vsZ6ir09a6jRZY+u5zW2kOsrYTWxxBlrnVU+nXu/qtVOwj6LDIPLk7cax2/wBMtfsbuIBHAgO+lt3bdykAWWXZb9Zsa5u3qfTxf6dTG13VPc2wOqJ9N1uQ8vyW1X7/AE8v7PfT7Fi519F1jn0tANry/a2YbJ3CpjZsdsr/ADN7/VRsSx9V4ArNtj2lu1s7o0d7Wx70W3KaPoVwSPIR/mpsrB0CRqNS5bXvaRY3RwMj4hXqsm6h1PU8Qw+txkHUA8Ore38+i1jtj2/6J6pbY0EH6XxH9lXcWsV4+POhvNgfrxtcGMFjfc302/zjv5CRUG4y5uDY1+MN+Fe3e2kkOPpO3ba3R7W34/6THsZ/wf8Ao/TVD6w9Isx3UZWMRbgZTAce5swGgu3ss/Ob6Nm9j/3P/BLLrcUEWYtergPVpAnR4H6zit/0vqfzlGxS6Zm47Q7Czf6DkmHn/Q2H2/aNv7n/AHJZ/o0AaNpIsU4NdFddRY3XcNXHkg6q0HvcB1LHJGRjADJaO8DazI/4uxvtv/0aJ1Pp13Tcp+PcPY06OBkEfyX/AMr/AAbkBtvpWtyq5qFZitreS0fTDvzXep+fuSmevdUInbs//9avTTg1MH0n6QWs9pOn+lfvd/0U1+cxgNdGHRrMesDcWiPa1vrO9P8A8DVnF6dZZUHucGVzAPJJ/krTr+rWHlVNtbkPpLfbYwbTDx+c2XVWem9v9dCwN0vPYtWSXuybGtkuDwS1pJcPJ35n8hDvprqZZ6IFLrdxcaxAl2p/RNiv6X7i6d3SaKKfTN5c2eQ2TI+e5ZvWOh5VGL9pZFtY1exv02tI/nNuvt/6hLisqrR5k2luW4MFjapPptc7edsfnWNbW3d/1tAvtfa+xjnO2AxtMxHwWlRSHgh2rRqCqltQZc8cayPgU69Ubo3C9jWAsNbnNa5rT3BEtfr+a/8ANV+tuGXnGfVGSHBpDxDtPD6P0nfykTpmG7L/AEdYaNsuD3h2ru1Xq/zdf7/v/wC3ETJoe5xoz6jd6ft3A/pWR/o7hu3f1LN7EibUA5eUy2nLtoDdhrdGxwgjQO13Ku/1iS0zprDeFoU4NxaQ9hAmQ55G6Pzd2pRBhtBIL2+z6QGsfGEuJBAGpNebj7LAIg+LRCGPUB+ifuWs8nhtZMHuJ+7arDqMZ9Xq2enjPFYdtscf0hl3u3Nr9PH3MH83Y/3/AOl/SJ1y7LBPGTQk49eRlVPbbjvsqtYZY9sgtP71b2/RRsbE6nmWNrpqfa+zVrWt3OM/nw3/AKuxaDaKnGHg1x9IbdfHgq0M7Iow7MHGsNdFs+qQAHOafzC/6ba3fns3pvHbJwNbNxumYzMbE9MZGTjse3Mtpftrse55f6XqNZ6lvofzT7t//FqgXP8AUD6mNpLPoNqEBomf5Vn9ux73q6MazbLa3Ob4gED8iEargZAaOdEuJRC1FjPa6wGQdHAkEEd2uH0VezsbpeRivy25lh6hWGkVXM1tBPv3X7n+rYz6XqfnqjXRY6RIHiSCBP8A0lNrXNb6dogjjwIStSTHdX1DG/Z94HrUtJoe4n3MEfof+tfmfyP+IWHfSce4stkbZLZ0cdp2+nH+kY/2WK+9j63iyp0FhBbpwQrXUcWnqmEM1rJtZ/OsnhwAa7+Vucz/ANFJadVP/9fQ9ZrnCYY1ohrBw0fuj/vyPtp9LfO0zz3WdOvudqOwU23kDQacSmUubg3O5c6ON0xooOaGO3VuM8z3Cqm5z+fyorS0tjWe+qSmDcOq11rmUt3u5MQC7+r/ACtqqi3CY4NDKmOaYDnt9oPf3H3NV+vIbXWWsB9z5eZ7DRZ/XK25mVbkV1gCw7RUD7QGjaxrXafmtRHigt13Uq8eus2WNAfoBOhP8jbvasvMzsPIeXBhpf8Avjh3/GM/7+sSgQ6zHeNrSCJiIcO6t42S6o/pa2OfEWMsaTB+jPLHt/z0REBbKyCNvJJWyq8GH66Qx0ndPhEtTWU7JD4aGEAtHII8j+7+ch59bbGNyaLaA1x9O6ioOY+t7R9Oyl/t2ZDf0nq0P9D1f0fsVasMDtSXOOm46me21SGQDTjy85HU0O+6W55cIYC7nmGNjxjXd/mo1O2v7PkbCcmiQ95ksLSf1ZoreNrdrPUr/wCFVZzodHEdjyr3r+p0yuoN1puc6ywfnBzdlO7/AIuLWJpkW1DDCGo180eRlWX3WZFzt1lhLnu4klSgMaC7+ccJAPaeNP301LG2WAuAcysbnDxM/o2f2nK9SyuubLButOoHmeE1ktpt9YtLQX7Ygtkx9xSNVhhpaWg8kiIV5pc7VxJ+PCkaDd7nE7QDqkpz2hn0QJaPzuCSgW7g7YfiFoW0Mr/OkjiFWL6x9IbiOxHH3ooQOqc5vYuHh3TYNzce8h+lN3suHb+S/wDsKywtMuaI8VWyWAmR3/Kkp//Qix5Njp4ARHbmhoPhP3oAcN7o8YRrva/QyCAmrl2H70Q2QNUFvHkla6GxMhJSYPA/tKLrmPJlsk6GfFBa8FoHcGUB17S4xwlSGNtn2O+5rHltjqybbWGHFr2scKdx9tNf0vWvq/T3+p6Nf6NQ6viZWGaKsquxldlYtpFrGte3cNr691fusZU5n5/6T/g/UVbKzLLnzkPc8N9rdfotGntZ9FSuZRcGnpz7Lx9B1VjQLgfzYoY+1r6bf3qf5uz9HZ/g7LHIad2Nl47pe13pWNJFrPdU9syXNtr9jmt2+/8A0f8AhEPcCPGe4V3pvU8vByCz1H0473S91YBe2WOqfZTw/wChb72Nf7/+M2IeTdh3udZtdVe4y7YB6Tj/AKRrZFtHqfSsr/TIJQtY60w0Fz4Og50G4u/zQr+E19uPbWxmnp7nGTthsE2f1ln2U3Nh+O6u5sEna8B4gAuml/p2/n/m7/U/MWz0zqVWP0TMxmhwysktYHzxVO57Ij2/5ySkleH6TK63eyx8WOLtJLh7TP8Ao9v0FYGINwO2HAyI4Kli2EPLXHcD9EO1ER9FWC0e6wCAPzRwEFIBQ2toLxqNYCVBa5ri7VrjEdohPa8GtwPEQTPCDUR6e+fp/R7QP/MvpIqR2SXHaNwP5sfkQb6qtsuAbZENDTJJ/lN+irFtke1jvb9yp2PgSP7P96SkNj9v6JnjqfNAyyQA4dyfu0VplAa31bdO4DtAP5dio5z2mxrGE7Q0ciP5X/fkVP8A/9k="},"ImageWidth":{"id":256,"value":5568,"description":5568},"ImageLength":{"id":257,"value":3712,"description":3712},"BitsPerSample":{"id":258,"value":[16,16,16],"description":"16, 16, 16"},"Compression":{"id":259,"value":1,"description":1},"PhotometricInterpretation":{"id":262,"value":2,"description":2},"ImageDescription":{"id":270,"value":["GMT022_11_11_For Huntsville_XXXX_1085_SQUARES - Restricted"],"description":"GMT022_11_11_For Huntsville_XXXX_1085_SQUARES - Restricted"},"Make":{"id":271,"value":["NIKON CORPORATION"],"description":"NIKON CORPORATION"},"Model":{"id":272,"value":["NIKON D5"],"description":"NIKON D5"},"Orientation":{"id":274,"value":1,"description":"top-left"},"SamplesPerPixel":{"id":277,"value":3,"description":3},"XResolution":{"id":282,"value":[2400000,10000],"description":"240"},"YResolution":{"id":283,"value":[2400000,10000],"description":"240"},"PlanarConfiguration":{"id":284,"value":1,"description":1},"ResolutionUnit":{"id":296,"value":2,"description":"inches"},"Software":{"id":305,"value":["Adobe Photoshop 23.1 (Windows)"],"description":"Adobe Photoshop 23.1 (Windows)"},"DateTime":{"id":306,"value":["2022:01:27 14:33:00"],"description":"2022:01:27 14:33:00"},"Copyright":{"id":33432,"value":["© Aidan Walsh"],"description":"© Aidan Walsh"},"Exif IFD Pointer":{"id":34665,"value":412,"description":412},"ExposureTime":{"id":33434,"value":[1,125],"description":"1/125"},"FNumber":{"id":33437,"value":[56,10],"description":"f/5.6"},"ExposureProgram":{"id":34850,"value":2,"description":"Normal program"},"ISOSpeedRatings":{"id":34855,"value":2000,"description":2000},"SensitivityType":{"id":34864,"value":2,"description":"Recommended Exposure Index"},"RecommendedExposureIndex":{"id":34866,"value":2000,"description":2000},"ExifVersion":{"id":36864,"value":[48,50,51,49],"description":"0231"},"DateTimeOriginal":{"id":36867,"value":["2022:01:22 11:00:55"],"description":"2022:01:22 11:00:55"},"DateTimeDigitized":{"id":36868,"value":["2022:01:22 11:00:55"],"description":"2022:01:22 11:00:55"},"OffsetTime":{"id":36880,"value":["-05:00"],"description":"-05:00"},"ShutterSpeedValue":{"id":37377,"value":[6965784,1000000],"description":"1/125"},"ApertureValue":{"id":37378,"value":[4970854,1000000],"description":"5.60"},"ExposureBiasValue":{"id":37380,"value":[0,6],"description":"0"},"MaxApertureValue":{"id":37381,"value":[30,10],"description":"2.83"},"MeteringMode":{"id":37383,"value":5,"description":"Pattern"},"LightSource":{"id":37384,"value":0,"description":"Unknown"},"Flash":{"id":37385,"value":0,"description":"Flash did not fire"},"FocalLength":{"id":37386,"value":[350,10],"description":"35 mm"},"UserComment":{"id":37510,"value":[65,83,67,73,73,0,0,0,78,65,83,65,32,51,53,48,50,52,50,49],"description":"NASA 3502421"},"SubSecTimeOriginal":{"id":37521,"value":["50"],"description":"50"},"SubSecTimeDigitized":{"id":37522,"value":["50"],"description":"50"},"ColorSpace":{"id":40961,"value":65535,"description":"Uncalibrated"},"PixelXDimension":{"id":40962,"value":2801,"description":2801},"PixelYDimension":{"id":40963,"value":2806,"description":2806},"FocalPlaneXResolution":{"id":41486,"value":[50857775,32768],"description":"1552.0561218261719"},"FocalPlaneYResolution":{"id":41487,"value":[50857775,32768],"description":"1552.0561218261719"},"FocalPlaneResolutionUnit":{"id":41488,"value":3,"description":"centimeters"},"SensingMethod":{"id":41495,"value":2,"description":"One-chip color area sensor"},"FileSource":{"id":41728,"value":3,"description":"DSC"},"SceneType":{"id":41729,"value":1,"description":"A directly photographed image"},"CFAPattern":{"id":41730,"value":[2,0,2,0,0,1,1,2],"description":"[Raw CFA pattern table data]"},"CustomRendered":{"id":41985,"value":1,"description":"Custom process"},"ExposureMode":{"id":41986,"value":0,"description":"Auto exposure"},"WhiteBalance":{"value":"Custom","attributes":{},"description":"Custom"},"FocalLengthIn35mmFilm":{"id":41989,"value":35,"description":35},"SceneCaptureType":{"id":41990,"value":1,"description":"Landscape"},"GainControl":{"id":41991,"value":1,"description":"Low gain up"},"Contrast":{"id":41992,"value":0,"description":"Normal"},"Saturation":{"value":"0","attributes":{},"description":"0"},"Sharpness":{"value":"40","attributes":{},"description":"40"},"SubjectDistanceRange":{"id":41996,"value":0,"description":"Unknown"},"BodySerialNumber":{"id":42033,"value":["3502421"],"description":"3502421"},"LensSpecification":{"id":42034,"value":[[280,10],[700,10],[28,10],[28,10]],"description":"28-70 mm f/2.8"},"LensModel":{"id":42036,"value":["28.0-70.0 mm f/2.8"],"description":"28.0-70.0 mm f/2.8"},"Coded Character Set":{"id":346,"value":[27,37,71],"description":"UTF-8"},"Record Version":{"id":512,"value":[0,4],"description":"4"},"Caption/Abstract":{"id":632,"value":[71,77,84,48,50,50,95,49,49,95,49,49,95,70,111,114,32,72,117,110,116,115,118,105,108,108,101,95,75,97,121,108,97,32,66,97,114,114,111,110,95,49,48,56,53,95,83,81,85,65,82,69,83,32,45,32,82,101,115,116,114,105,99,116,101,100],"description":"GMT022_11_11_For Huntsville_XXXX_1085_SQUARES - Restricted"},"Date Created":{"id":567,"value":[50,48,50,50,48,49,50,50],"description":"2022-01-22"},"Time Created":{"id":572,"value":[49,49,48,48,53,53],"description":"11:00:55"},"Digital Creation Date":{"id":574,"value":[50,48,50,50,48,49,50,50],"description":"2022-01-22"},"Copyright Notice":{"id":628,"value":[194,169,32,65,105,100,97,110,32,87,97,108,115,104],"description":"© Aidan Walsh"},"about":{"value":"","attributes":{},"description":""},"CreatorTool":{"value":"Adobe Photoshop Lightroom Classic 11.1 (Windows)","attributes":{},"description":"Adobe Photoshop Lightroom Classic 11.1 (Windows)"},"CreateDate":{"value":"2022-01-22T11:00:55","attributes":{},"description":"2022-01-22T11:00:55"},"ModifyDate":{"value":"2022-01-27T14:33-08:00","attributes":{},"description":"2022-01-27T14:33-08:00"},"MetadataDate":{"value":"2022-01-27T14:33-08:00","attributes":{},"description":"2022-01-27T14:33-08:00"},"SerialNumber":{"value":"3502421","attributes":{},"description":"3502421"},"LensInfo":{"value":"280/10 700/10 28/10 28/10","attributes":{},"description":"280/10 700/10 28/10 28/10"},"Lens":{"value":"28.0-70.0 mm f/2.8","attributes":{},"description":"28.0-70.0 mm f/2.8"},"LensID":{"value":"93","attributes":{},"description":"93"},"ImageNumber":{"value":"57861","attributes":{},"description":"57861"},"ApproximateFocusDistance":{"value":"150/100","attributes":{},"description":"150/100"},"DistortionCorrectionAlreadyApplied":{"value":"True","attributes":{},"description":"True"},"LateralChromaticAberrationCorrectionAlreadyApplied":{"value":"True","attributes":{},"description":"True"},"VignetteCorrectionAlreadyApplied":{"value":"True","attributes":{},"description":"True"},"DateCreated":{"value":"2022-01-22T11:00:55.005","attributes":{},"description":"2022-01-22T11:00:55.005"},"ColorMode":{"value":"3","attributes":{},"description":"3"},"ICCProfile":{"value":"Adobe RGB (1998)","attributes":{},"description":"Adobe RGB (1998)"},"DocumentID":{"value":"adobe:docid:photoshop:b5fa378c-efcf-044e-9151-1e773845df47","attributes":{},"description":"adobe:docid:photoshop:b5fa378c-efcf-044e-9151-1e773845df47"},"OriginalDocumentID":{"value":"F1ACEC8EE89C830EF7DD9D6BAF7EBB82","attributes":{},"description":"F1ACEC8EE89C830EF7DD9D6BAF7EBB82"},"InstanceID":{"value":"xmp.iid:b3612703-6bcf-914a-984f-8e1b6f636c45","attributes":{},"description":"xmp.iid:b3612703-6bcf-914a-984f-8e1b6f636c45"},"PreservedFileName":{"value":"421G3399.NEF","attributes":{},"description":"421G3399.NEF"},"format":{"value":"image/jpeg","attributes":{},"description":"image/jpeg"},"Marked":{"value":"True","attributes":{},"description":"True"},"RawFileName":{"value":"iss066e124425.NEF","attributes":{},"description":"iss066e124425.NEF"},"Version":{"value":"14.1","attributes":{},"description":"14.1"},"ProcessVersion":{"value":"11.0","attributes":{},"description":"11.0"},"Temperature":{"value":"4900","attributes":{},"description":"4900"},"Tint":{"value":"+26","attributes":{},"description":"+26"},"Exposure2012":{"value":"0.00","attributes":{},"description":"0.00"},"Contrast2012":{"value":"0","attributes":{},"description":"0"},"Highlights2012":{"value":"-16","attributes":{},"description":"-16"},"Shadows2012":{"value":"+95","attributes":{},"description":"+95"},"Whites2012":{"value":"0","attributes":{},"description":"0"},"Blacks2012":{"value":"+25","attributes":{},"description":"+25"},"Texture":{"value":"0","attributes":{},"description":"0"},"Clarity2012":{"value":"0","attributes":{},"description":"0"},"Dehaze":{"value":"0","attributes":{},"description":"0"},"Vibrance":{"value":"0","attributes":{},"description":"0"},"ParametricShadows":{"value":"0","attributes":{},"description":"0"},"ParametricDarks":{"value":"0","attributes":{},"description":"0"},"ParametricLights":{"value":"0","attributes":{},"description":"0"},"ParametricHighlights":{"value":"0","attributes":{},"description":"0"},"ParametricShadowSplit":{"value":"25","attributes":{},"description":"25"},"ParametricMidtoneSplit":{"value":"50","attributes":{},"description":"50"},"ParametricHighlightSplit":{"value":"75","attributes":{},"description":"75"},"SharpenRadius":{"value":"+1.0","attributes":{},"description":"+1.0"},"SharpenDetail":{"value":"25","attributes":{},"description":"25"},"SharpenEdgeMasking":{"value":"0","attributes":{},"description":"0"},"LuminanceSmoothing":{"value":"0","attributes":{},"description":"0"},"ColorNoiseReduction":{"value":"25","attributes":{},"description":"25"},"ColorNoiseReductionDetail":{"value":"50","attributes":{},"description":"50"},"ColorNoiseReductionSmoothness":{"value":"50","attributes":{},"description":"50"},"HueAdjustmentRed":{"value":"0","attributes":{},"description":"0"},"HueAdjustmentOrange":{"value":"0","attributes":{},"description":"0"},"HueAdjustmentYellow":{"value":"0","attributes":{},"description":"0"},"HueAdjustmentGreen":{"value":"0","attributes":{},"description":"0"},"HueAdjustmentAqua":{"value":"0","attributes":{},"description":"0"},"HueAdjustmentBlue":{"value":"0","attributes":{},"description":"0"},"HueAdjustmentPurple":{"value":"0","attributes":{},"description":"0"},"HueAdjustmentMagenta":{"value":"0","attributes":{},"description":"0"},"SaturationAdjustmentRed":{"value":"0","attributes":{},"description":"0"},"SaturationAdjustmentOrange":{"value":"0","attributes":{},"description":"0"},"SaturationAdjustmentYellow":{"value":"0","attributes":{},"description":"0"},"SaturationAdjustmentGreen":{"value":"0","attributes":{},"description":"0"},"SaturationAdjustmentAqua":{"value":"0","attributes":{},"description":"0"},"SaturationAdjustmentBlue":{"value":"0","attributes":{},"description":"0"},"SaturationAdjustmentPurple":{"value":"0","attributes":{},"description":"0"},"SaturationAdjustmentMagenta":{"value":"0","attributes":{},"description":"0"},"LuminanceAdjustmentRed":{"value":"0","attributes":{},"description":"0"},"LuminanceAdjustmentOrange":{"value":"0","attributes":{},"description":"0"},"LuminanceAdjustmentYellow":{"value":"0","attributes":{},"description":"0"},"LuminanceAdjustmentGreen":{"value":"0","attributes":{},"description":"0"},"LuminanceAdjustmentAqua":{"value":"0","attributes":{},"description":"0"},"LuminanceAdjustmentBlue":{"value":"0","attributes":{},"description":"0"},"LuminanceAdjustmentPurple":{"value":"0","attributes":{},"description":"0"},"LuminanceAdjustmentMagenta":{"value":"0","attributes":{},"description":"0"},"SplitToningShadowHue":{"value":"0","attributes":{},"description":"0"},"SplitToningShadowSaturation":{"value":"0","attributes":{},"description":"0"},"SplitToningHighlightHue":{"value":"0","attributes":{},"description":"0"},"SplitToningHighlightSaturation":{"value":"0","attributes":{},"description":"0"},"SplitToningBalance":{"value":"0","attributes":{},"description":"0"},"ColorGradeMidtoneHue":{"value":"0","attributes":{},"description":"0"},"ColorGradeMidtoneSat":{"value":"0","attributes":{},"description":"0"},"ColorGradeShadowLum":{"value":"0","attributes":{},"description":"0"},"ColorGradeMidtoneLum":{"value":"0","attributes":{},"description":"0"},"ColorGradeHighlightLum":{"value":"0","attributes":{},"description":"0"},"ColorGradeBlending":{"value":"50","attributes":{},"description":"50"},"ColorGradeGlobalHue":{"value":"0","attributes":{},"description":"0"},"ColorGradeGlobalSat":{"value":"0","attributes":{},"description":"0"},"ColorGradeGlobalLum":{"value":"0","attributes":{},"description":"0"},"AutoLateralCA":{"value":"1","attributes":{},"description":"1"},"LensProfileEnable":{"value":"1","attributes":{},"description":"1"},"LensManualDistortionAmount":{"value":"0","attributes":{},"description":"0"},"VignetteAmount":{"value":"0","attributes":{},"description":"0"},"DefringePurpleAmount":{"value":"0","attributes":{},"description":"0"},"DefringePurpleHueLo":{"value":"30","attributes":{},"description":"30"},"DefringePurpleHueHi":{"value":"70","attributes":{},"description":"70"},"DefringeGreenAmount":{"value":"0","attributes":{},"description":"0"},"DefringeGreenHueLo":{"value":"40","attributes":{},"description":"40"},"DefringeGreenHueHi":{"value":"60","attributes":{},"description":"60"},"PerspectiveUpright":{"value":"0","attributes":{},"description":"0"},"PerspectiveVertical":{"value":"0","attributes":{},"description":"0"},"PerspectiveHorizontal":{"value":"0","attributes":{},"description":"0"},"PerspectiveRotate":{"value":"0.0","attributes":{},"description":"0.0"},"PerspectiveAspect":{"value":"0","attributes":{},"description":"0"},"PerspectiveScale":{"value":"100","attributes":{},"description":"100"},"PerspectiveX":{"value":"0.00","attributes":{},"description":"0.00"},"PerspectiveY":{"value":"0.00","attributes":{},"description":"0.00"},"GrainAmount":{"value":"0","attributes":{},"description":"0"},"PostCropVignetteAmount":{"value":"0","attributes":{},"description":"0"},"ShadowTint":{"value":"0","attributes":{},"description":"0"},"RedHue":{"value":"0","attributes":{},"description":"0"},"RedSaturation":{"value":"0","attributes":{},"description":"0"},"GreenHue":{"value":"0","attributes":{},"description":"0"},"GreenSaturation":{"value":"0","attributes":{},"description":"0"},"BlueHue":{"value":"0","attributes":{},"description":"0"},"BlueSaturation":{"value":"0","attributes":{},"description":"0"},"OverrideLookVignette":{"value":"False","attributes":{},"description":"False"},"ToneCurveName2012":{"value":"Linear","attributes":{},"description":"Linear"},"CameraProfile":{"value":"Adobe Standard","attributes":{},"description":"Adobe Standard"},"CameraProfileDigest":{"value":"DC0173EBB7ECE22257A40AD42B5C9460","attributes":{},"description":"DC0173EBB7ECE22257A40AD42B5C9460"},"LensProfileSetup":{"value":"LensDefaults","attributes":{},"description":"LensDefaults"},"LensProfileName":{"value":"Adobe (Nikon AF-S Zoom-NIKKOR 28-70mm f/2.8D IF-ED)","attributes":{},"description":"Adobe (Nikon AF-S Zoom-NIKKOR 28-70mm f/2.8D IF-ED)"},"LensProfileFilename":{"value":"NIKON D3 (Nikon AF-S Zoom-NIKKOR 28-70mm f2.8D IF-ED) - RAW.lcp","attributes":{},"description":"NIKON D3 (Nikon AF-S Zoom-NIKKOR 28-70mm f2.8D IF-ED) - RAW.lcp"},"LensProfileDigest":{"value":"97F04256C6968CBDA1C57B4925E5C387","attributes":{},"description":"97F04256C6968CBDA1C57B4925E5C387"},"LensProfileIsEmbedded":{"value":"False","attributes":{},"description":"False"},"LensProfileDistortionScale":{"value":"100","attributes":{},"description":"100"},"LensProfileVignettingScale":{"value":"100","attributes":{},"description":"100"},"HasSettings":{"value":"True","attributes":{},"description":"True"},"CropTop":{"value":"0","attributes":{},"description":"0"},"CropLeft":{"value":"0","attributes":{},"description":"0"},"CropBottom":{"value":"1","attributes":{},"description":"1"},"CropRight":{"value":"1","attributes":{},"description":"1"},"CropAngle":{"value":"0","attributes":{},"description":"0"},"CropConstrainToWarp":{"value":"0","attributes":{},"description":"0"},"HasCrop":{"value":"False","attributes":{},"description":"False"},"AlreadyApplied":{"value":"True","attributes":{},"description":"True"},"History":{"value":[{"action":{"value":"saved","attributes":{},"description":"saved"},"instanceID":{"value":"xmp.iid:959f73f4-b8d7-c541-a26a-fdebd9729125","attributes":{},"description":"xmp.iid:959f73f4-b8d7-c541-a26a-fdebd9729125"},"when":{"value":"2022-01-24T11:22:12-06:00","attributes":{},"description":"2022-01-24T11:22:12-06:00"},"softwareAgent":{"value":"Adobe Photoshop Camera Raw 14.1","attributes":{},"description":"Adobe Photoshop Camera Raw 14.1"},"changed":{"value":"/metadata","attributes":{},"description":"/metadata"}},{"action":{"value":"saved","attributes":{},"description":"saved"},"instanceID":{"value":"xmp.iid:db62eba0-edac-6e40-aa27-1b01daaef887","attributes":{},"description":"xmp.iid:db62eba0-edac-6e40-aa27-1b01daaef887"},"when":{"value":"2022-01-24T11:38:14-06:00","attributes":{},"description":"2022-01-24T11:38:14-06:00"},"softwareAgent":{"value":"Adobe Photoshop Camera Raw 14.1 (Windows)","attributes":{},"description":"Adobe Photoshop Camera Raw 14.1 (Windows)"},"changed":{"value":"/metadata","attributes":{},"description":"/metadata"}},{"action":{"value":"converted","attributes":{},"description":"converted"},"parameters":{"value":"from image/x-nikon-nef to image/dng","attributes":{},"description":"from image/x-nikon-nef to image/dng"}},{"action":{"value":"saved","attributes":{},"description":"saved"},"instanceID":{"value":"xmp.iid:517e81d1-8ec6-9c45-a7ef-6b506ccea1f0","attributes":{},"description":"xmp.iid:517e81d1-8ec6-9c45-a7ef-6b506ccea1f0"},"when":{"value":"2022-01-26T09:27:57-05:00","attributes":{},"description":"2022-01-26T09:27:57-05:00"},"softwareAgent":{"value":"Adobe Photoshop Lightroom Classic 11.1 (Windows)","attributes":{},"description":"Adobe Photoshop Lightroom Classic 11.1 (Windows)"},"changed":{"value":"/metadata","attributes":{},"description":"/metadata"}},{"action":{"value":"derived","attributes":{},"description":"derived"},"parameters":{"value":"converted from image/dng to image/tiff, saved to new location","attributes":{},"description":"converted from image/dng to image/tiff, saved to new location"}},{"action":{"value":"saved","attributes":{},"description":"saved"},"instanceID":{"value":"xmp.iid:65a26442-f083-c941-a483-e548104f3b33","attributes":{},"description":"xmp.iid:65a26442-f083-c941-a483-e548104f3b33"},"when":{"value":"2022-01-26T09:49:25-05:00","attributes":{},"description":"2022-01-26T09:49:25-05:00"},"softwareAgent":{"value":"Adobe Photoshop Lightroom Classic 11.1 (Windows)","attributes":{},"description":"Adobe Photoshop Lightroom Classic 11.1 (Windows)"},"changed":{"value":"/","attributes":{},"description":"/"}},{"action":{"value":"saved","attributes":{},"description":"saved"},"instanceID":{"value":"xmp.iid:1d9624c0-eeba-d443-b7f8-c1014820f98a","attributes":{},"description":"xmp.iid:1d9624c0-eeba-d443-b7f8-c1014820f98a"},"when":{"value":"2022-01-27T14:33-08:00","attributes":{},"description":"2022-01-27T14:33-08:00"},"softwareAgent":{"value":"Adobe Photoshop 23.1 (Windows)","attributes":{},"description":"Adobe Photoshop 23.1 (Windows)"},"changed":{"value":"/","attributes":{},"description":"/"}},{"action":{"value":"converted","attributes":{},"description":"converted"},"parameters":{"value":"from image/tiff to image/jpeg","attributes":{},"description":"from image/tiff to image/jpeg"}},{"action":{"value":"derived","attributes":{},"description":"derived"},"parameters":{"value":"converted from image/tiff to image/jpeg","attributes":{},"description":"converted from image/tiff to image/jpeg"}},{"action":{"value":"saved","attributes":{},"description":"saved"},"instanceID":{"value":"xmp.iid:b3612703-6bcf-914a-984f-8e1b6f636c45","attributes":{},"description":"xmp.iid:b3612703-6bcf-914a-984f-8e1b6f636c45"},"when":{"value":"2022-01-27T14:33-08:00","attributes":{},"description":"2022-01-27T14:33-08:00"},"softwareAgent":{"value":"Adobe Photoshop 23.1 (Windows)","attributes":{},"description":"Adobe Photoshop 23.1 (Windows)"},"changed":{"value":"/","attributes":{},"description":"/"}}],"attributes":{},"description":"action: saved; instanceID: xmp.iid:959f73f4-b8d7-c541-a26a-fdebd9729125; when: 2022-01-24T11:22:12-06:00; softwareAgent: Adobe Photoshop Camera Raw 14.1; changed: /metadata, action: saved; instanceID: xmp.iid:db62eba0-edac-6e40-aa27-1b01daaef887; when: 2022-01-24T11:38:14-06:00; softwareAgent: Adobe Photoshop Camera Raw 14.1 (Windows); changed: /metadata, action: converted; parameters: from image/x-nikon-nef to image/dng, action: saved; instanceID: xmp.iid:517e81d1-8ec6-9c45-a7ef-6b506ccea1f0; when: 2022-01-26T09:27:57-05:00; softwareAgent: Adobe Photoshop Lightroom Classic 11.1 (Windows); changed: /metadata, action: derived; parameters: converted from image/dng to image/tiff, saved to new location, action: saved; instanceID: xmp.iid:65a26442-f083-c941-a483-e548104f3b33; when: 2022-01-26T09:49:25-05:00; softwareAgent: Adobe Photoshop Lightroom Classic 11.1 (Windows); changed: /, action: saved; instanceID: xmp.iid:1d9624c0-eeba-d443-b7f8-c1014820f98a; when: 2022-01-27T14:33-08:00; softwareAgent: Adobe Photoshop 23.1 (Windows); changed: /, action: converted; parameters: from image/tiff to image/jpeg, action: derived; parameters: converted from image/tiff to image/jpeg, action: saved; instanceID: xmp.iid:b3612703-6bcf-914a-984f-8e1b6f636c45; when: 2022-01-27T14:33-08:00; softwareAgent: Adobe Photoshop 23.1 (Windows); changed: /"},"DerivedFrom":{"value":{"instanceID":{"value":"xmp.iid:1d9624c0-eeba-d443-b7f8-c1014820f98a","attributes":{},"description":"xmp.iid:1d9624c0-eeba-d443-b7f8-c1014820f98a"},"documentID":{"value":"xmp.did:65a26442-f083-c941-a483-e548104f3b33","attributes":{},"description":"xmp.did:65a26442-f083-c941-a483-e548104f3b33"},"originalDocumentID":{"value":"F1ACEC8EE89C830EF7DD9D6BAF7EBB82","attributes":{},"description":"F1ACEC8EE89C830EF7DD9D6BAF7EBB82"}},"attributes":{},"description":"instanceID: xmp.iid:1d9624c0-eeba-d443-b7f8-c1014820f98a; documentID: xmp.did:65a26442-f083-c941-a483-e548104f3b33; originalDocumentID: F1ACEC8EE89C830EF7DD9D6BAF7EBB82"},"description":{"value":[{"value":"GMT022_11_11_For Huntsville_XXXX_1085_SQUARES - Restricted","attributes":{"lang":"x-default"},"description":"GMT022_11_11_For Huntsville_XXXX_1085_SQUARES - Restricted"}],"attributes":{},"description":"GMT022_11_11_For Huntsville_XXXX_1085_SQUARES - Restricted"},"rights":{"value":[{"value":"Â© Aidan Walsh","attributes":{"lang":"x-default"},"description":"© Aidan Walsh"}],"attributes":{},"description":"© Aidan Walsh"},"UsageTerms":{"value":[{"value":"All Rights Reserved","attributes":{"lang":"x-default"},"description":"All Rights Reserved"}],"attributes":{},"description":"All Rights Reserved"},"ToneCurvePV2012":{"value":[{"value":"0, 0","attributes":{},"description":"0, 0"},{"value":"255, 255","attributes":{},"description":"255, 255"}],"attributes":{},"description":"0, 0, 255, 255"},"ToneCurvePV2012Red":{"value":[{"value":"0, 0","attributes":{},"description":"0, 0"},{"value":"255, 255","attributes":{},"description":"255, 255"}],"attributes":{},"description":"0, 0, 255, 255"},"ToneCurvePV2012Green":{"value":[{"value":"0, 0","attributes":{},"description":"0, 0"},{"value":"255, 255","attributes":{},"description":"255, 255"}],"attributes":{},"description":"0, 0, 255, 255"},"ToneCurvePV2012Blue":{"value":[{"value":"0, 0","attributes":{},"description":"0, 0"},{"value":"255, 255","attributes":{},"description":"255, 255"}],"attributes":{},"description":"0, 0, 255, 255"},"Look":{"value":{"Name":{"value":"Adobe Color","attributes":{},"description":"Adobe Color"},"Amount":{"value":"1","attributes":{},"description":"1"},"UUID":{"value":"B952C231111CD8E0ECCF14B86BAA7077","attributes":{},"description":"B952C231111CD8E0ECCF14B86BAA7077"},"SupportsAmount":{"value":"false","attributes":{},"description":"false"},"SupportsMonochrome":{"value":"false","attributes":{},"description":"false"},"SupportsOutputReferred":{"value":"false","attributes":{},"description":"false"},"Group":{"value":[{"value":"Profiles","attributes":{"lang":"x-default"},"description":"Profiles"}],"attributes":{},"description":"Profiles"},"Parameters":{"value":{"Version":{"value":"14.1","attributes":{},"description":"14.1"},"ProcessVersion":{"value":"11.0","attributes":{},"description":"11.0"},"ConvertToGrayscale":{"value":"False","attributes":{},"description":"False"},"CameraProfile":{"value":"Adobe Standard","attributes":{},"description":"Adobe Standard"},"LookTable":{"value":"E1095149FDB39D7A057BAB208837E2E1","attributes":{},"description":"E1095149FDB39D7A057BAB208837E2E1"},"ToneCurvePV2012":{"value":[{"value":"0, 0","attributes":{},"description":"0, 0"},{"value":"22, 16","attributes":{},"description":"22, 16"},{"value":"40, 35","attributes":{},"description":"40, 35"},{"value":"127, 127","attributes":{},"description":"127, 127"},{"value":"224, 230","attributes":{},"description":"224, 230"},{"value":"240, 246","attributes":{},"description":"240, 246"},{"value":"255, 255","attributes":{},"description":"255, 255"}],"attributes":{},"description":"0, 0, 22, 16, 40, 35, 127, 127, 224, 230, 240, 246, 255, 255"},"ToneCurvePV2012Red":{"value":[{"value":"0, 0","attributes":{},"description":"0, 0"},{"value":"255, 255","attributes":{},"description":"255, 255"}],"attributes":{},"description":"0, 0, 255, 255"},"ToneCurvePV2012Green":{"value":[{"value":"0, 0","attributes":{},"description":"0, 0"},{"value":"255, 255","attributes":{},"description":"255, 255"}],"attributes":{},"description":"0, 0, 255, 255"},"ToneCurvePV2012Blue":{"value":[{"value":"0, 0","attributes":{},"description":"0, 0"},{"value":"255, 255","attributes":{},"description":"255, 255"}],"attributes":{},"description":"0, 0, 255, 255"}},"attributes":{},"description":"Version: 14.1; ProcessVersion: 11.0; ConvertToGrayscale: False; CameraProfile: Adobe Standard; LookTable: E1095149FDB39D7A057BAB208837E2E1; ToneCurvePV2012: 0, 0, 22, 16, 40, 35, 127, 127, 224, 230, 240, 246, 255, 255; ToneCurvePV2012Red: 0, 0, 255, 255; ToneCurvePV2012Green: 0, 0, 255, 255; ToneCurvePV2012Blue: 0, 0, 255, 255"}},"attributes":{},"description":"Name: Adobe Color; Amount: 1; UUID: B952C231111CD8E0ECCF14B86BAA7077; SupportsAmount: false; SupportsMonochrome: false; SupportsOutputReferred: false; Group: Profiles; Parameters: Version: 14.1; ProcessVersion: 11.0; ConvertToGrayscale: False; CameraProfile: Adobe Standard; LookTable: E1095149FDB39D7A057BAB208837E2E1; ToneCurvePV2012: 0, 0, 22, 16, 40, 35, 127, 127, 224, 230, 240, 246, 255, 255; ToneCurvePV2012Red: 0, 0, 255, 255; ToneCurvePV2012Green: 0, 0, 255, 255; ToneCurvePV2012Blue: 0, 0, 255, 255"},"Preferred CMM type":{"value":"ADBE","description":"Adobe"},"Profile Version":{"value":"2.1.0","description":"2.1.0"},"Profile/Device class":{"value":"mntr","description":"Display Device profile"},"Color Space":{"value":"RGB ","description":"RGB "},"Connection Space":{"value":"XYZ ","description":"XYZ "},"ICC Profile Date":{"value":"1999-06-03T00:00:00.000Z","description":"1999-06-03T00:00:00.000Z"},"ICC Signature":{"value":"acsp","description":"acsp"},"Primary Platform":{"value":"APPL","description":"Apple"},"Device Manufacturer":{"value":"none","description":"none"},"Device Model Number":{"value":"\u0000\u0000\u0000\u0000","description":"\u0000\u0000\u0000\u0000"},"Rendering Intent":{"value":0,"description":"Perceptual"},"Profile Creator":{"value":"ADBE","description":"ADBE"},"ICC Copyright":{"value":"Copyright 1999 Adobe Systems Incorp","description":"Copyright 1999 Adobe Systems Incorp"},"ICC Description":{"value":"Adobe RGB (1998)","description":"Adobe RGB (1998)"}},"provenance":"2022-01-22T11:00:55.005","photographer":"XXXX","type":"","square":"03","module":"Node 2","orbital_seg":"USA","agency":"NASA","ctxt_type":"Workstation","desc":"","interp":"The experiment that was being performed on the previous day appears to be completed, since the items that were inside the glovebag are not there any more. The experimental equipment has not yet been stowed, however, possibly indicating that the work will be repeated.","problems":"None","artifacts":"[{\"arti_id\":\"arti_18\",\"name\":\"Video camera\",\"type\":\"Electronic\",\"subtype\":\"Audiovisual\",\"material\":\"Plastic\",\"colour\":\"Black\",\"fixed\":\"yes\",\"persistence\":\"no\",\"orientation\":\"45\",\"artiNotes\":\"A black video camera with lens pointing at the interior of the glovebag. The viewscreen is also facing the glovebag.\",\"recorder\":\"JW\",\"dateRecorded\":\"2023-6-14 10:23:29\",\"shpInfo\":{\"type\":\"Annotation\",\"body\":[{\"type\":\"TextualBody\",\"purpose\":\"tagging\",\"value\":\"arti_18\"}],\"target\":{\"source\":\"http://192.168.200.38:5000/iss_images/iss066e124425crop.jpg\",\"selector\":{\"type\":\"SvgSelector\",\"value\":\"<svg><polygon points=\\\"60.29075622558594,1.8535280227661133 115.0335464477539,54.6755256652832 185.14271545410156,57.076507568359375 291.7471008300781,162.2402801513672 291.7471008300781,173.7650909423828 366.6582946777344,250.1168670654297 370.9800720214844,271.7258605957031 373.86126708984375,280.3694763183594 409.87628173828125,274.6070556640625 446.37152099609375,325.5082702636719 355.13348388671875,425.8700256347656 372.4206848144531,441.7166442871094 304.7124938964844,516.6278076171875 281.66290283203125,503.66241455078125 234.12310791015625,556.964599609375 267.25689697265625,588.6577758789062 268.697509765625,604.50439453125 6.5083537101745605,885.4213256835938 8.429167747497559,3.774320363998413 7.948953151702881,3.774320363998413\\\"></polygon></svg>\"}},\"@context\":\"http://www.w3.org/ns/anno.jsonld\",\"id\":\"#b60f1d01-f3d9-4c11-aaa9-ab35b417e440\"}},{\"arti_id\":\"arti_25\",\"name\":\"Resealable bag\",\"type\":\"Stowage\",\"subtype\":\"Container\",\"material\":\"Plastic\",\"colour\":\"Clear\",\"fixed\":\"yes\",\"persistence\":\"yes\",\"orientation\":\"0\",\"artiNotes\":\"A bag holding blue nitrile gloves and a label\",\"recorder\":\"JW\",\"dateRecorded\":\"2023-6-14 10:25:31\",\"shpInfo\":{\"type\":\"Annotation\",\"body\":[{\"type\":\"TextualBody\",\"purpose\":\"tagging\",\"value\":\"arti_25\"}],\"target\":{\"source\":\"http://192.168.200.38:5000/iss_images/iss066e124425crop.jpg\",\"selector\":{\"type\":\"SvgSelector\",\"value\":\"<svg><polygon points=\\\"235.0835418701172,85.40830993652344 400.2723388671875,72.92310333251953 411.3168640136719,156.47789001464844 414.19805908203125,211.22067260742188 408.4356689453125,254.4386749267578 479.0250549316406,608.826171875 579.8670654296875,682.2967529296875 9.38955307006836,806.1883544921875 12.270752906799316,121.90349578857422\\\"></polygon></svg>\"}},\"@context\":\"http://www.w3.org/ns/anno.jsonld\",\"id\":\"#67d7ff11-3868-46a0-b22f-845196140f7e\"}},{\"arti_id\":\"arti_28\",\"name\":\"ID\",\"type\":\"Media\",\"subtype\":\"Label\",\"material\":\"Paper\",\"colour\":\"White\",\"fixed\":\"yes\",\"persistence\":\"yes\",\"orientation\":\"0\",\"artiNotes\":\"The label idenitifying the contents of the bag as nitrile gloves\",\"recorder\":\"JW\",\"dateRecorded\":\"2023-6-14 10:26:28\",\"shpInfo\":{\"type\":\"Annotation\",\"body\":[{\"type\":\"TextualBody\",\"purpose\":\"tagging\",\"value\":\"arti_28\"}],\"target\":{\"source\":\"http://192.168.200.38:5000/iss_images/iss066e124425crop.jpg\",\"selector\":{\"type\":\"SvgSelector\",\"value\":\"<svg><polygon points=\\\"126.55834197998047,770.938720703125 297.5094909667969,712.5493774414062 257.1726989746094,657.8065795898438 248.5290985107422,637.63818359375\\\"></polygon></svg>\"}},\"@context\":\"http://www.w3.org/ns/anno.jsonld\",\"id\":\"#d8e2025a-b318-463a-858f-e39514a3d08a\"}},{\"arti_id\":\"arti_41\",\"name\":\"Nitrile gloves\",\"type\":\"Equipment\",\"subtype\":\"Safety\",\"material\":\"Rubber\",\"colour\":\"Blue\",\"fixed\":\"yes\",\"persistence\":\"yes\",\"orientation\":\"0\",\"artiNotes\":\"A collection of blue nitrile gloves.\",\"recorder\":\"JW\",\"dateRecorded\":\"2023-6-14 10:27:50\",\"shpInfo\":{\"type\":\"Annotation\",\"body\":[{\"type\":\"TextualBody\",\"purpose\":\"tagging\",\"value\":\"arti_41\"}],\"target\":{\"source\":\"http://192.168.200.38:5000/iss_images/iss066e124425crop.jpg\",\"selector\":{\"type\":\"SvgSelector\",\"value\":\"<svg><polygon points=\\\"478.0647277832031,656.8462524414062 455.0151062011719,674.1334228515625 441.5694580078125,665.0095825195312 418.5198669433594,672.2125854492188 415.638671875,696.7027587890625 358.0146789550781,716.8711547851562 293.18768310546875,726.9553833007812 18.033151626586914,471.96923828125 18.033151626586914,268.84466552734375 128.95933532714844,283.25067138671875 188.02391052246094,265.9634704589844 343.6086730957031,212.66127014160156 363.7770690917969,231.38906860351562 424.2822570800781,353.8400573730469\\\"></polygon></svg>\"}},\"@context\":\"http://www.w3.org/ns/anno.jsonld\",\"id\":\"#8daf9c1a-5525-45c5-98c1-acea52040efb\"}},{\"arti_id\":\"arti_60\",\"name\":\"Huggies wipes\",\"type\":\"Equipment\",\"subtype\":\"Body maintenance\",\"material\":\"Plastic\",\"colour\":\"Multi\",\"fixed\":\"yes\",\"persistence\":\"no\",\"orientation\":\"90\",\"artiNotes\":\"A package of 56 wipes with the label \\\"Huggies wipes assy, P/N SEG33115639-304, L/N W-1903716\\\" \",\"recorder\":\"JW\",\"dateRecorded\":\"2023-6-14 10:30:10\",\"shpInfo\":{\"type\":\"Annotation\",\"body\":[{\"type\":\"TextualBody\",\"purpose\":\"tagging\",\"value\":\"arti_60\"}],\"target\":{\"source\":\"http://192.168.200.38:5000/iss_images/iss066e124425crop.jpg\",\"selector\":{\"type\":\"SvgSelector\",\"value\":\"<svg><polygon points=\\\"486.13323974609375,1.8215222358703613 777.6483764648438,4.851827621459961 805.5271606445312,40.609397888183594 809.1635131835938,124.24575805664062 830.0725708007812,485.1548156738281 843.708984375,591.5184326171875 835.5271606445312,619.7002563476562 821.8907470703125,664.2457275390625 736.4362182617188,676.9730224609375 671.8908081054688,669.7002563476562 660.0726318359375,670.609375 649.1635131835938,671.5184326171875 613.708984375,695.1548461914062 589.7695922851562,709.09423828125 559.1635131835938,740.609375 534.6180419921875,712.4275512695312 481.89080810546875,576.0639038085938 437.3453369140625,351.5184631347656 440.0726013183594,136.06393432617188 463.708984375,20.609397888183594\\\"></polygon></svg>\"}},\"@context\":\"http://www.w3.org/ns/anno.jsonld\",\"id\":\"#00aa6685-a82a-4500-b422-68c84c0ba638\"}},{\"arti_id\":\"arti_73\",\"name\":\"Huggies wipes\",\"type\":\"Equipment\",\"subtype\":\"Body maintenance\",\"material\":\"Plastic\",\"colour\":\"Multi\",\"fixed\":\"yes\",\"persistence\":\"no\",\"orientation\":\"90\",\"artiNotes\":\"A package of 56 wipes with the label \\\"Huggies wipes assy, P/N... (illegible, hidden)\\\". The word \\\"TRASH\\\" is handwritten on the package lid.\",\"recorder\":\"JW\",\"dateRecorded\":\"2023-6-14 10:33:5\",\"shpInfo\":{\"type\":\"Annotation\",\"body\":[{\"type\":\"TextualBody\",\"purpose\":\"tagging\",\"value\":\"arti_73\"}],\"target\":{\"source\":\"http://192.168.200.38:5000/iss_images/iss066e124425crop.jpg\",\"selector\":{\"type\":\"SvgSelector\",\"value\":\"<svg><polygon points=\\\"806.1332397460938,30.912437438964844 824.3150634765625,4.851827621459961 1156.4361572265625,4.245762348175049 1185.527099609375,36.9730339050293 1219.1634521484375,189.70030212402344 1244.6180419921875,384.2457275390625 1161.8907470703125,689.7002563476562 1090.0726318359375,664.2457275390625 1078.25439453125,655.1548461914062 1008.5574951171875,640.0033569335938 952.7998657226562,667.882080078125 878.25439453125,686.0639038085938 849.1635131835938,589.7002563476562 825.5271606445312,335.15484619140625\\\"></polygon></svg>\"}},\"@context\":\"http://www.w3.org/ns/anno.jsonld\",\"id\":\"#a739bd79-3d59-4772-b2cf-2f8603060572\"}},{\"arti_id\":\"arti_86\",\"name\":\"Resealable bag\",\"type\":\"Stowage\",\"subtype\":\"Container\",\"material\":\"Plastic\",\"colour\":\"Clear\",\"fixed\":\"yes\",\"persistence\":\"yes\",\"orientation\":\"0\",\"artiNotes\":\"A bag with a black seal strip and kapton label handwritten with the words \\\"STATIC TETHERS NODE 2 MWA\\\". The bag contains a second bag holding the spiral power cable from the previous day and a nylon strap (ESD static tether kit), as well as a black clip with another resealable bag with a nylon strap inside (part of another ESD static tether kit).\",\"recorder\":\"JW\",\"dateRecorded\":\"2023-6-14 10:35:35\",\"shpInfo\":{\"type\":\"Annotation\",\"body\":[{\"type\":\"TextualBody\",\"purpose\":\"tagging\",\"value\":\"arti_86\"}],\"target\":{\"source\":\"http://192.168.200.38:5000/iss_images/iss066e124425crop.jpg\",\"selector\":{\"type\":\"SvgSelector\",\"value\":\"<svg><polygon points=\\\"1875.527099609375,2.5568180084228516 1852.2542724609375,134.19317626953125 1829.34521484375,205.4658966064453 1791.1634521484375,269.82952880859375 1808.617919921875,327.647705078125 1806.4361572265625,536.0113525390625 1845.7088623046875,669.1022338867188 1863.163330078125,761.8295288085938 1874.072509765625,837.1022338867188 868.2543334960938,877.4658813476562 898.7998046875,581.8295288085938 885.7089233398438,117.10226440429688 879.1634521484375,2.5568180084228516 879.8907470703125,1.8295481204986572\\\"></polygon></svg>\"}},\"@context\":\"http://www.w3.org/ns/anno.jsonld\",\"id\":\"#aa380b0f-b583-48bd-aa5c-41f2a512c8b4\"}},{\"arti_id\":\"arti_13\",\"name\":\"Clip\",\"type\":\"Office supply\",\"subtype\":\"Restraint\",\"material\":\"Metal\",\"colour\":\"Black\",\"fixed\":\"no\",\"persistence\":\"no\",\"orientation\":\"90\",\"artiNotes\":\"A simple rectangular black clip with a piece of blue velcro on it.\",\"recorder\":\"JW\",\"dateRecorded\":\"2023-6-14 10:40:40\",\"shpInfo\":{\"type\":\"Annotation\",\"body\":[{\"type\":\"TextualBody\",\"purpose\":\"tagging\",\"value\":\"arti_13\"}],\"target\":{\"source\":\"http://192.168.200.38:5000/iss_images/iss066e124425crop.jpg\",\"selector\":{\"type\":\"SvgSelector\",\"value\":\"<svg><polygon points=\\\"1348.986572265625,427.92535400390625 1473.2288818359375,397.0162658691406 1533.2288818359375,515.8041381835938 1531.4107666015625,527.622314453125 1524.137939453125,535.8041381835938 1422.31982421875,564.89501953125 1409.592529296875,563.0768432617188 1402.31982421875,550.349609375\\\"></polygon></svg>\"}},\"@context\":\"http://www.w3.org/ns/anno.jsonld\",\"id\":\"#6105819e-7364-4d62-b6a1-972b6f62ea09\"}},{\"arti_id\":\"arti_22\",\"name\":\"Resealable bag\",\"type\":\"Stowage\",\"subtype\":\"Container\",\"material\":\"Plastic\",\"colour\":\"Clear\",\"fixed\":\"yes\",\"persistence\":\"no\",\"orientation\":\"0\",\"artiNotes\":\"A bag with an ESD static tether kit\",\"recorder\":\"JW\",\"dateRecorded\":\"2023-6-14 10:42:14\",\"shpInfo\":{\"type\":\"Annotation\",\"body\":[{\"type\":\"TextualBody\",\"purpose\":\"tagging\",\"value\":\"arti_27\"}],\"target\":{\"source\":\"http://192.168.200.38:5000/iss_images/iss066e124425crop.jpg\",\"selector\":{\"type\":\"SvgSelector\",\"value\":\"<svg><polygon points=\\\"1167.7744140625,528.5314331054688 1201.7137451171875,642.4708251953125 1240.5015869140625,702.1677856445312 1262.31982421875,730.3495483398438 1233.2288818359375,721.2586669921875 1233.2288818359375,720.3495483398438\\\"></polygon></svg>\"}},\"@context\":\"http://www.w3.org/ns/anno.jsonld\",\"id\":\"#3bddc357-c38b-4dea-a8fc-9fc1461a0c8d\"}},{\"arti_id\":\"arti_27\",\"name\":\"DELETE\",\"type\":\"\",\"subtype\":\"\",\"material\":\"\",\"colour\":\"\",\"fixed\":\"y\",\"persistence\":\"y\",\"orientation\":\"\",\"artiNotes\":\"\",\"recorder\":\"\",\"dateRecorded\":\"2023-6-14 10:43:39\",\"shpInfo\":{\"type\":\"Annotation\",\"body\":[{\"type\":\"TextualBody\",\"purpose\":\"tagging\",\"value\":\"arti_34\"}],\"target\":{\"source\":\"http://192.168.200.38:5000/iss_images/iss066e124425crop.jpg\",\"selector\":{\"type\":\"SvgSelector\",\"value\":\"<svg><polygon points=\\\"1216.8350830078125,802.182373046875 1424.1077880859375,788.242919921875 1558.6531982421875,782.7883911132812 1616.8350830078125,781.8792724609375 1707.744140625,755.515625 1695.016845703125,682.7883911132812 1645.016845703125,690.0610961914062 1646.8350830078125,646.4247436523438 1623.19873046875,599.1520385742188 1586.8350830078125,611.8792724609375 1545.016845703125,587.3338623046875 1507.744140625,579.1520385742188 1387.744140625,572.7883911132812 1349.5623779296875,519.1520385742188 1595.016845703125,435.5156555175781 1604.1077880859375,382.78839111328125 1337.744140625,500.97021484375 1333.19873046875,531.8792724609375 1336.8350830078125,571.8792724609375 1291.3804931640625,581.8792724609375 1275.926025390625,624.6065673828125 1287.744140625,643.6974487304688 1272.2896728515625,720.0610961914062 1195.016845703125,704.6065673828125 1202.2896728515625,794.6065673828125\\\"></polygon></svg>\"}},\"@context\":\"http://www.w3.org/ns/anno.jsonld\",\"id\":\"#b10c4509-4263-4ed3-85fd-b32c2f631670\"}},{\"arti_id\":\"arti_43\",\"name\":\"ESD cable\",\"type\":\"Electronic\",\"subtype\":\"Power\",\"material\":\"Plastic\",\"colour\":\"Black\",\"fixed\":\"yes\",\"persistence\":\"yes\",\"orientation\":\"0\",\"artiNotes\":\"ESD cable\",\"recorder\":\"JW\",\"dateRecorded\":\"2023-6-14 10:44:18\",\"shpInfo\":{\"type\":\"Annotation\",\"body\":[{\"type\":\"TextualBody\",\"purpose\":\"tagging\",\"value\":\"arti_48\"}],\"target\":{\"source\":\"http://192.168.200.38:5000/iss_images/iss066e124425crop.jpg\",\"selector\":{\"type\":\"SvgSelector\",\"value\":\"<svg><polygon points=\\\"996.2290649414062,37.33387756347656 1047.13818359375,91.87932586669922 1197.441162109375,31.27326774597168 1235.6229248046875,5.818723201751709 1362.895751953125,5.818723201751709 1389.2593994140625,32.18235778808594 1415.6229248046875,106.7278060913086 1435.6229248046875,204.9096221923828 1461.0775146484375,308.5459899902344 1480.16845703125,358.5459899902344 1150.16845703125,460.3641662597656 1073.8048095703125,289.455078125 1006.5321044921875,160.36416625976562 972.895751953125,105.81871795654297 979.2593383789062,62.18235778808594\\\"></polygon></svg>\"}},\"@context\":\"http://www.w3.org/ns/anno.jsonld\",\"id\":\"#740cee13-148f-4ea9-9a6c-5a4e28f98742\"}},{\"arti_id\":\"arti_34\",\"name\":\"ESD strap\",\"type\":\"Equipment\",\"subtype\":\"Restraint\",\"material\":\"Mixed\",\"colour\":\"Blue\",\"fixed\":\"yes\",\"persistence\":\"no\",\"orientation\":\"0\",\"artiNotes\":\"ESD strap: A blue nylon strap with D-ring (?) metal attachments and a metal buckle.\",\"recorder\":\"JW\",\"dateRecorded\":\"2023-6-14 10:47:45\",\"shpInfo\":{\"type\":\"Annotation\",\"body\":[{\"type\":\"TextualBody\",\"purpose\":\"tagging\",\"value\":\"arti_64\"}],\"target\":{\"source\":\"http://192.168.200.38:5000/iss_images/iss066e124425crop.jpg\",\"selector\":{\"type\":\"SvgSelector\",\"value\":\"<svg><polygon points=\\\"1076.835205078125,167.63690185546875 1090.16845703125,201.5762939453125 1135.623046875,218.54598999023438 1261.0775146484375,244.0005340576172 1335.6229248046875,267.63690185546875 1350.16845703125,266.7278137207031 1353.8048095703125,261.27325439453125 1430.16845703125,282.1823425292969 1468.3502197265625,331.27325439453125 1453.8048095703125,373.0914306640625 1339.2593994140625,371.27325439453125 1270.16845703125,344.90960693359375 1097.441162109375,293.0914306640625 1075.623046875,274.90960693359375 1035.623046875,194.9096221923828 1033.8048095703125,154.9096221923828 1059.2593994140625,151.27325439453125\\\"></polygon></svg>\"}},\"@context\":\"http://www.w3.org/ns/anno.jsonld\",\"id\":\"#b0c6ce95-a3ab-4c13-b5fc-0d270cc2caf6\"}},{\"arti_id\":\"arti_48\",\"name\":\"Resealable bag\",\"type\":\"Stowage\",\"subtype\":\"Container\",\"material\":\"Plastic\",\"colour\":\"Clear\",\"fixed\":\"yes\",\"persistence\":\"no\",\"orientation\":\"0\",\"artiNotes\":\"A bag holding a nylon strap\",\"recorder\":\"JW\",\"dateRecorded\":\"2023-6-14 10:49:43\",\"shpInfo\":{\"type\":\"Annotation\",\"body\":[{\"type\":\"TextualBody\",\"purpose\":\"tagging\",\"value\":\"arti_83\"}],\"target\":{\"source\":\"http://192.168.200.38:5000/iss_images/iss066e124425crop.jpg\",\"selector\":{\"type\":\"SvgSelector\",\"value\":\"<svg><polygon points=\\\"2525.748779296875,1472.54150390625 2533.627685546875,1486.48095703125 2521.203369140625,1507.0870361328125 2503.021728515625,1517.99609375 2482.112548828125,1508.9051513671875 2396.657958984375,1403.45068359375 2378.47607421875,1372.5416259765625 2234.83984375,1277.99609375 2078.47607421875,1269.8143310546875 1991.2034912109375,1239.8143310546875 1614.83984375,1130.723388671875 1556.6580810546875,1096.177978515625 1886.657958984375,1178.9052734375 1995.7489013671875,1204.3597412109375 2060.29443359375,1201.6324462890625 2093.021728515625,1201.6324462890625 2164.83984375,1225.268798828125 2174.83984375,1239.8143310546875 2258.47607421875,1255.268798828125 2439.38525390625,1377.99609375\\\"></polygon></svg>\"}},\"@context\":\"http://www.w3.org/ns/anno.jsonld\",\"id\":\"#b35a24c9-1771-4770-a6e8-97f571f51598\"}},{\"arti_id\":\"arti_64\",\"name\":\"ESD strap\",\"type\":\"Equipment\",\"subtype\":\"Restraint\",\"material\":\"Mixed\",\"colour\":\"Blue\",\"fixed\":\"yes\",\"persistence\":\"no\",\"orientation\":\"0\",\"artiNotes\":\"ESD strap: A blue nylon strap with a metal buckle.\",\"recorder\":\"JW\",\"dateRecorded\":\"2023-6-14 10:53:12\",\"shpInfo\":{\"type\":\"Annotation\",\"body\":[{\"type\":\"TextualBody\",\"purpose\":\"tagging\",\"value\":\"arti_100\"}],\"target\":{\"source\":\"http://192.168.200.38:5000/iss_images/iss066e124425crop.jpg\",\"selector\":{\"type\":\"SvgSelector\",\"value\":\"<svg><polygon points=\\\"2616.052001953125,787.693115234375 2732.415771484375,840.4203491210938 2748.173095703125,859.208251953125 2720.900390625,939.208251953125 2723.627685546875,950.1173095703125 2700.900390625,1081.935546875 2679.082275390625,1164.6627197265625 2604.536865234375,1368.299072265625 2583.627685546875,1414.6627197265625 2533.627685546875,1428.299072265625 2324.536865234375,1330.1173095703125 2373.627685546875,1077.3900146484375 2442.71875,971.9354858398438 2450.900390625,937.3900756835938 2499.082275390625,888.2991333007812 2538.173095703125,901.9354858398438 2600.900390625,789.208251953125 2600.900390625,790.1173095703125\\\"></polygon></svg>\"}},\"@context\":\"http://www.w3.org/ns/anno.jsonld\",\"id\":\"#2ae16912-41b3-420b-bbf7-90259f61fbcd\"}},{\"arti_id\":\"arti_83\",\"name\":\"Microphone cable\",\"type\":\"Electronic\",\"subtype\":\"Audiovisual\",\"material\":\"Plastic\",\"colour\":\"Black\",\"fixed\":\"yes\",\"persistence\":\"yes\",\"orientation\":\"0\",\"artiNotes\":\"A black microphone cable with a microphone at the end\",\"recorder\":\"JW\",\"dateRecorded\":\"2023-6-14 10:55:58\",\"shpInfo\":{\"type\":\"Annotation\",\"body\":[{\"type\":\"TextualBody\",\"purpose\":\"tagging\",\"value\":\"arti_112\"}],\"target\":{\"source\":\"http://192.168.200.38:5000/iss_images/iss066e124425crop.jpg\",\"selector\":{\"type\":\"SvgSelector\",\"value\":\"<svg><polygon points=\\\"2683.32470703125,1182.238525390625 2797.8701171875,1234.9658203125 2800.900390625,1362.8446044921875 2783.627685546875,1355.5718994140625 2773.627685546875,1396.48095703125 2799.082275390625,1435.5718994140625 2799.082275390625,1504.6627197265625 2730.900390625,1435.5718994140625 2721.8095703125,1421.0263671875 2715.446044921875,1410.1173095703125 2720.900390625,1365.5718994140625 2739.082275390625,1339.208251953125 2639.082275390625,1291.0263671875\\\"></polygon></svg>\"}},\"@context\":\"http://www.w3.org/ns/anno.jsonld\",\"id\":\"#a82763b1-76b7-4f98-9f0c-3a23068c3412\"}},{\"arti_id\":\"arti_100\",\"name\":\"LED light\",\"type\":\"Equipment\",\"subtype\":\"Light\",\"material\":\"Plastic\",\"colour\":\"Black\",\"fixed\":\"yes\",\"persistence\":\"no\",\"orientation\":\"90\",\"artiNotes\":\"A large LED light on a bogan arm.\",\"recorder\":\"JW\",\"dateRecorded\":\"2023-6-14 10:57:44\",\"shpInfo\":{\"type\":\"Annotation\",\"body\":[{\"type\":\"TextualBody\",\"purpose\":\"tagging\",\"value\":\"arti_164\"}],\"target\":{\"source\":\"http://192.168.200.38:5000/iss_images/iss066e124425crop.jpg\",\"selector\":{\"type\":\"SvgSelector\",\"value\":\"<svg><polygon points=\\\"2210.94775390625,207.38357543945312 2263.730224609375,138.01222229003906 2367.787109375,211.1537322998047 2494.46533203125,514.2763671875 2541.969482421875,713.3419189453125 2607.57080078125,611.5470581054688 2625.66748046875,613.8091430664062 2666.385498046875,444.1509704589844 2634.716064453125,378.5498046875 2551.01806640625,285.8033447265625 2526.134765625,113.88304901123047 2494.46533203125,8.011630058288574 2532.921142578125,5.301817893981934 2546.49365234375,50.54399871826172 2564.590576171875,5.301817893981934 2596.26025390625,3.0397090911865234 2569.11474609375,79.951416015625 2592.489990234375,204.36741638183594 2652.81298828125,249.60958862304688 2704.84130859375,258.65802001953125 2790.801513671875,240.5611572265625 2784.01513671875,281.27911376953125 2720.67626953125,303.90020751953125 2587.211669921875,258.65802001953125 2681.466552734375,403.4330139160156 2661.861328125,616.0712280273438 2607.57080078125,769.8946533203125 2675.43408203125,801.564208984375 2698.05517578125,722.390380859375 2698.05517578125,690.7208251953125 2779.490966796875,602.4985961914062 2788.53955078125,554.9943237304688 2754.60791015625,521.0626831054688 2790.801513671875,484.8689270019531 2799.85009765625,500.7037048339844 2797.587890625,647.7407836914062 2765.91845703125,677.148193359375 2756.869873046875,702.0313720703125 2729.724609375,733.700927734375 2707.103515625,797.0399780273438 2702.579345703125,817.3989868164062 2598.522216796875,778.943115234375 2535.18310546875,896.57275390625 2480.892578125,878.4758911132812 2523.87255859375,765.3704223632812 2462.795654296875,543.6837768554688 2426.60205078125,428.3161926269531 2349.690185546875,265.4443664550781 2318.020751953125,222.4642791748047 2277.302734375,181.74632263183594 2243.37109375,249.60958862304688 2211.70166015625,249.60958862304688 2198.12890625,224.7263946533203\\\"></polygon></svg>\"}},\"@context\":\"http://www.w3.org/ns/anno.jsonld\",\"id\":\"#a277853e-1861-40a1-be53-665c1b6ce251\"}},{\"arti_id\":\"arti_112\",\"name\":\"Bogen arm\",\"type\":\"Equipment\",\"subtype\":\"Restraint\",\"material\":\"Metal\",\"colour\":\"Black\",\"fixed\":\"yes\",\"persistence\":\"no\",\"orientation\":\"0\",\"artiNotes\":\"A metal bogan arm holding an LED light\",\"recorder\":\"JW\",\"dateRecorded\":\"2023-6-14 11:1:28\",\"shpInfo\":{\"type\":\"Annotation\",\"body\":[{\"type\":\"TextualBody\",\"purpose\":\"tagging\",\"value\":\"arti_168\"}],\"target\":{\"source\":\"http://192.168.200.38:5000/iss_images/iss066e124425crop.jpg\",\"selector\":{\"type\":\"SvgSelector\",\"value\":\"<svg><polygon points=\\\"2701.409423828125,1446.904052734375 2499.227783203125,1803.2677001953125 2646.864013671875,1991.63134765625 2731.954833984375,1991.2677001953125 2731.954833984375,1992.358642578125\\\"></polygon></svg>\"}},\"@context\":\"http://www.w3.org/ns/anno.jsonld\",\"id\":\"#ea12f082-70a0-4972-b98f-9fa7100e3de6\"}},{\"arti_id\":\"arti_164\",\"name\":\"Headphone cable\",\"type\":\"Electronic\",\"subtype\":\"Audiovisual\",\"material\":\"Plastic\",\"colour\":\"White\",\"fixed\":\"yes\",\"persistence\":\"yes\",\"orientation\":\"0\",\"artiNotes\":\"A long white microphone cable attached to a communication panel\",\"recorder\":\"JW\",\"dateRecorded\":\"2023-6-14 11:12:33\",\"shpInfo\":{\"type\":\"Annotation\",\"body\":[{\"type\":\"TextualBody\",\"purpose\":\"tagging\",\"value\":\"arti_176\"}],\"target\":{\"source\":\"http://192.168.200.38:5000/iss_images/iss066e124425crop.jpg\",\"selector\":{\"type\":\"SvgSelector\",\"value\":\"<svg><polygon points=\\\"2399.591552734375,1558.1768798828125 2398.136962890625,1478.9041748046875 2400.682373046875,1436.7222900390625 2414.8642578125,1436.7222900390625 2427.955078125,1506.54052734375 2439.955078125,1563.2677001953125 2445.40966796875,1685.4495849609375 2445.40966796875,1771.63134765625 2414.8642578125,1749.813232421875\\\"></polygon></svg>\"}},\"@context\":\"http://www.w3.org/ns/anno.jsonld\",\"id\":\"#da9c9002-ff95-4f0c-9242-db07252bc2b6\"}},{\"arti_id\":\"arti_168\",\"name\":\"Mesh bag\",\"type\":\"Stowage\",\"subtype\":\"Restraint\",\"material\":\"Fiber\",\"colour\":\"Multi\",\"fixed\":\"yes\",\"persistence\":\"yes\",\"orientation\":\"45\",\"artiNotes\":\"A blue bag with grey mesh\",\"recorder\":\"JW\",\"dateRecorded\":\"2023-6-14 11:13:58\",\"shpInfo\":{\"type\":\"Annotation\",\"body\":[{\"type\":\"TextualBody\",\"purpose\":\"tagging\",\"value\":\"arti_181\"}],\"target\":{\"source\":\"http://192.168.200.38:5000/iss_images/iss066e124425crop.jpg\",\"selector\":{\"type\":\"SvgSelector\",\"value\":\"<svg><polygon points=\\\"2349.40966796875,1565.4495849609375 2353.7734375,1449.0859375 2371.227783203125,1553.0859375 2393.046142578125,1624.358642578125 2403.955078125,1715.9949951171875 2357.046142578125,1678.904052734375\\\"></polygon></svg>\"}},\"@context\":\"http://www.w3.org/ns/anno.jsonld\",\"id\":\"#9712c4bc-5d57-486f-a82c-b245dad7128c\"}},{\"arti_id\":\"arti_176\",\"name\":\"Marker\",\"type\":\"Office supply\",\"subtype\":\"Writing\",\"material\":\"Plastic\",\"colour\":\"Red\",\"fixed\":\"yes\",\"persistence\":\"no\",\"orientation\":\"0\",\"artiNotes\":\"A red Sharpie retractable marker\",\"recorder\":\"JW\",\"dateRecorded\":\"2023-6-14 11:15:17\",\"shpInfo\":{\"type\":\"Annotation\",\"body\":[{\"type\":\"TextualBody\",\"purpose\":\"tagging\",\"value\":\"arti_184\"}],\"target\":{\"source\":\"http://192.168.200.38:5000/iss_images/iss066e124425crop.jpg\",\"selector\":{\"type\":\"SvgSelector\",\"value\":\"<svg><polygon points=\\\"2259.22802734375,1563.9949951171875 2266.50048828125,1443.9949951171875 2286.136962890625,1444.358642578125 2292.682373046875,1603.63134765625\\\"></polygon></svg>\"}},\"@context\":\"http://www.w3.org/ns/anno.jsonld\",\"id\":\"#671ca25e-4238-488a-bc0b-9a4b4e772e9d\"}},{\"arti_id\":\"arti_181\",\"name\":\"Marker\",\"type\":\"Office supply\",\"subtype\":\"Writing\",\"material\":\"Plastic\",\"colour\":\"Black\",\"fixed\":\"yes\",\"persistence\":\"yes\",\"orientation\":\"0\",\"artiNotes\":\"A black Sharpie marker\",\"recorder\":\"JW\",\"dateRecorded\":\"2023-6-14 11:17:42\",\"shpInfo\":{\"type\":\"Annotation\",\"body\":[{\"type\":\"TextualBody\",\"purpose\":\"tagging\",\"value\":\"arti_191\"}],\"target\":{\"source\":\"http://192.168.200.38:5000/iss_images/iss066e124425crop.jpg\",\"selector\":{\"type\":\"SvgSelector\",\"value\":\"<svg><polygon points=\\\"2198.13720703125,1502.9041748046875 2252.6826171875,1462.9041748046875 2334.8642578125,1470.9041748046875 2347.955322265625,1505.813232421875 2325.409912109375,1530.54052734375 2285.7734375,1547.267822265625 2241.046142578125,1553.813232421875 2199.591552734375,1512.3587646484375\\\"></polygon></svg>\"}},\"@context\":\"http://www.w3.org/ns/anno.jsonld\",\"id\":\"#8c4b5077-0f1d-4e68-8ded-a2c9551d5e69\"}},{\"arti_id\":\"arti_184\",\"name\":\"Highlighter\",\"type\":\"Office supply\",\"subtype\":\"Writing\",\"material\":\"Plastic\",\"colour\":\"Yellow\",\"fixed\":\"yes\",\"persistence\":\"yes\",\"orientation\":\"0\",\"artiNotes\":\"A yellow highlighter\",\"recorder\":\"JW\",\"dateRecorded\":\"2023-6-14 11:18:23\",\"shpInfo\":{\"type\":\"Annotation\",\"body\":[{\"type\":\"TextualBody\",\"purpose\":\"tagging\",\"value\":\"arti_28\"}],\"target\":{\"source\":\"http://192.168.200.38:5000/iss_images/iss066e124425crop.jpg\",\"selector\":{\"type\":\"SvgSelector\",\"value\":\"<svg><polygon points=\\\"2129.44677734375,1455.78173828125 2140.35595703125,1430.3271484375 2161.44677734375,1418.3271484375 2177.810302734375,1415.054443359375 2200.719482421875,1431.4180908203125 2209.44677734375,1475.054443359375 2196.355712890625,1506.6907958984375\\\"></polygon></svg>\"}},\"@context\":\"http://www.w3.org/ns/anno.jsonld\",\"id\":\"#552f1a6b-e313-41ca-ad20-efdc0752379e\"}},{\"arti_id\":\"arti_191\",\"name\":\"Nylon strap\",\"type\":\"Equipment\",\"subtype\":\"Restraint\",\"material\":\"Fiber\",\"colour\":\"Black\",\"fixed\":\"yes\",\"persistence\":\"no\",\"orientation\":\"0\",\"artiNotes\":\"A loop from a nylon strap\",\"recorder\":\"JW\",\"dateRecorded\":\"2023-6-14 11:19:41\",\"shpInfo\":{\"type\":\"Annotation\",\"body\":[{\"type\":\"TextualBody\",\"purpose\":\"tagging\",\"value\":\"arti_55\"}],\"target\":{\"source\":\"http://192.168.200.38:5000/iss_images/iss066e124425crop.jpg\",\"selector\":{\"type\":\"SvgSelector\",\"value\":\"<svg><polygon points=\\\"1868.3558349609375,997.5999755859375 1887.2650146484375,986.6908569335938 1923.6285400390625,1007.0545043945312 1955.264892578125,1041.963623046875 1981.4466552734375,1094.3271484375 1993.4466552734375,1135.78173828125 2004.3558349609375,1177.236328125 1999.9921875,1195.78173828125 1994.53759765625,1203.4180908203125 1982.53759765625,1338.6907958984375 1973.810302734375,1550.3271484375 1966.1739501953125,1623.4180908203125 1990.1739501953125,1751.054443359375 1973.810302734375,1754.3271484375 1955.264892578125,1646.3271484375 1945.4466552734375,1518.6907958984375 1950.9012451171875,1427.054443359375 1901.810302734375,1472.8726806640625 1893.0830078125,1670.3271484375 1864.719482421875,1768.509033203125 1851.6285400390625,1769.599853515625 1869.0830078125,1506.6907958984375 1847.264892578125,1247.054443359375 1884.3558349609375,1209.963623046875 1823.264892578125,1130.3271484375 1807.9921875,1038.6907958984375 1814.53759765625,1020.1453857421875 1829.810302734375,1015.78173828125\\\"></polygon></svg>\"}},\"@context\":\"http://www.w3.org/ns/anno.jsonld\",\"id\":\"#a683b3cb-409c-4787-baa8-eff4898ce6b5\"}},{\"arti_id\":\"arti_28\",\"name\":\"Box cutter\",\"type\":\"Equipment\",\"subtype\":\"Tool\",\"material\":\"Plastic\",\"colour\":\"Blue\",\"fixed\":\"yes\",\"persistence\":\"yes\",\"orientation\":\"0\",\"artiNotes\":\"Generic box cutter\",\"recorder\":\"JW\",\"dateRecorded\":\"2023-6-14 11:28:2\",\"shpInfo\":{\"type\":\"Annotation\",\"body\":[{\"type\":\"TextualBody\",\"purpose\":\"tagging\",\"value\":\"arti_71\"}],\"target\":{\"source\":\"http://192.168.200.38:5000/iss_images/iss066e124425crop.jpg\",\"selector\":{\"type\":\"SvgSelector\",\"value\":\"<svg><polygon points=\\\"1573.7735595703125,1575.17578125 1585.894775390625,1548.5091552734375 1603.16748046875,1540.3272705078125 1620.440185546875,1539.418212890625 1642.2584228515625,1550.3272705078125 1651.3492431640625,1576.69091796875 1654.9857177734375,1613.963623046875 1628.6220703125,1633.963623046875 1597.712890625,1642.1455078125 1539.5311279296875,1632.1455078125 1525.894775390625,1602.1455078125 1502.2584228515625,1569.418212890625 1494.0765380859375,1555.7818603515625 1513.16748046875,1541.2364501953125 1525.894775390625,1537.60009765625 1540.440185546875,1536.9940185546875 1561.3492431640625,1546.69091796875\\\"></polygon></svg>\"}},\"@context\":\"http://www.w3.org/ns/anno.jsonld\",\"id\":\"#08088ea5-d6f5-4eea-b03f-870ebdc2397a\"}},{\"arti_id\":\"arti_55\",\"name\":\"Vise-grip pliers\",\"type\":\"Equipment\",\"subtype\":\"Tool\",\"material\":\"Metal\",\"colour\":\"Silver\",\"fixed\":\"yes\",\"persistence\":\"yes\",\"orientation\":\"0\",\"artiNotes\":\"A pair of pliers\",\"recorder\":\"JW\",\"dateRecorded\":\"2023-6-14 11:29:51\",\"shpInfo\":{\"type\":\"Annotation\",\"body\":[{\"type\":\"TextualBody\",\"purpose\":\"tagging\",\"value\":\"arti_86\"}],\"target\":{\"source\":\"http://192.168.200.38:5000/iss_images/iss066e124425crop.jpg\",\"selector\":{\"type\":\"SvgSelector\",\"value\":\"<svg><polygon points=\\\"1388.3189697265625,1480.63037109375 1380.440185546875,1435.1759033203125 1385.894775390625,1392.1455078125 1393.16748046875,1379.418212890625 1413.16748046875,1386.69091796875 1415.894775390625,1449.418212890625 1423.16748046875,1497.60009765625 1558.6220703125,1535.7818603515625 1573.16748046875,1447.60009765625 1572.5614013671875,1403.66064453125 1572.2584228515625,1385.7818603515625 1591.3492431640625,1376.69091796875 1600.440185546875,1388.5091552734375 1610.7432861328125,1433.9637451171875 1587.712890625,1544.872802734375 1574.9857177734375,1570.3272705078125\\\"></polygon></svg>\"}},\"@context\":\"http://www.w3.org/ns/anno.jsonld\",\"id\":\"#ae66cffd-7c01-4c3b-b3a6-a799259cae58\"}},{\"arti_id\":\"arti_71\",\"name\":\"Scissors\",\"type\":\"Equipment\",\"subtype\":\"Tool\",\"material\":\"Metal\",\"colour\":\"Silver\",\"fixed\":\"yes\",\"persistence\":\"no\",\"orientation\":\"0\",\"artiNotes\":\"Both handles of a pair of scissors\",\"recorder\":\"JW\",\"dateRecorded\":\"2023-6-14 11:30:54\",\"shpInfo\":{\"type\":\"Annotation\",\"body\":[{\"type\":\"TextualBody\",\"purpose\":\"tagging\",\"value\":\"arti_98\"}],\"target\":{\"source\":\"http://192.168.200.38:5000/iss_images/iss066e124425crop.jpg\",\"selector\":{\"type\":\"SvgSelector\",\"value\":\"<svg><polygon points=\\\"516.239501953125,842.716552734375 631.3909912109375,850.5953369140625 649.8758544921875,862.1104736328125 662.6031494140625,886.6559448242188 666.239501953125,916.6558837890625 658.0576782226562,1065.746826171875 638.9667358398438,1094.8377685546875 612.6031494140625,1107.56494140625 576.239501953125,1111.201416015625 521.6940307617188,1107.56494140625 483.51220703125,1093.9285888671875 467.1485900878906,1072.1104736328125 477.1485900878906,876.6559448242188\\\"></polygon></svg>\"}},\"@context\":\"http://www.w3.org/ns/anno.jsonld\",\"id\":\"#503cfb29-a6ca-4552-91e8-22d5dbc1446c\"}},{\"arti_id\":\"arti_86\",\"name\":\"Pliers\",\"type\":\"Equipment\",\"subtype\":\"Tool\",\"material\":\"Metal\",\"colour\":\"Black\",\"fixed\":\"yes\",\"persistence\":\"no\",\"orientation\":\"180\",\"artiNotes\":\"Both handles of a pair of pliers\",\"recorder\":\"JW\",\"dateRecorded\":\"2023-6-14 11:32:3\",\"shpInfo\":{\"type\":\"Annotation\",\"body\":[{\"type\":\"TextualBody\",\"purpose\":\"tagging\",\"value\":\"arti_110\"}],\"target\":{\"source\":\"http://192.168.200.38:5000/iss_images/iss066e124425crop.jpg\",\"selector\":{\"type\":\"SvgSelector\",\"value\":\"<svg><polygon points=\\\"339.26983642578125,799.0801391601562 439.26983642578125,798.47412109375 443.51220703125,863.01953125 419.8758544921875,860.2922973632812 403.5122375488281,938.47412109375 412.6031188964844,963.01953125 401.69403076171875,975.4437866210938 384.7243957519531,981.50439453125 369.5728454589844,977.261962890625 363.5122375488281,958.47412109375 370.7849426269531,941.2013549804688 358.9667663574219,864.8377075195312 338.05767822265625,863.9286499023438\\\"></polygon></svg>\"}},\"@context\":\"http://www.w3.org/ns/anno.jsonld\",\"id\":\"#145353c6-9701-462f-bcf5-e5a9bf169651\"}},{\"arti_id\":\"arti_98\",\"name\":\"Digital timer\",\"type\":\"Electronic\",\"subtype\":\"Experiment\",\"material\":\"Plastic\",\"colour\":\"White\",\"fixed\":\"yes\",\"persistence\":\"no\",\"orientation\":\"90\",\"artiNotes\":\"A white digital timer\",\"recorder\":\"JW\",\"dateRecorded\":\"2023-6-14 11:33:22\",\"shpInfo\":{\"type\":\"Annotation\",\"body\":[{\"type\":\"TextualBody\",\"purpose\":\"tagging\",\"value\":\"arti_127\"}],\"target\":{\"source\":\"http://192.168.200.38:5000/iss_images/iss066e124425crop.jpg\",\"selector\":{\"type\":\"SvgSelector\",\"value\":\"<svg><polygon points=\\\"342.30010986328125,883.9286499023438 371.9971008300781,887.5650024414062 377.1485900878906,896.6558837890625 400.7849426269531,919.3831787109375 420.7849426269531,945.746826171875 412.6031188964844,962.1104736328125 432.6031188964844,971.2013549804688 394.42132568359375,988.47412109375 376.239501953125,1017.5650024414062 359.8758544921875,1023.9286499023438 355.3304138183594,996.6558837890625 351.3910217285156,972.4135131835938 336.239501953125,964.8377075195312 337.45166015625,940.8983764648438 352.6031494140625,931.2013549804688 373.5122375488281,922.1104736328125 356.8455810546875,909.3831787109375 341.69403076171875,902.1104736328125\\\"></polygon></svg>\"}},\"@context\":\"http://www.w3.org/ns/anno.jsonld\",\"id\":\"#443774a2-505c-4f2e-a2ca-69174f3b3029\"}},{\"arti_id\":\"arti_110\",\"name\":\"Fold-back clip\",\"type\":\"Office supply\",\"subtype\":\"Restraint\",\"material\":\"Metal\",\"colour\":\"Black\",\"fixed\":\"yes\",\"persistence\":\"yes\",\"orientation\":\"0\",\"artiNotes\":\"A black folding clip holding small metal items\",\"recorder\":\"JW\",\"dateRecorded\":\"2023-6-14 11:34:36\",\"shpInfo\":{\"type\":\"Annotation\",\"body\":[{\"type\":\"TextualBody\",\"purpose\":\"tagging\",\"value\":\"arti_138\"}],\"target\":{\"source\":\"http://192.168.200.38:5000/iss_images/iss066e124425crop.jpg\",\"selector\":{\"type\":\"SvgSelector\",\"value\":\"<svg><polygon points=\\\"201.6940460205078,882.716552734375 255.02740478515625,876.0498657226562 288.9667663574219,883.9286499023438 313.209228515625,902.1104736328125 323.5122375488281,934.8377075195312 318.05767822265625,973.01953125 288.9667663574219,1007.5650024414062 248.96678161621094,1016.6558837890625 187.1486053466797,1007.5650024414062 156.239501953125,978.47412109375 149.87586975097656,925.746826171875 181.6940460205078,887.5650024414062\\\"></polygon></svg>\"}},\"@context\":\"http://www.w3.org/ns/anno.jsonld\",\"id\":\"#5e03e53d-ba14-4b21-80f8-7eecd24479b4\"}},{\"arti_id\":\"arti_127\",\"name\":\"Mini carabiners\",\"type\":\"Equipment\",\"subtype\":\"Restraint\",\"material\":\"Metal\",\"colour\":\"Silver\",\"fixed\":\"yes\",\"persistence\":\"yes\",\"orientation\":\"0\",\"artiNotes\":\"A group of small carabiners\",\"recorder\":\"JW\",\"dateRecorded\":\"2023-6-14 11:35:45\",\"shpInfo\":{\"type\":\"Annotation\",\"body\":[{\"type\":\"TextualBody\",\"purpose\":\"tagging\",\"value\":\"arti_149\"}],\"target\":{\"source\":\"http://192.168.200.38:5000/iss_images/iss066e124425crop.jpg\",\"selector\":{\"type\":\"SvgSelector\",\"value\":\"<svg><polygon points=\\\"853.209228515625,936.0498657226562 933.8152465820312,934.8377075195312 928.0576782226562,969.3831787109375 925.3303833007812,999.3831787109375 924.4212646484375,1033.01953125 938.9667358398438,1065.746826171875 930.784912109375,1070.292236328125 848.0576782226562,1073.01953125 860.784912109375,1043.01953125 865.3303833007812,1003.9286499023438 860.784912109375,967.5650024414062 848.0576782226562,942.1104736328125\\\"></polygon></svg>\"}},\"@context\":\"http://www.w3.org/ns/anno.jsonld\",\"id\":\"#77a860c6-1884-4687-b00a-bba38c5bfdfc\"}},{\"arti_id\":\"arti_138\",\"name\":\"Clip\",\"type\":\"Office supply\",\"subtype\":\"Restraint\",\"material\":\"Plastic\",\"colour\":\"Black\",\"fixed\":\"yes\",\"persistence\":\"yes\",\"orientation\":\"0\",\"artiNotes\":\"A simple oval clip\",\"recorder\":\"JW\",\"dateRecorded\":\"2023-6-14 11:36:49\",\"shpInfo\":{\"type\":\"Annotation\",\"body\":[{\"type\":\"TextualBody\",\"purpose\":\"tagging\",\"value\":\"arti_47\"}],\"target\":{\"source\":\"http://192.168.200.38:5000/iss_images/iss066e124425crop.jpg\",\"selector\":{\"type\":\"SvgSelector\",\"value\":\"<svg><polygon points=\\\"873.5804443359375,1247.66650390625 903.8834838867188,1261.60595703125 934.7925415039062,1269.181640625 977.5198364257812,1266.454345703125 998.4288940429688,1253.72705078125 1005.70166015625,1264.63623046875 998.4288940429688,1362.8179931640625 988.4288940429688,1360.9998779296875 979.3380126953125,1351.908935546875 956.6107177734375,1339.181640625 921.1561889648438,1328.2725830078125 892.974365234375,1320.0906982421875 875.70166015625,1319.181640625 866.6107177734375,1330.0906982421875 856.6107177734375,1333.72705078125 859.3380126953125,1277.3634033203125 866.6107177734375,1242.8179931640625\\\"></polygon></svg>\"}},\"@context\":\"http://www.w3.org/ns/anno.jsonld\",\"id\":\"#898b5f87-7916-4932-867e-4faa6063320b\"}},{\"arti_id\":\"arti_149\",\"name\":\"Clip\",\"type\":\"Office supply\",\"subtype\":\"Restraint\",\"material\":\"Metal\",\"colour\":\"Silver\",\"fixed\":\"yes\",\"persistence\":\"yes\",\"orientation\":\"0\",\"artiNotes\":\"An hourglass-shaped clip\",\"recorder\":\"JW\",\"dateRecorded\":\"2023-6-14 11:37:44\",\"shpInfo\":{\"type\":\"Annotation\",\"body\":[{\"type\":\"TextualBody\",\"purpose\":\"tagging\",\"value\":\"arti_51\"}],\"target\":{\"source\":\"http://192.168.200.38:5000/iss_images/iss066e124425crop.jpg\",\"selector\":{\"type\":\"SvgSelector\",\"value\":\"<svg><polygon points=\\\"940.8532104492188,1235.5452880859375 1041.459228515625,1239.181640625 1102.0653076171875,1237.363525390625 1109.3380126953125,1364.63623046875 938.4288940429688,1365.5452880859375\\\"></polygon></svg>\"}},\"@context\":\"http://www.w3.org/ns/anno.jsonld\",\"id\":\"#2b62a954-c3c0-4e05-a6ad-5b24c22e2120\"}},{\"arti_id\":\"arti_47\",\"name\":\"Clip\",\"type\":\"Office supply\",\"subtype\":\"Restraint\",\"material\":\"Metal\",\"colour\":\"Silver\",\"fixed\":\"yes\",\"persistence\":\"no\",\"orientation\":\"270\",\"artiNotes\":\"An hourglass-shaped clip holding a pad of Post-It Notes\",\"recorder\":\"JW\",\"dateRecorded\":\"2023-6-14 11:39:17\",\"shpInfo\":{\"type\":\"Annotation\",\"body\":[{\"type\":\"TextualBody\",\"purpose\":\"tagging\",\"value\":\"arti_55\"}],\"target\":{\"source\":\"http://192.168.200.38:5000/iss_images/iss066e124425crop.jpg\",\"selector\":{\"type\":\"SvgSelector\",\"value\":\"<svg><polygon points=\\\"526.913818359375,1236.1513671875 657.2168579101562,1237.2403564453125 666.913818359375,1429.361572265625 646.0046997070312,1439.181640625 526.0046997070312,1442.8179931640625\\\"></polygon></svg>\"}},\"@context\":\"http://www.w3.org/ns/anno.jsonld\",\"id\":\"#e4e6d521-6afa-4386-8fe7-1338cb03688a\"}},{\"arti_id\":\"arti_51\",\"name\":\"Post-It notepad\",\"type\":\"Office supply\",\"subtype\":\"Writing\",\"material\":\"Paper\",\"colour\":\"Yellow\",\"fixed\":\"yes\",\"persistence\":\"yes\",\"orientation\":\"0\",\"artiNotes\":\"A pad that has moved from one clip to another since the previous context\",\"recorder\":\"JW\",\"dateRecorded\":\"2023-6-14 11:40:19\",\"shpInfo\":{\"type\":\"Annotation\",\"body\":[{\"type\":\"TextualBody\",\"purpose\":\"tagging\",\"value\":\"arti_68\"}],\"target\":{\"source\":\"http://192.168.200.38:5000/iss_images/iss066e124425crop.jpg\",\"selector\":{\"type\":\"SvgSelector\",\"value\":\"<svg><polygon points=\\\"76.00473022460938,1317.363525390625 117.82291412353516,1305.8482666015625 282.36834716796875,1300.9998779296875 305.09564208984375,1290.0906982421875 317.8229064941406,1284.63623046875 436.0047302246094,1293.72705078125 455.0956115722656,1303.72705078125 709.6410522460938,1330.0906982421875 844.1865234375,1329.181640625 846.9137573242188,1430.9998779296875 685.0955810546875,1433.72705078125 419.6410827636719,1429.181640625 256.0047302246094,1417.3634033203125 74.18655395507812,1409.181640625\\\"></polygon></svg>\"}},\"@context\":\"http://www.w3.org/ns/anno.jsonld\",\"id\":\"#b498c423-3525-4d3a-8263-eeada06c23ba\"}},{\"arti_id\":\"arti_55\",\"name\":\"Clip\",\"type\":\"Office supply\",\"subtype\":\"Restraint\",\"material\":\"Metal\",\"colour\":\"Gold\",\"fixed\":\"yes\",\"persistence\":\"yes\",\"orientation\":\"0\",\"artiNotes\":\"A simple metal clip holding a headlamp\",\"recorder\":\"JW\",\"dateRecorded\":\"2023-6-14 11:41:27\",\"shpInfo\":{\"type\":\"Annotation\",\"body\":[{\"type\":\"TextualBody\",\"purpose\":\"tagging\",\"value\":\"arti_76\"}],\"target\":{\"source\":\"http://192.168.200.38:5000/iss_images/iss066e124425crop.jpg\",\"selector\":{\"type\":\"SvgSelector\",\"value\":\"<svg><polygon points=\\\"0.8532315492630005,1204.6363525390625 19.035049438476562,1204.6363525390625 36.00473403930664,1213.1212158203125 56.91382598876953,1234.0302734375 63.277462005615234,1273.1212158203125 60.55018997192383,1360.3939208984375 43.277462005615234,1380.3939208984375 21.45928192138672,1398.57568359375 3.2774646282196045,1398.57568359375\\\"></polygon></svg>\"}},\"@context\":\"http://www.w3.org/ns/anno.jsonld\",\"id\":\"#33857c09-3598-491f-8e0e-be1e4ec4a972\"}},{\"arti_id\":\"arti_68\",\"name\":\"Headlamp\",\"type\":\"Equipment\",\"subtype\":\"Light\",\"material\":\"Mixed\",\"colour\":\"Black\",\"fixed\":\"yes\",\"persistence\":\"yes\",\"orientation\":\"0\",\"artiNotes\":\"A TIKKA headlamp by Petzl\",\"recorder\":\"JW\",\"dateRecorded\":\"2023-6-14 11:42:42\",\"shpInfo\":{\"type\":\"Annotation\",\"body\":[{\"type\":\"TextualBody\",\"purpose\":\"tagging\",\"value\":\"arti_90\"}],\"target\":{\"source\":\"http://192.168.200.38:5000/iss_images/iss066e124425crop.jpg\",\"selector\":{\"type\":\"SvgSelector\",\"value\":\"<svg><polygon points=\\\"1002.67138671875,1460.393798828125 947.5198974609375,1431.3028564453125 901.459228515625,1428.8785400390625 858.7319946289062,1438.8785400390625 829.6410522460938,1459.7877197265625 797.8228759765625,1497.969482421875 795.0955810546875,1567.0604248046875 812.3683471679688,1623.424072265625 839.6410522460938,1668.8785400390625 888.7319946289062,1673.424072265625 969.6410522460938,1672.514892578125 1038.73193359375,1581.6058349609375 1010.5501098632812,1577.969482421875 996.0046997070312,1526.1512451171875 1016.0046997070312,1475.2421875\\\"></polygon></svg>\"}},\"@context\":\"http://www.w3.org/ns/anno.jsonld\",\"id\":\"#e60787a0-c1e5-4282-9fb2-f6501c76903f\"}},{\"arti_id\":\"arti_76\",\"name\":\"Digital timer\",\"type\":\"Electronic\",\"subtype\":\"Experiment\",\"material\":\"Plastic\",\"colour\":\"White\",\"fixed\":\"yes\",\"persistence\":\"no\",\"orientation\":\"0\",\"artiNotes\":\"A white digital timer\",\"recorder\":\"JW\",\"dateRecorded\":\"2023-6-14 11:43:40\",\"shpInfo\":{\"type\":\"Annotation\",\"body\":[{\"type\":\"TextualBody\",\"purpose\":\"tagging\",\"value\":\"arti_93\"}],\"target\":{\"source\":\"http://192.168.200.38:5000/iss_images/iss066e124425crop.jpg\",\"selector\":{\"type\":\"SvgSelector\",\"value\":\"<svg><polygon points=\\\"582.67138671875,1540.393798828125 639.6410522460938,1544.0301513671875 646.913818359375,1683.424072265625 496.00469970703125,1689.7877197265625\\\"></polygon></svg>\"}},\"@context\":\"http://www.w3.org/ns/anno.jsonld\",\"id\":\"#0d2a309b-f5f4-43c6-bf31-954ca3dc9944\"}},{\"arti_id\":\"arti_90\",\"name\":\"Adhesive tape\",\"type\":\"Office supply\",\"subtype\":\"Restraint\",\"material\":\"Plastic\",\"colour\":\"Grey\",\"fixed\":\"yes\",\"persistence\":\"yes\",\"orientation\":\"0\",\"artiNotes\":\"A grey translucent tape dispenser for Scotch-type tape\",\"recorder\":\"JW\",\"dateRecorded\":\"2023-6-14 11:44:43\",\"shpInfo\":{\"type\":\"Annotation\",\"body\":[{\"type\":\"TextualBody\",\"purpose\":\"tagging\",\"value\":\"arti_102\"}],\"target\":{\"source\":\"http://192.168.200.38:5000/iss_images/iss066e124425crop.jpg\",\"selector\":{\"type\":\"SvgSelector\",\"value\":\"<svg><polygon points=\\\"903.883544921875,2236.1513671875 988.1259155273438,2076.757568359375 995.398681640625,1972.818115234375 1037.216796875,1977.363525390625 1058.1259765625,1990.0908203125 1138.1259765625,1995.54541015625 1154.4896240234375,2003.7271728515625 1154.4896240234375,2121 1152.67138671875,2153.727294921875 1112.67138671875,2220.0908203125\\\"></polygon></svg>\"}},\"@context\":\"http://www.w3.org/ns/anno.jsonld\",\"id\":\"#d038ad74-a629-4db5-b089-f1c5034258eb\"}},{\"arti_id\":\"arti_93\",\"name\":\"Clip\",\"type\":\"Office supply\",\"subtype\":\"Restraint\",\"material\":\"Metal\",\"colour\":\"Gold\",\"fixed\":\"yes\",\"persistence\":\"no\",\"orientation\":\"90\",\"artiNotes\":\"A simple gold clip\",\"recorder\":\"JW\",\"dateRecorded\":\"2023-6-14 11:46:15\",\"shpInfo\":{\"type\":\"Annotation\",\"body\":[{\"type\":\"TextualBody\",\"purpose\":\"tagging\",\"value\":\"arti_110\"}],\"target\":{\"source\":\"http://192.168.200.38:5000/iss_images/iss066e124425crop.jpg\",\"selector\":{\"type\":\"SvgSelector\",\"value\":\"<svg><polygon points=\\\"459.6411437988281,1900.3939208984375 562.0653686523438,1877.9696044921875 669.9441528320312,1867.363525390625 757.2168579101562,1868.272705078125 793.5805053710938,1868.272705078125 802.67138671875,1873.7271728515625 849.9441528320312,2097.9697265625 848.1259155273438,2226.454345703125 731.7623291015625,2195.54541015625\\\"></polygon></svg>\"}},\"@context\":\"http://www.w3.org/ns/anno.jsonld\",\"id\":\"#7a479d91-47e9-4e67-af6d-0bb78dcabfe5\"}},{\"arti_id\":\"arti_102\",\"name\":\"Adhesive tape\",\"type\":\"Office supply\",\"subtype\":\"Restraint\",\"material\":\"Plastic\",\"colour\":\"Silver\",\"fixed\":\"yes\",\"persistence\":\"yes\",\"orientation\":\"45\",\"artiNotes\":\"Shiny metal tape roll\",\"recorder\":\"JW\",\"dateRecorded\":\"2023-6-14 11:47:16\",\"shpInfo\":{\"type\":\"Annotation\",\"body\":[{\"type\":\"TextualBody\",\"purpose\":\"tagging\",\"value\":\"arti_118\"}],\"target\":{\"source\":\"http://192.168.200.38:5000/iss_images/iss066e124425crop.jpg\",\"selector\":{\"type\":\"SvgSelector\",\"value\":\"<svg><polygon points=\\\"132.63571166992188,1434.9466552734375 98.09026336669922,1438.5830078125 77.48418426513672,1443.4315185546875 62.029640197753906,1480.7042236328125 52.02964401245117,1517.9769287109375 186.57508850097656,1450.7042236328125 181.12054443359375,1445.2496337890625 161.12054443359375,1436.15869140625 149.3023681640625,1435.2496337890625\\\"></polygon></svg>\"}},\"@context\":\"http://www.w3.org/ns/anno.jsonld\",\"id\":\"#0450c159-e252-460b-9e0e-749ef3355550\"}},{\"arti_id\":\"arti_110\",\"name\":\"Pouch\",\"type\":\"Stowage\",\"subtype\":\"Container\",\"material\":\"Fiber\",\"colour\":\"Multi\",\"fixed\":\"yes\",\"persistence\":\"yes\",\"orientation\":\"0\",\"artiNotes\":\"An open fabric pouch with white straps\",\"recorder\":\"JW\",\"dateRecorded\":\"2023-6-14 11:48:11\",\"shpInfo\":{\"type\":\"Annotation\",\"body\":[{\"type\":\"TextualBody\",\"purpose\":\"tagging\",\"value\":\"arti_143\"}],\"target\":{\"source\":\"http://192.168.200.38:5000/iss_images/iss066e124425crop.jpg\",\"selector\":{\"type\":\"SvgSelector\",\"value\":\"<svg><polygon points=\\\"7.015684127807617,1552.3526611328125 313.25506591796875,1411.1785888671875 480.49212646484375,1288.465576171875 767.184326171875,1145.1195068359375 956.1405029296875,1021.320556640625 969.1719970703125,1011.5469360351562 997.4071044921875,898.607666015625 995.2349243164062,786.7542114257812 1014.7821044921875,773.7227783203125 1086.4552001953125,760.6912841796875 1164.6439208984375,708.5654296875 1284.0992431640625,792.18408203125 1422.015380859375,796.52783203125 1444.8204345703125,809.5592651367188 1441.5625,874.7166137695312 1444.8204345703125,920.3267211914062 1490.4305419921875,1008.2891235351562 1509.9776611328125,1063.6728515625 1711.96533203125,1180.9559326171875 1969.3367919921875,1294.9813232421875 2207.160888671875,1515.4302978515625 2487.33740234375,1819.4976806640625 2715.387939453125,2073.611328125 2793.576904296875,2203.92578125 2800.092529296875,2803.373046875 11.3594388961792,2793.599609375\\\"></polygon></svg>\"}},\"@context\":\"http://www.w3.org/ns/anno.jsonld\",\"id\":\"#f7d3e08c-aacd-49bc-a784-fe353f061bc5\"}},{\"arti_id\":\"arti_118\",\"name\":\"2.5 loupe\",\"type\":\"Equipment\",\"subtype\":\"Safety\",\"material\":\"Plastic\",\"colour\":\"Multi\",\"fixed\":\"yes\",\"persistence\":\"yes\",\"orientation\":\"90\",\"artiNotes\":\"Safety glasses with Perioptix 2.5 loupe\",\"recorder\":\"JW\",\"dateRecorded\":\"2023-6-14 11:49:15\",\"shpInfo\":{\"type\":\"Annotation\",\"body\":[{\"type\":\"TextualBody\",\"purpose\":\"tagging\",\"value\":\"arti_53\"}],\"target\":{\"source\":\"http://192.168.200.38:5000/iss_images/iss066e124425crop.jpg\",\"selector\":{\"type\":\"SvgSelector\",\"value\":\"<svg><polygon points=\\\"1097.1851806640625,429.58319091796875 1126.276123046875,470.7953186035156 1153.851806640625,545.643798828125 1169.306396484375,576.5528564453125 1191.1246337890625,695.643798828125 1176.5791015625,782.91650390625 1162.03369140625,792.91650390625 1145.6700439453125,792.0073852539062 1132.9427490234375,774.7346801757812 1074.760986328125,486.5528869628906 1076.5791015625,452.0074157714844 1082.03369140625,433.82562255859375\\\"></polygon></svg>\"}},\"@context\":\"http://www.w3.org/ns/anno.jsonld\",\"id\":\"#b1b4c919-8c5a-4798-8d9b-63a34fffc353\"}},{\"arti_id\":\"arti_143\",\"name\":\"Glovebag\",\"type\":\"Equipment\",\"subtype\":\"Experiment\",\"material\":\"Plastic\",\"colour\":\"Clear\",\"fixed\":\"yes\",\"persistence\":\"yes\",\"orientation\":\"0\",\"artiNotes\":\"Air Science brand bag with label reading \\\"Portable Glovebag Glove Large, P/N IPGB-001-L, S/N 1081\\\" The barcode is 00253032J. It appears to be empty\",\"recorder\":\"JW\",\"dateRecorded\":\"2023-6-14 11:51:0\",\"shpInfo\":{\"type\":\"Annotation\",\"body\":[{\"type\":\"TextualBody\",\"purpose\":\"tagging\",\"value\":\"arti_64\"}],\"target\":{\"source\":\"http://192.168.200.38:5000/iss_images/iss066e124425crop.jpg\",\"selector\":{\"type\":\"SvgSelector\",\"value\":\"<svg><polygon points=\\\"1840.7454833984375,12.060040473937988 1153.734619140625,490.6636962890625 1119.6981201171875,510.5618591308594 1089.850830078125,510.5618591308594 445.7781066894531,336.1909484863281 90.75264739990234,235.65277099609375 89.1817398071289,207.37640380859375 1003.4508666992188,463.4346008300781 1067.858154296875,476.0018615722656 1110.272705078125,482.2854919433594 1801.4727783203125,6.300032138824463 1840.7454833984375,7.870941638946533\\\"></polygon></svg>\"}},\"@context\":\"http://www.w3.org/ns/anno.jsonld\",\"id\":\"#890b3862-9496-4b95-b85d-fbd5b4997cb5\"}},{\"arti_id\":\"arti_53\",\"name\":\"Carabiner\",\"type\":\"Equipment\",\"subtype\":\"Restraint\",\"material\":\"Metal\",\"colour\":\"Gold\",\"fixed\":\"yes\",\"persistence\":\"yes\",\"orientation\":\"0\",\"artiNotes\":\"Gold carabiner connecting the glovebag to the bungee cord\",\"recorder\":\"JW\",\"dateRecorded\":\"2023-6-14 11:53:13\",\"shpInfo\":{\"type\":\"Annotation\",\"body\":[{\"type\":\"TextualBody\",\"purpose\":\"tagging\",\"value\":\"arti_53\"}],\"target\":{\"source\":\"http://192.168.200.38:5000/iss_images/iss066e124425crop.jpg\",\"selector\":{\"type\":\"SvgSelector\",\"value\":\"<svg><polygon points=\\\"1783.2320556640625,1797.704833984375 1845.65625,1802.5533447265625 1948.6865234375,1783.1593017578125 1964.14111328125,1792.250244140625 1967.7774658203125,1815.8865966796875 1985.0501708984375,2026.795654296875 1920.5047607421875,2064.068359375 1841.413818359375,2070.43212890625 1772.3228759765625,2058.61376953125 1762.3228759765625,1923.1593017578125\\\"></polygon></svg>\"}},\"@context\":\"http://www.w3.org/ns/anno.jsonld\",\"id\":\"#aab33a03-86c7-4f4c-99d3-5c651ac9032e\"}},{\"arti_id\":\"arti_64\",\"name\":\"Bungee cord\",\"type\":\"Equipment\",\"subtype\":\"Restraint\",\"material\":\"Fiber\",\"colour\":\"Multi\",\"fixed\":\"yes\",\"persistence\":\"yes\",\"orientation\":\"0\",\"artiNotes\":\"Bungee cord for restraining the glovebag\",\"recorder\":\"JW\",\"dateRecorded\":\"2023-6-14 11:54:43\",\"shpInfo\":{\"type\":\"Annotation\",\"body\":[{\"type\":\"TextualBody\",\"purpose\":\"tagging\",\"value\":\"arti_43\"}],\"target\":{\"source\":\"http://192.168.200.38:5000/iss_images/iss066e124425crop.jpg\",\"selector\":{\"type\":\"SvgSelector\",\"value\":\"<svg><polygon points=\\\"1592.6229248046875,486.7132263183594 1570.1986083984375,551.561767578125 1551.4107666015625,584.89501953125 1495.047119140625,602.1677856445312 1439.592529296875,660.3495483398438 1356.865234375,735.8041381835938 1268.6834716796875,743.0768432617188 1211.4107666015625,659.4404907226562 1165.9561767578125,522.1677856445312 1196.865234375,489.44049072265625 1242.31982421875,488.5314025878906 1255.047119140625,548.5313720703125 1275.9561767578125,572.1677856445312 1336.865234375,539.4404907226562 1489.592529296875,405.80413818359375 1558.6834716796875,417.622314453125 1584.137939453125,447.622314453125\\\"></polygon></svg>\"}},\"@context\":\"http://www.w3.org/ns/anno.jsonld\",\"id\":\"#afb86e76-b782-4952-84e6-32d62f2d587d\"}},{\"arti_id\":\"arti_53\",\"name\":\"Pouch\",\"type\":\"Stowage\",\"subtype\":\"Container\",\"material\":\"Fiber\",\"colour\":\"Multi\",\"fixed\":\"yes\",\"persistence\":\"no\",\"orientation\":\"0\",\"artiNotes\":\"A small open pouch with a white border around its mouth\",\"recorder\":\"JW\",\"dateRecorded\":\"2023-6-14 11:58:15\",\"shpInfo\":{\"type\":\"Annotation\",\"body\":[{\"type\":\"TextualBody\",\"purpose\":\"tagging\",\"value\":\"arti_22\"}],\"target\":{\"source\":\"http://192.168.200.38:5000/iss_images/iss066e124425crop.jpg\",\"selector\":{\"type\":\"SvgSelector\",\"value\":\"<svg><polygon points=\\\"1125.4,437.3 1678.7,324 1713.2,358.5 1720.5,476.7 1764.1,540.3 1818.7,673.1 1814.1,789.4 1536,810.3 1176.9,849.4 1182.3,650.3\\\"></polygon></svg>\"}},\"@context\":\"http://www.w3.org/ns/anno.jsonld\",\"id\":\"#efa85561-1d7e-4311-aad4-df798509301f\"}}]","description":"The portable glovebag still appears in the foreground of the image, with one glove visible. It is surrounded by a video camera and an LED light (switched off). The CTB from the previous day is missing. "}],"ctxt_2":[{"filename":"iss066e124435.jpg","filepath":"/iss_images/iss066e124435.jpg","exifInfo":{"Bits Per Sample":{"value":8,"description":"8"},"Image Height":{"value":3243,"description":"3243px"},"Image Width":{"value":3167,"description":"3167px"},"Color Components":{"value":3,"description":"3"},"Subsampling":{"value":[[1,17,0],[2,17,1],[3,17,1]],"description":"YCbCr4:4:4 (1 1)"},"Thumbnail":{"Compression":{"id":259,"value":6,"description":6},"XResolution":{"id":282,"value":[72,1],"description":"72"},"YResolution":{"id":283,"value":[72,1],"description":"72"},"ResolutionUnit":{"id":296,"value":2,"description":"inches"},"JPEGInterchangeFormat":{"id":513,"value":1254,"description":1254},"JPEGInterchangeFormatLength":{"id":514,"value":6988,"description":6988},"type":"image/jpeg","image":{},"base64":"/9j/7QAMQWRvYmVfQ00AAf/uAA5BZG9iZQBkgAAAAAH/2wCEAAwICAgJCAwJCQwRCwoLERUPDAwPFRgTExUTExgRDAwMDAwMEQwMDAwMDAwMDAwMDAwMDAwMDAwMDAwMDAwMDAwBDQsLDQ4NEA4OEBQODg4UFA4ODg4UEQwMDAwMEREMDAwMDAwRDAwMDAwMDAwMDAwMDAwMDAwMDAwMDAwMDAwMDP/AABEIAKAAnAMBIgACEQEDEQH/3QAEAAr/xAE/AAABBQEBAQEBAQAAAAAAAAADAAECBAUGBwgJCgsBAAEFAQEBAQEBAAAAAAAAAAEAAgMEBQYHCAkKCxAAAQQBAwIEAgUHBggFAwwzAQACEQMEIRIxBUFRYRMicYEyBhSRobFCIyQVUsFiMzRygtFDByWSU/Dh8WNzNRaisoMmRJNUZEXCo3Q2F9JV4mXys4TD03Xj80YnlKSFtJXE1OT0pbXF1eX1VmZ2hpamtsbW5vY3R1dnd4eXp7fH1+f3EQACAgECBAQDBAUGBwcGBTUBAAIRAyExEgRBUWFxIhMFMoGRFKGxQiPBUtHwMyRi4XKCkkNTFWNzNPElBhaisoMHJjXC0kSTVKMXZEVVNnRl4vKzhMPTdePzRpSkhbSVxNTk9KW1xdXl9VZmdoaWprbG1ub2JzdHV2d3h5ent8f/2gAMAwEAAhEDEQA/AKf1e6nR1IV9LyW1V5Fu1nTuoBpYW3NG2rF6k2h1Lr2XfRryf571v5z1PprsOjdM6i1jqOpXsdbUYBrZs0JPPqXXWO/kveypcD1X6n9W6N1JuPRW/qVF+4MGO0m0RP8ASMX6db2t9/qfzH+jsXa/Ut/1k99XWumXtfXVtpz7C0Oe1v8AN1Zdbn+rbYz/AAV+z1P8HakMcQa4RG/oqUjIXZNfV6ZnTW1V7xYSdIJ45+CbO6lbiY7vs9RuewtbtHcH8/h3tS+21Pa6t9oLyQ1jSCHGRvb7B/N7m/RVbMsYR6YMtcNszyO7U6UCL6MfFeyEdZ6jaTbdT6OPXq0tJJc6Wfo5O1v0PUWoc/2GvX1BwfEeKxSa8ewOYA0P9jgODH0ChW9WobW9pB3MsFY8yduo/ke9MiRZJ66AeIZJCRAER8usj3jIxi9Eci0OrME7o3NEayON30dyLX6rnbnOBb2EEGP5TT+csSzO3NEOMiBHaD4f5qzsf6yZNORY5wLqdzmbnEwHt27mT7tn77P6/wDwSMRZIvZGwsvYOAgnQeJWfZk0OY5rqyd2pcId/wBEqnX9ZcW6sOsaWhwLS5pBj/qFOm7EyK5xbha4ghsggaDXt+65UuePORMPu4BiOI5L4P8ABj6vV/isuIYzfH9GpmdM+rmYJvx8d5OpL6QHf5zWNcsPP+pf1TfTbkBhpZU1z3voscIDRvd7LC9n0Vuu6fk2O2y0k8Q4HT+Tq171W6rndL6Ng5lWTfUy80u2i+xrS5+x0Mqqd7rP3fayxVeU5vnJ5hjz4Pbib9Yjkh+jxfpcTLkx4xEmEuI9rBfNbfq9jXA3Y1eVXjN97jcG2Asb7iPUx62e58bP8Ith31nc6HN6aW7pLWvyGsMDQ+y2mt+1u7bv2rUv61Tf0rpuKMfNzw42Psf6TqaiRTdZtxsjL+zVfq7h6jNm/wBJm+z6axsrK6pkP9Qsx8CqZAIbkPj81rhsrp/8EetamusfrFc5vrDp4Nf74yqy3X+X6e1ZfV+s9Q619n6VhYxLd7r341ROSbngAM9tDR6rKK2+yr+XdZarGTRg24ma+yuzLyG0WPrvsI9pDT9Clgrpq2Od6n6NivjonS8no2RmdNqdU7DAyG249hdZbivo9C7bsdua6jLr/Xadv59nqIgKd/ouFmODD1jpzsV21hbR61bC4Ttt2YtRsy9jGbHen+h/0au5Fl1b7qTQceq0MbS17S17a2/SrG78x2xrVzn1OzMij6n9QzR7fQ3/AGLY0F4c2i+x1gfDt361Z6le7/CVLUxMnNrxqxY42WFjPXouO+tzwG7/AHfSrdu/PpROpugPJQ+1sDHqsINlbXlugLmgxP8AWQfRxf2r6Po1/wBH37djYnd9KI+mr2M37RLsZrjBh1DtbGHz2jbcz/hK1b/ZeZ6u30P0+zdHs3bJj6W7978xNMASDQsG/wAOFcJGiL3FP//Q5a7qnVerdZv6yLi3Krd6gy2yz02tdFFdLJf6bGt/7T77P+H9Zbg+sH1v6oH3ftHJdgU7G5mRjbKW1uef5ndS1ljbX/o62f8AGrN6d9XvrTl4Tm4nSb6MMt/S3PG2xzTHvoqt9Ky57v8Ag60HpmBRgl5D3vscS1xMtgA/QdX+838/epsePiI2oH1MeSfCD3I0etdnPZe3IDyQ9jbsR/8AJndZW/8AefXd6jbP5e9bF2VYaW3TIDzbAEfo3Hc5v9dq46vJd9mfXuJrpJewDWC4bLefo7ttX+YtDH65Y2lldlfqem0MDtxBIj2/vbVYyYTOqF01RzEcYJkeESI3/edzMyZY2DO54LfP4Kr1DFba3cXkFz2F0dtpa7T97f6bP6ix7eqsbuNNXpWT7Hbt23+q1wVXI6hf6DHm+z1hY2NSR3937qijycqPEB9T/wB6k/EsYkPbMjfUD+txV6/7r01WQRJ59WC3+z9Lanx4rvcxhht5Jf8A1idzf+kuVo+sOUBZSf1xjvpshu0HxfkO2src13+j32f8GrdWTdfc1t2Saw4icbCJY0tP5t2Z/S3b/wA77P8AZU04DxEij5fL9rKOZiYgG4nxHq/xXoLh0Zl32bIrOR1A/wA3iYjXPyWjxdVR7am/8Ll+jT/LSpq6xi1XUnIxOkYr2uhuUW5eYGu9pf6GCaqK9/8A4YykundZ6NTWzG6cyvDrsBcaamBnvYYey979vrXN/wBJY96zOpfWvp5y73ZDfaGANMgtsdWS2Gub6f0d7P8AWtQyMjpuPFsCt/ydjB6L0MdNpu6r1nKzKG17Cz1X4lADPZ6LMbHGLd7du1lVu+xWruj9KoxLqejYFOHddQ6L2saHta4Ha++0h97t/wDo/wCcXE9P6507J6n/ADAtsqey7FpaSxovI22br2w77Jv2Xej+f6X/AAi6m+7POK5+Zk5VAYHnbi11CmsgaO9Op5tsrb/n+mhwgjsbv+QTbWyanZNPSdltzcb9adZk3thwDse+n1Xst9uLVa/21U/mf11lV9N9ZpsrdXc0Ej1jYHNMf6N3/mKn1ajJyOnY7emZoszi4HKse40iyuHfzLcoNq9vtcud6zhdWwHfq9ubYN7peATX6cNNbmOxW7Pzv0iBlwyjGj6r1rt3krSnduwcZuNkV3ZdVQtosqDmy4NLxtc930PbWxRxur9K6ViYzMbqBpsw6m0Nvx6xtFh9zrtWXM9S/wClZXd/OLinZ/Ucj9BfkXXVEw6t73Fsj+Q5y0mVW/Yf2eOoY7Ma+v7VYyG7mvBZ+qus3b22ud7/AE/+CTlPoOB1ajLw6chmNRXhZds+pS30y9wNrb3Px27f5xv2j3fziTcLNBLTayra4gtrrb+b7fpPO5c5g5dmF9T+j3bZjKaHMOm5j35FVjP8x66sPDmgOdvsY41P7kvBhv8A261JKDBdmuZlszMp5Nd9tYc1/pAVNDPTd7Pz9jv0ixP+eXS/S2faHfZt8fbPstnqbf6+70N//dj0/XWj104eJj5pyrbamWVn1vQaC4FrRRZ6bnn3Wfzf7n0FyP2Hov7I+1/tAfsrZ6H83+uer/OfZvse/wBHf/hfX+1ekl9Udn//0cPI/wAYX1267b6FGSMGqJsGIzZDR/hHXv8AUv3f8XYxPlW224xbY5znscHiy55c57h9N99p+k+785zlj4tGXiNcMXIaxtkB25vJH/UuamfXlPdNuQ158T7j8g56liDE2AsMokUerYry8l7vZtqA/ObIkf8ARWrZl1WYjG5PpY7q9G2giqSdf0z/APC/9Wxc9bY6qyHm21sD+bhgJP5u6sOd2/fW50zGx7WerjYDXkiHWvsEyRLm+rbNrk85p3Y0piODGY1LXiQm0WA/ZG2Zu3mxrXNobr/pbB61v/WqEXHwBk5GPS8ZFjXPBuLmelTs+kWtYDZZt0/w9vvWh9ubRWzcK663A+k71WuYdv0/TsY5zH7J9/vTOz2PINtm6s/4Ntga0/NvucjLJlnvqD/dpEMGDGfSKPf1cSH7AXRiY4syLavYKpY2sDn2hv6TYrR6PmU0vNmJZSWCftNLhc0dyLqKi61jP5dTbFNvXa6jsqpYA76UWADv5fRV/E+tWNS4OuY07NRXVZ7j/WeWhrf7KaZZLvqyCGGq6eTgsx6m3OF1Tsi3JDHY9dLwCbHDe+h592xv+G9Tb/N/9uIXXunGh1VV9NfqvG91bLPU2x2e+drv5D2P96P1DLvd1TIzsT0q23ne5pLTGm3Zuslr9zvf9FZd9D8u422201PcBu2ONjiZ3bnv1c+z3fSekAdr0Op811j7G9020VOP2Ouljg3eXOhu3UB7v0e/fV+b6T10wzmv6VlgWuvsZU9lzg7eSH1utxbfos+nTu/67XZ/MLjK+gNuPtfYTBMhsTA/lH3LX6X0gYgBL8iqq0Gu0uYGsDHA+9zdH27Xpe0Te5NaUOqPdjHciI7k03utiPq504teHtoyGgWDUNc0lj/Ujc72Nd+kaqDLerNNpxbntPrz7GP0aPa9g20/zTfz/wCX6v6NW8u31MP0PTFLW7S942uLvTO6tv8AhPd7vz/7azj9i3uc67a1zt20irTtt3+l9H/g9np/8Gm+1kH6NJGbEdRIS8tU92RY7ezqWHj5RtE1zW6u+0b3M9l7WVua6rZvse/0lKrB6VmuqpxG2YeQ+r0q6n0NyGmQHbN1jaXfa2+n/O+v/pf31DGb0u+6PtvompoczaadYe6z276mtr2us/waPu6NgPstrzRlOfpdU+1rXOLy19j2WV+pbj2bq6f5jZX+h2en+kemmMrqtV4lGuK9GtXj9av6JjdIt6Tk4pwMynbZY0gOBNtr2WPs2N9T9JvZ/gn/APG+n6nWW5P7MyqL3uaBkex1boE6Oey6vd/OXMb7/YsPE+smNg4DsbrNn7b6BlZQ23OueMrFEN/Q3UDb6uPT6e9n2SzZ/wBu+irn1itHQ6RnUVU9R6MbW+rjWhtjdlhiq3Cvh32Z30P+Cf8A4P002iDqkG0P1k6xXh3YlD2MtruuaMm0PafSBG9u+kbt1eXjuu+n/g/UWh+xPq/s9f7Dj7tvr+p6QnZG/wCht+j6H6X6O9YD7Ogddp2+pbThNgNDhF9Ic8P+yZu335HTX2t/RZFT/wBF/wADvtrs2v8AKn2zbuf6nqb/AF91f2P09+/nd/Neh+g/nN/po1/FVv8A/9LhXub+1chu32PhxDtTMNdvO79/cqOUK22kRDu5JHP8nRd3n9P+rfTgbn4tF1B0LTY/7Q4Na79Yqc17rfTyMl2z9I/+Zo9Sv+dWEyz6uZOSGWY12BjQZuGQbXg/8U+pzf7H/ginjjMwBt4n5WKeUQs7/wBUfM4ofb6I3nWCWAzuj6Eg/nc/RXUdCu9Lp1LuAKnv3cal1r3fkVR3T+jEPuxTflwx3pNyi1omJbb6Ne2yxv8Awbkanq3S6+nNZl9MvbbtLG+jYaaHNMy73te+r6X+DTzy8gNwxR5qBJ9MtP5fpNH1qx0uoVMFbBdXoOC4Uu3v/ru3171a6dj5OW4Opqc6kH33AAMb5utsLKv+mq46pi11iujp9LGtcXt9Vzr4cQGT+m9n0GfuKGX1K3Op25FrnFn0GHRjf+LY32N/zVLjx8MOEn7GPJllKVxjXjL/AL2H/fvQ4PQ8fPttZi9QoAx9vrF255BcTtDDS1tb/ofmvWnV9VsdzHhue2y7hgdW6uuf5b2utt/zWrnvqnn4mE3NOVcyljm1lpcdTBfoxjZc/wCl+atKz659KreRWy+0D84BrR/037lGTkjIiGw8LZoxgYAzOp8eH/ouV1a3M6Jnuw8jBwxaGte1211rHNd9F7H3O3PVR31l6xoK7W0AcCljWD/oNVnrn1jp6pbW6ptjGMqFbm2BpkhznbuXfvrEfHZSxJ4Qdj1rRrzhEzIqxenEeP8A6Tef9YOtPBBy7BPMOKpWX33O3W2vsd4vcXH/AKRUY0lNwnWepVGERsAPIJGZWRXArscyPAlF/aueRFlnrAcC0B3/AEvpqsBqpCrdGsSkLUREakDzpvU9btqEMooa8/4XYXP++xz9qRz8m4l1mQ8HnaHED/NCp/ZbJ1gfNO6pzRB7d5BTgZdVhjjJsHU/V1elOvvtddba51dIiXE9/MqwfrUaA/BspZndNslt+NZwWzu/RWfmOa/9I3+Wse7PLcZuJj+1g1e4clx5VGShkkJR4CL7/wBisGOUcpy3w/oxj/V/rPWV9K+rtWN+3Me3MswWuYGupDX24b2F1pqyqbv6RiOc/wB/+i/4X1vUXSftDG+zf84PtVX7D9H1vsv2f27/AOb+yev6v9I+1f8AafZ/R/8ABf4Ref8AR+tZvSskWY9pbU8gX1fmPb9H3N/krs/2mPT/AGnut42fs7azZ60TG30932f0/wBZ/wC4/o/rP0P0aqHCeIC/TbfGUcJNeqtQ/wD/0+HyszKy3l+TYbHEyTAEn9520DcoN2MEkE2CC2dQP7Kmx9FZDmsNrx3fo2f6g+kovvssdOjY42gNWm53gBQT4/VuoYgd6NgG6SS5jHGT+697S9qEM3LNxvNz32u+k5x3T5FjvY5v8nahOssP5x+9R9V8locWjy8EiSkQjqQBruaTl97pPptE+FbW/wDfUM1vIkx94H8ULce2viSonxdqT2TSVwiEriW6fxCGCCdY+ZUHBTZDQhdldQAZgADlv4/3Ji4DmPvSkFNARRovuB7gff8A3Jw9p5f9zf79qgWptuiGqqCQvr43Pd8gP4lKa4/O+/8A2Ie1IaJJodGUM7gn5qJFZ4afvT8pJUq2JazwP3pgwHhxb8VIqbWNImQPBCrUZUs3HyCRsaLAeCDC0v2lf+z/ALB6Nn2zdG/cf5rZ9njnb/N/ofoqh9ssrG2vnupRZ6Xr7jvn8IjajUdrPitufUDXZ//U4MbXOhx2jyE/goEppTLSto0vu8kNhGv4lEBQ9Wh0dphA9EjqyJnQCB4ptB8V6SOj/V8WYNH7Noccul1vqGea2VPjbPu9T1VDJ6dhMymYHSukYN2V6fr2uyW7amV7vSrG5oe91t9m/wBNQnMOxZ/YPd84JAPI+9OLGx9IT8V6G52LfRhO6Z03Cqy859jHV5NTTXR9nlub6vos9R7mWj0qdv7/AKiM65zsTDZjYWNj5+Zc/Hc2yprq6XUb3ZthaxrXWtYyn9Az8/1akPeHZXsdy+beq3xH3peqzxH3r0pubY2umu3Hxm5TOoV9Py9tY2EPHqMvx/zmetU+l7N/0EK7q9jKuuelTU13TWGzDca2w9rd9Nzn/vbMqi1iXv8Agr2B3fOhYwp5nhek9Xs6xiMyM2jNxcXBpYHtY/H32TtA2bva1z7rvZV/XXP/AF1+2HC6Oc6PtZrs+0AAACwil1jNrfb7PoJ0cvEapEsIjEm9nljKin1SUjEtuS1T7ZTgAcJUqwtqmMwU5IRKK/ULmt+lEgJVeiiaFljjljzsOjuzle9M/Zdnf6c/ggM6deHB5b7QdSFf2O2fyP8AUJ4hLgOmrFLJD3I+rTr50//V8+SlMktFpLgqJ1LvgnS7pKfTaiXv+rl4/Oqsb/nYzXf+ik/Urz07qtGZVW7JObX9jdi1n9MX1udk1XUtd7PSra+77T6j2ekzY9UW42fm9D+r7cN76n+1tl7BJrqdRdTfb/Jfs9lX/C7Fp5mBkYlmBl4GM/KZgtfQ7HB/Supsaxm+uy32vvqdTW5+/wDnPeqZ3Pm3RsGGa7Z1vp20AD08saaAmKHyqePY8db2z7HdSymyROr8Ki7T933NciWYvVPs1OdcKx1KrJsymYttoDBVaHUv6d9o+iz9Wd/Ofzf2lViR9lNtuZh4vUzlu6gxjrmOqY+PRZiWvaQ6yt2J+htsYgplnOFXUMuw6V19S6Va7/NDH/8AQVPNa6jomPkvEHN6fm1Xf18hj+sU/wDgldzf7afqD8HL6TnY93VcKrqHUL673ursLqqxV6bKqa3ta61/p0VfT/0r0XrvU/q71HpdnT6up1UOOz0LNthDCz26+nX+dTvq/to8J7FVju6Lv1/q9VT9cfplNOSa+Q/Jva77M5/8nFpY+1n/AA1qwfr7Y23H6dbW4WMc64te0hzSCK9WuH0lZyus9KF/2jp/WqsW22hmNk7sey4H0gW05NHsY5mRVvsY3f8Ao1l/WXP6Lf03p2F0q42twiWQWOaQzY1jXOc9rNz3ub7k/HE8Q0KzJIcJ1H2vNgKQCUJKzTVtSiSkSmkJEpAWTby07mnaRwQk50cpgwnV3yb/AHpvkurulZm5gduZa5vz5+StftjK9LbtZ6nG/aOP6n0dypwlonXKq4jqtMIEg8I08H//1vPYSSKiXLRaYXlMTBTSokkIEpAbjOq9VrqZRXm3sqrG1lbLHNa0futa1yHZl5dn87kWv/rWOP5XIAlJDTsmz3XO08jd8UpA4aExSStS8n4KQUQpgIhBUnSTbgitUSmTbkxKFpAUUxMJiVJrPznc9ghvsu2Wa3853PYeCn8UkkQEE2pNCdJFD//X87JUe6YuKjuceGkq+S1QGcpieEwbYewHzT7DwSENT0TopKVLYPFLaO2qNFFhjqngogx7SNKnH5FP6FvdkfGB/wBUlSrYCAluCmanNG47QB/KbP5UvTd4t/zm/wB6KEck9koPgjfZ7trXENAeJaS9okTt3CXKNjH17Q8RuG5pBBBElshzf5TUNO6teyPaUth8VLcluRoKsrBobrynkeKQJTEdwkrzXkJKGieAlaqZJvzoTH4ptpjlK1U//9DzZrN2rpLfDxU1KEoCvgU1SVoS8VJKNEaRbeu/pFza2MrZS4gsFbCSBx6Rc13v/wDViBkWuca3thgexri1gDROtfDf6qV+Sy202+m5suLgPU4J1c72sb7kK619rgQ1jIAAABPHxcgPJJPisTPJk+abRRLsj/SAfBjQkHZJ/wC1Dh8BCXEf3T/zUcI7j8V3/Q+Y/KnM/eoFljvpXWO78qYBH5zv84/3peo9K+qtO9tkhrKaHWtLq316N7lwfYyW/wBX8/8AfT5DScPHc7X33NDwIkforG/5u9/tVdt1rRDbHgeAc7+9Rc97jucXOPi4kn8UqTeioSASEpaorVJJtUklKI7jnwUQVJMWzqOUEqBTqI8DoU6Vpp//2Q=="},"ImageWidth":{"id":256,"value":5568,"description":5568},"ImageLength":{"id":257,"value":3712,"description":3712},"BitsPerSample":{"id":258,"value":[16,16,16],"description":"16, 16, 16"},"Compression":{"id":259,"value":1,"description":1},"PhotometricInterpretation":{"id":262,"value":2,"description":2},"ImageDescription":{"id":270,"value":["GMT023_12_16_For Huntsville_XXXX_1167_SQUARES - Restricted"],"description":"GMT023_12_16_For Huntsville_XXXX_1167_SQUARES - Restricted"},"Make":{"id":271,"value":["NIKON CORPORATION"],"description":"NIKON CORPORATION"},"Model":{"id":272,"value":["NIKON D5"],"description":"NIKON D5"},"Orientation":{"id":274,"value":1,"description":"top-left"},"SamplesPerPixel":{"id":277,"value":3,"description":3},"XResolution":{"id":282,"value":[2400000,10000],"description":"240"},"YResolution":{"id":283,"value":[2400000,10000],"description":"240"},"PlanarConfiguration":{"id":284,"value":1,"description":1},"ResolutionUnit":{"id":296,"value":2,"description":"inches"},"Software":{"id":305,"value":["Adobe Photoshop 23.1 (Windows)"],"description":"Adobe Photoshop 23.1 (Windows)"},"DateTime":{"id":306,"value":["2022:01:29 11:41:46"],"description":"2022:01:29 11:41:46"},"Copyright":{"id":33432,"value":["© Aidan Walsh"],"description":"© Aidan Walsh"},"Exif IFD Pointer":{"id":34665,"value":416,"description":416},"ExposureTime":{"id":33434,"value":[1,80],"description":"1/80"},"FNumber":{"id":33437,"value":[45,10],"description":"f/4.5"},"ExposureProgram":{"id":34850,"value":2,"description":"Normal program"},"ISOSpeedRatings":{"id":34855,"value":2000,"description":2000},"SensitivityType":{"id":34864,"value":2,"description":"Recommended Exposure Index"},"RecommendedExposureIndex":{"id":34866,"value":2000,"description":2000},"ExifVersion":{"id":36864,"value":[48,50,51,49],"description":"0231"},"DateTimeOriginal":{"id":36867,"value":["2022:01:23 12:09:18"],"description":"2022:01:23 12:09:18"},"DateTimeDigitized":{"id":36868,"value":["2022:01:23 12:09:18"],"description":"2022:01:23 12:09:18"},"OffsetTime":{"id":36880,"value":["-05:00"],"description":"-05:00"},"ShutterSpeedValue":{"id":37377,"value":[6321928,1000000],"description":"1/80"},"ApertureValue":{"id":37378,"value":[433985,100000],"description":"4.50"},"ExposureBiasValue":{"id":37380,"value":[0,6],"description":"0"},"MaxApertureValue":{"id":37381,"value":[30,10],"description":"2.83"},"MeteringMode":{"id":37383,"value":5,"description":"Pattern"},"LightSource":{"id":37384,"value":0,"description":"Unknown"},"Flash":{"id":37385,"value":0,"description":"Flash did not fire"},"FocalLength":{"id":37386,"value":[350,10],"description":"35 mm"},"UserComment":{"id":37510,"value":[65,83,67,73,73,0,0,0,78,65,83,65,32,51,53,48,50,52,50,49],"description":"NASA 3502421"},"SubSecTimeOriginal":{"id":37521,"value":["93"],"description":"93"},"SubSecTimeDigitized":{"id":37522,"value":["93"],"description":"93"},"ColorSpace":{"id":40961,"value":65535,"description":"Uncalibrated"},"PixelXDimension":{"id":40962,"value":3167,"description":3167},"PixelYDimension":{"id":40963,"value":3243,"description":3243},"FocalPlaneXResolution":{"id":41486,"value":[50857775,32768],"description":"1552.0561218261719"},"FocalPlaneYResolution":{"id":41487,"value":[50857775,32768],"description":"1552.0561218261719"},"FocalPlaneResolutionUnit":{"id":41488,"value":3,"description":"centimeters"},"SensingMethod":{"id":41495,"value":2,"description":"One-chip color area sensor"},"FileSource":{"id":41728,"value":3,"description":"DSC"},"SceneType":{"id":41729,"value":1,"description":"A directly photographed image"},"CFAPattern":{"id":41730,"value":[2,0,2,0,0,1,1,2],"description":"[Raw CFA pattern table data]"},"CustomRendered":{"id":41985,"value":1,"description":"Custom process"},"ExposureMode":{"id":41986,"value":0,"description":"Auto exposure"},"WhiteBalance":{"value":"As Shot","attributes":{},"description":"As Shot"},"FocalLengthIn35mmFilm":{"id":41989,"value":35,"description":35},"SceneCaptureType":{"id":41990,"value":1,"description":"Landscape"},"GainControl":{"id":41991,"value":1,"description":"Low gain up"},"Contrast":{"id":41992,"value":0,"description":"Normal"},"Saturation":{"value":"0","attributes":{},"description":"0"},"Sharpness":{"value":"40","attributes":{},"description":"40"},"SubjectDistanceRange":{"id":41996,"value":0,"description":"Unknown"},"BodySerialNumber":{"id":42033,"value":["3502421"],"description":"3502421"},"LensSpecification":{"id":42034,"value":[[280,10],[700,10],[28,10],[28,10]],"description":"28-70 mm f/2.8"},"LensModel":{"id":42036,"value":["28.0-70.0 mm f/2.8"],"description":"28.0-70.0 mm f/2.8"},"Coded Character Set":{"id":346,"value":[27,37,71],"description":"UTF-8"},"Record Version":{"id":512,"value":[0,4],"description":"4"},"Caption/Abstract":{"id":632,"value":[71,77,84,48,50,51,95,49,50,95,49,54,95,70,111,114,32,72,117,110,116,115,118,105,108,108,101,95,84,104,111,109,97,115,32,77,97,114,115,104,98,117,114,110,95,49,49,54,55,95,83,81,85,65,82,69,83,32,45,32,82,101,115,116,114,105,99,116,101,100],"description":"GMT023_12_16_For Huntsville_XXXX_1167_SQUARES - Restricted"},"Date Created":{"id":567,"value":[50,48,50,50,48,49,50,51],"description":"2022-01-23"},"Time Created":{"id":572,"value":[49,50,48,57,49,56],"description":"12:09:18"},"Digital Creation Date":{"id":574,"value":[50,48,50,50,48,49,50,51],"description":"2022-01-23"},"Copyright Notice":{"id":628,"value":[194,169,32,65,105,100,97,110,32,87,97,108,115,104],"description":"© Aidan Walsh"},"about":{"value":"","attributes":{},"description":""},"CreatorTool":{"value":"Adobe Photoshop Lightroom Classic 11.1 (Windows)","attributes":{},"description":"Adobe Photoshop Lightroom Classic 11.1 (Windows)"},"CreateDate":{"value":"2022-01-23T12:09:18","attributes":{},"description":"2022-01-23T12:09:18"},"ModifyDate":{"value":"2022-01-29T11:41:46-08:00","attributes":{},"description":"2022-01-29T11:41:46-08:00"},"MetadataDate":{"value":"2022-01-29T11:41:46-08:00","attributes":{},"description":"2022-01-29T11:41:46-08:00"},"SerialNumber":{"value":"3502421","attributes":{},"description":"3502421"},"LensInfo":{"value":"280/10 700/10 28/10 28/10","attributes":{},"description":"280/10 700/10 28/10 28/10"},"Lens":{"value":"28.0-70.0 mm f/2.8","attributes":{},"description":"28.0-70.0 mm f/2.8"},"LensID":{"value":"93","attributes":{},"description":"93"},"ImageNumber":{"value":"57871","attributes":{},"description":"57871"},"ApproximateFocusDistance":{"value":"150/100","attributes":{},"description":"150/100"},"DistortionCorrectionAlreadyApplied":{"value":"True","attributes":{},"description":"True"},"LateralChromaticAberrationCorrectionAlreadyApplied":{"value":"True","attributes":{},"description":"True"},"VignetteCorrectionAlreadyApplied":{"value":"True","attributes":{},"description":"True"},"DateCreated":{"value":"2022-01-23T12:09:18.093","attributes":{},"description":"2022-01-23T12:09:18.093"},"ColorMode":{"value":"3","attributes":{},"description":"3"},"ICCProfile":{"value":"Adobe RGB (1998)","attributes":{},"description":"Adobe RGB (1998)"},"DocumentID":{"value":"adobe:docid:photoshop:17e7fc1d-ae20-0345-8ff6-9d8d9b447aeb","attributes":{},"description":"adobe:docid:photoshop:17e7fc1d-ae20-0345-8ff6-9d8d9b447aeb"},"OriginalDocumentID":{"value":"723AB98F39B65613CA5A52315E8B493E","attributes":{},"description":"723AB98F39B65613CA5A52315E8B493E"},"InstanceID":{"value":"xmp.iid:4cbeb3d2-0f67-bf43-bf8d-2e117b2ec3b7","attributes":{},"description":"xmp.iid:4cbeb3d2-0f67-bf43-bf8d-2e117b2ec3b7"},"PreservedFileName":{"value":"421G3410.NEF","attributes":{},"description":"421G3410.NEF"},"format":{"value":"image/jpeg","attributes":{},"description":"image/jpeg"},"Marked":{"value":"True","attributes":{},"description":"True"},"RawFileName":{"value":"iss066e124435.NEF","attributes":{},"description":"iss066e124435.NEF"},"Version":{"value":"14.1","attributes":{},"description":"14.1"},"ProcessVersion":{"value":"11.0","attributes":{},"description":"11.0"},"Temperature":{"value":"4750","attributes":{},"description":"4750"},"Tint":{"value":"+30","attributes":{},"description":"+30"},"Exposure2012":{"value":"0.00","attributes":{},"description":"0.00"},"Contrast2012":{"value":"0","attributes":{},"description":"0"},"Highlights2012":{"value":"-25","attributes":{},"description":"-25"},"Shadows2012":{"value":"+22","attributes":{},"description":"+22"},"Whites2012":{"value":"0","attributes":{},"description":"0"},"Blacks2012":{"value":"0","attributes":{},"description":"0"},"Texture":{"value":"0","attributes":{},"description":"0"},"Clarity2012":{"value":"0","attributes":{},"description":"0"},"Dehaze":{"value":"0","attributes":{},"description":"0"},"Vibrance":{"value":"0","attributes":{},"description":"0"},"ParametricShadows":{"value":"0","attributes":{},"description":"0"},"ParametricDarks":{"value":"0","attributes":{},"description":"0"},"ParametricLights":{"value":"0","attributes":{},"description":"0"},"ParametricHighlights":{"value":"0","attributes":{},"description":"0"},"ParametricShadowSplit":{"value":"25","attributes":{},"description":"25"},"ParametricMidtoneSplit":{"value":"50","attributes":{},"description":"50"},"ParametricHighlightSplit":{"value":"75","attributes":{},"description":"75"},"SharpenRadius":{"value":"+1.0","attributes":{},"description":"+1.0"},"SharpenDetail":{"value":"25","attributes":{},"description":"25"},"SharpenEdgeMasking":{"value":"0","attributes":{},"description":"0"},"LuminanceSmoothing":{"value":"0","attributes":{},"description":"0"},"ColorNoiseReduction":{"value":"25","attributes":{},"description":"25"},"ColorNoiseReductionDetail":{"value":"50","attributes":{},"description":"50"},"ColorNoiseReductionSmoothness":{"value":"50","attributes":{},"description":"50"},"HueAdjustmentRed":{"value":"0","attributes":{},"description":"0"},"HueAdjustmentOrange":{"value":"0","attributes":{},"description":"0"},"HueAdjustmentYellow":{"value":"0","attributes":{},"description":"0"},"HueAdjustmentGreen":{"value":"0","attributes":{},"description":"0"},"HueAdjustmentAqua":{"value":"0","attributes":{},"description":"0"},"HueAdjustmentBlue":{"value":"0","attributes":{},"description":"0"},"HueAdjustmentPurple":{"value":"0","attributes":{},"description":"0"},"HueAdjustmentMagenta":{"value":"0","attributes":{},"description":"0"},"SaturationAdjustmentRed":{"value":"0","attributes":{},"description":"0"},"SaturationAdjustmentOrange":{"value":"0","attributes":{},"description":"0"},"SaturationAdjustmentYellow":{"value":"0","attributes":{},"description":"0"},"SaturationAdjustmentGreen":{"value":"0","attributes":{},"description":"0"},"SaturationAdjustmentAqua":{"value":"0","attributes":{},"description":"0"},"SaturationAdjustmentBlue":{"value":"0","attributes":{},"description":"0"},"SaturationAdjustmentPurple":{"value":"0","attributes":{},"description":"0"},"SaturationAdjustmentMagenta":{"value":"0","attributes":{},"description":"0"},"LuminanceAdjustmentRed":{"value":"0","attributes":{},"description":"0"},"LuminanceAdjustmentOrange":{"value":"0","attributes":{},"description":"0"},"LuminanceAdjustmentYellow":{"value":"0","attributes":{},"description":"0"},"LuminanceAdjustmentGreen":{"value":"0","attributes":{},"description":"0"},"LuminanceAdjustmentAqua":{"value":"0","attributes":{},"description":"0"},"LuminanceAdjustmentBlue":{"value":"0","attributes":{},"description":"0"},"LuminanceAdjustmentPurple":{"value":"0","attributes":{},"description":"0"},"LuminanceAdjustmentMagenta":{"value":"0","attributes":{},"description":"0"},"SplitToningShadowHue":{"value":"0","attributes":{},"description":"0"},"SplitToningShadowSaturation":{"value":"0","attributes":{},"description":"0"},"SplitToningHighlightHue":{"value":"0","attributes":{},"description":"0"},"SplitToningHighlightSaturation":{"value":"0","attributes":{},"description":"0"},"SplitToningBalance":{"value":"0","attributes":{},"description":"0"},"ColorGradeMidtoneHue":{"value":"0","attributes":{},"description":"0"},"ColorGradeMidtoneSat":{"value":"0","attributes":{},"description":"0"},"ColorGradeShadowLum":{"value":"0","attributes":{},"description":"0"},"ColorGradeMidtoneLum":{"value":"0","attributes":{},"description":"0"},"ColorGradeHighlightLum":{"value":"0","attributes":{},"description":"0"},"ColorGradeBlending":{"value":"50","attributes":{},"description":"50"},"ColorGradeGlobalHue":{"value":"0","attributes":{},"description":"0"},"ColorGradeGlobalSat":{"value":"0","attributes":{},"description":"0"},"ColorGradeGlobalLum":{"value":"0","attributes":{},"description":"0"},"AutoLateralCA":{"value":"1","attributes":{},"description":"1"},"LensProfileEnable":{"value":"1","attributes":{},"description":"1"},"LensManualDistortionAmount":{"value":"0","attributes":{},"description":"0"},"VignetteAmount":{"value":"0","attributes":{},"description":"0"},"DefringePurpleAmount":{"value":"0","attributes":{},"description":"0"},"DefringePurpleHueLo":{"value":"30","attributes":{},"description":"30"},"DefringePurpleHueHi":{"value":"70","attributes":{},"description":"70"},"DefringeGreenAmount":{"value":"0","attributes":{},"description":"0"},"DefringeGreenHueLo":{"value":"40","attributes":{},"description":"40"},"DefringeGreenHueHi":{"value":"60","attributes":{},"description":"60"},"PerspectiveUpright":{"value":"0","attributes":{},"description":"0"},"PerspectiveVertical":{"value":"0","attributes":{},"description":"0"},"PerspectiveHorizontal":{"value":"0","attributes":{},"description":"0"},"PerspectiveRotate":{"value":"0.0","attributes":{},"description":"0.0"},"PerspectiveAspect":{"value":"0","attributes":{},"description":"0"},"PerspectiveScale":{"value":"100","attributes":{},"description":"100"},"PerspectiveX":{"value":"0.00","attributes":{},"description":"0.00"},"PerspectiveY":{"value":"0.00","attributes":{},"description":"0.00"},"GrainAmount":{"value":"0","attributes":{},"description":"0"},"PostCropVignetteAmount":{"value":"0","attributes":{},"description":"0"},"ShadowTint":{"value":"0","attributes":{},"description":"0"},"RedHue":{"value":"0","attributes":{},"description":"0"},"RedSaturation":{"value":"0","attributes":{},"description":"0"},"GreenHue":{"value":"0","attributes":{},"description":"0"},"GreenSaturation":{"value":"0","attributes":{},"description":"0"},"BlueHue":{"value":"0","attributes":{},"description":"0"},"BlueSaturation":{"value":"0","attributes":{},"description":"0"},"OverrideLookVignette":{"value":"False","attributes":{},"description":"False"},"ToneCurveName2012":{"value":"Linear","attributes":{},"description":"Linear"},"CameraProfile":{"value":"Adobe Standard","attributes":{},"description":"Adobe Standard"},"CameraProfileDigest":{"value":"DC0173EBB7ECE22257A40AD42B5C9460","attributes":{},"description":"DC0173EBB7ECE22257A40AD42B5C9460"},"LensProfileSetup":{"value":"LensDefaults","attributes":{},"description":"LensDefaults"},"LensProfileName":{"value":"Adobe (Nikon AF-S Zoom-NIKKOR 28-70mm f/2.8D IF-ED)","attributes":{},"description":"Adobe (Nikon AF-S Zoom-NIKKOR 28-70mm f/2.8D IF-ED)"},"LensProfileFilename":{"value":"NIKON D3 (Nikon AF-S Zoom-NIKKOR 28-70mm f2.8D IF-ED) - RAW.lcp","attributes":{},"description":"NIKON D3 (Nikon AF-S Zoom-NIKKOR 28-70mm f2.8D IF-ED) - RAW.lcp"},"LensProfileDigest":{"value":"97F04256C6968CBDA1C57B4925E5C387","attributes":{},"description":"97F04256C6968CBDA1C57B4925E5C387"},"LensProfileIsEmbedded":{"value":"False","attributes":{},"description":"False"},"LensProfileDistortionScale":{"value":"100","attributes":{},"description":"100"},"LensProfileVignettingScale":{"value":"100","attributes":{},"description":"100"},"HasSettings":{"value":"True","attributes":{},"description":"True"},"CropTop":{"value":"0","attributes":{},"description":"0"},"CropLeft":{"value":"0","attributes":{},"description":"0"},"CropBottom":{"value":"1","attributes":{},"description":"1"},"CropRight":{"value":"1","attributes":{},"description":"1"},"CropAngle":{"value":"0","attributes":{},"description":"0"},"CropConstrainToWarp":{"value":"0","attributes":{},"description":"0"},"HasCrop":{"value":"False","attributes":{},"description":"False"},"AlreadyApplied":{"value":"True","attributes":{},"description":"True"},"History":{"value":[{"action":{"value":"saved","attributes":{},"description":"saved"},"instanceID":{"value":"xmp.iid:ae8a3e0f-c9d0-7645-a2df-385006b2566d","attributes":{},"description":"xmp.iid:ae8a3e0f-c9d0-7645-a2df-385006b2566d"},"when":{"value":"2022-01-24T09:28-06:00","attributes":{},"description":"2022-01-24T09:28-06:00"},"softwareAgent":{"value":"Adobe Photoshop Camera Raw 14.1","attributes":{},"description":"Adobe Photoshop Camera Raw 14.1"},"changed":{"value":"/metadata","attributes":{},"description":"/metadata"}},{"action":{"value":"saved","attributes":{},"description":"saved"},"instanceID":{"value":"xmp.iid:6d4cfe10-cfab-734e-8500-bb9c538ca978","attributes":{},"description":"xmp.iid:6d4cfe10-cfab-734e-8500-bb9c538ca978"},"when":{"value":"2022-01-24T11:38:21-06:00","attributes":{},"description":"2022-01-24T11:38:21-06:00"},"softwareAgent":{"value":"Adobe Photoshop Camera Raw 14.1 (Windows)","attributes":{},"description":"Adobe Photoshop Camera Raw 14.1 (Windows)"},"changed":{"value":"/metadata","attributes":{},"description":"/metadata"}},{"action":{"value":"converted","attributes":{},"description":"converted"},"parameters":{"value":"from image/x-nikon-nef to image/dng","attributes":{},"description":"from image/x-nikon-nef to image/dng"}},{"action":{"value":"saved","attributes":{},"description":"saved"},"instanceID":{"value":"xmp.iid:cc45f378-081b-4e4f-aa21-e8cc0d035969","attributes":{},"description":"xmp.iid:cc45f378-081b-4e4f-aa21-e8cc0d035969"},"when":{"value":"2022-01-26T09:55-05:00","attributes":{},"description":"2022-01-26T09:55-05:00"},"softwareAgent":{"value":"Adobe Photoshop Lightroom Classic 11.1 (Windows)","attributes":{},"description":"Adobe Photoshop Lightroom Classic 11.1 (Windows)"},"changed":{"value":"/metadata","attributes":{},"description":"/metadata"}},{"action":{"value":"derived","attributes":{},"description":"derived"},"parameters":{"value":"converted from image/dng to image/tiff, saved to new location","attributes":{},"description":"converted from image/dng to image/tiff, saved to new location"}},{"action":{"value":"saved","attributes":{},"description":"saved"},"instanceID":{"value":"xmp.iid:ecd9053b-c953-a148-8086-7ebcf6bd9cfb","attributes":{},"description":"xmp.iid:ecd9053b-c953-a148-8086-7ebcf6bd9cfb"},"when":{"value":"2022-01-26T10:03:07-05:00","attributes":{},"description":"2022-01-26T10:03:07-05:00"},"softwareAgent":{"value":"Adobe Photoshop Lightroom Classic 11.1 (Windows)","attributes":{},"description":"Adobe Photoshop Lightroom Classic 11.1 (Windows)"},"changed":{"value":"/","attributes":{},"description":"/"}},{"action":{"value":"saved","attributes":{},"description":"saved"},"instanceID":{"value":"xmp.iid:bc70f317-421d-7042-8751-60e2fcf8ad48","attributes":{},"description":"xmp.iid:bc70f317-421d-7042-8751-60e2fcf8ad48"},"when":{"value":"2022-01-29T11:41:46-08:00","attributes":{},"description":"2022-01-29T11:41:46-08:00"},"softwareAgent":{"value":"Adobe Photoshop 23.1 (Windows)","attributes":{},"description":"Adobe Photoshop 23.1 (Windows)"},"changed":{"value":"/","attributes":{},"description":"/"}},{"action":{"value":"converted","attributes":{},"description":"converted"},"parameters":{"value":"from image/tiff to image/jpeg","attributes":{},"description":"from image/tiff to image/jpeg"}},{"action":{"value":"derived","attributes":{},"description":"derived"},"parameters":{"value":"converted from image/tiff to image/jpeg","attributes":{},"description":"converted from image/tiff to image/jpeg"}},{"action":{"value":"saved","attributes":{},"description":"saved"},"instanceID":{"value":"xmp.iid:4cbeb3d2-0f67-bf43-bf8d-2e117b2ec3b7","attributes":{},"description":"xmp.iid:4cbeb3d2-0f67-bf43-bf8d-2e117b2ec3b7"},"when":{"value":"2022-01-29T11:41:46-08:00","attributes":{},"description":"2022-01-29T11:41:46-08:00"},"softwareAgent":{"value":"Adobe Photoshop 23.1 (Windows)","attributes":{},"description":"Adobe Photoshop 23.1 (Windows)"},"changed":{"value":"/","attributes":{},"description":"/"}}],"attributes":{},"description":"action: saved; instanceID: xmp.iid:ae8a3e0f-c9d0-7645-a2df-385006b2566d; when: 2022-01-24T09:28-06:00; softwareAgent: Adobe Photoshop Camera Raw 14.1; changed: /metadata, action: saved; instanceID: xmp.iid:6d4cfe10-cfab-734e-8500-bb9c538ca978; when: 2022-01-24T11:38:21-06:00; softwareAgent: Adobe Photoshop Camera Raw 14.1 (Windows); changed: /metadata, action: converted; parameters: from image/x-nikon-nef to image/dng, action: saved; instanceID: xmp.iid:cc45f378-081b-4e4f-aa21-e8cc0d035969; when: 2022-01-26T09:55-05:00; softwareAgent: Adobe Photoshop Lightroom Classic 11.1 (Windows); changed: /metadata, action: derived; parameters: converted from image/dng to image/tiff, saved to new location, action: saved; instanceID: xmp.iid:ecd9053b-c953-a148-8086-7ebcf6bd9cfb; when: 2022-01-26T10:03:07-05:00; softwareAgent: Adobe Photoshop Lightroom Classic 11.1 (Windows); changed: /, action: saved; instanceID: xmp.iid:bc70f317-421d-7042-8751-60e2fcf8ad48; when: 2022-01-29T11:41:46-08:00; softwareAgent: Adobe Photoshop 23.1 (Windows); changed: /, action: converted; parameters: from image/tiff to image/jpeg, action: derived; parameters: converted from image/tiff to image/jpeg, action: saved; instanceID: xmp.iid:4cbeb3d2-0f67-bf43-bf8d-2e117b2ec3b7; when: 2022-01-29T11:41:46-08:00; softwareAgent: Adobe Photoshop 23.1 (Windows); changed: /"},"DerivedFrom":{"value":{"instanceID":{"value":"xmp.iid:bc70f317-421d-7042-8751-60e2fcf8ad48","attributes":{},"description":"xmp.iid:bc70f317-421d-7042-8751-60e2fcf8ad48"},"documentID":{"value":"xmp.did:ecd9053b-c953-a148-8086-7ebcf6bd9cfb","attributes":{},"description":"xmp.did:ecd9053b-c953-a148-8086-7ebcf6bd9cfb"},"originalDocumentID":{"value":"723AB98F39B65613CA5A52315E8B493E","attributes":{},"description":"723AB98F39B65613CA5A52315E8B493E"}},"attributes":{},"description":"instanceID: xmp.iid:bc70f317-421d-7042-8751-60e2fcf8ad48; documentID: xmp.did:ecd9053b-c953-a148-8086-7ebcf6bd9cfb; originalDocumentID: 723AB98F39B65613CA5A52315E8B493E"},"description":{"value":[{"value":"GMT023_12_16_For Huntsville_XXXX_1167_SQUARES - Restricted","attributes":{"lang":"x-default"},"description":"GMT023_12_16_For Huntsville_XXXX_1167_SQUARES - Restricted"}],"attributes":{},"description":"GMT023_12_16_For Huntsville_XXXX_1167_SQUARES - Restricted"},"rights":{"value":[{"value":"Â© Aidan Walsh","attributes":{"lang":"x-default"},"description":"© Aidan Walsh"}],"attributes":{},"description":"© Aidan Walsh"},"UsageTerms":{"value":[{"value":"All Rights Reserved","attributes":{"lang":"x-default"},"description":"All Rights Reserved"}],"attributes":{},"description":"All Rights Reserved"},"ToneCurvePV2012":{"value":[{"value":"0, 0","attributes":{},"description":"0, 0"},{"value":"255, 255","attributes":{},"description":"255, 255"}],"attributes":{},"description":"0, 0, 255, 255"},"ToneCurvePV2012Red":{"value":[{"value":"0, 0","attributes":{},"description":"0, 0"},{"value":"255, 255","attributes":{},"description":"255, 255"}],"attributes":{},"description":"0, 0, 255, 255"},"ToneCurvePV2012Green":{"value":[{"value":"0, 0","attributes":{},"description":"0, 0"},{"value":"255, 255","attributes":{},"description":"255, 255"}],"attributes":{},"description":"0, 0, 255, 255"},"ToneCurvePV2012Blue":{"value":[{"value":"0, 0","attributes":{},"description":"0, 0"},{"value":"255, 255","attributes":{},"description":"255, 255"}],"attributes":{},"description":"0, 0, 255, 255"},"Look":{"value":{"Name":{"value":"Adobe Color","attributes":{},"description":"Adobe Color"},"Amount":{"value":"1","attributes":{},"description":"1"},"UUID":{"value":"B952C231111CD8E0ECCF14B86BAA7077","attributes":{},"description":"B952C231111CD8E0ECCF14B86BAA7077"},"SupportsAmount":{"value":"false","attributes":{},"description":"false"},"SupportsMonochrome":{"value":"false","attributes":{},"description":"false"},"SupportsOutputReferred":{"value":"false","attributes":{},"description":"false"},"Group":{"value":[{"value":"Profiles","attributes":{"lang":"x-default"},"description":"Profiles"}],"attributes":{},"description":"Profiles"},"Parameters":{"value":{"Version":{"value":"14.1","attributes":{},"description":"14.1"},"ProcessVersion":{"value":"11.0","attributes":{},"description":"11.0"},"ConvertToGrayscale":{"value":"False","attributes":{},"description":"False"},"CameraProfile":{"value":"Adobe Standard","attributes":{},"description":"Adobe Standard"},"LookTable":{"value":"E1095149FDB39D7A057BAB208837E2E1","attributes":{},"description":"E1095149FDB39D7A057BAB208837E2E1"},"ToneCurvePV2012":{"value":[{"value":"0, 0","attributes":{},"description":"0, 0"},{"value":"22, 16","attributes":{},"description":"22, 16"},{"value":"40, 35","attributes":{},"description":"40, 35"},{"value":"127, 127","attributes":{},"description":"127, 127"},{"value":"224, 230","attributes":{},"description":"224, 230"},{"value":"240, 246","attributes":{},"description":"240, 246"},{"value":"255, 255","attributes":{},"description":"255, 255"}],"attributes":{},"description":"0, 0, 22, 16, 40, 35, 127, 127, 224, 230, 240, 246, 255, 255"},"ToneCurvePV2012Red":{"value":[{"value":"0, 0","attributes":{},"description":"0, 0"},{"value":"255, 255","attributes":{},"description":"255, 255"}],"attributes":{},"description":"0, 0, 255, 255"},"ToneCurvePV2012Green":{"value":[{"value":"0, 0","attributes":{},"description":"0, 0"},{"value":"255, 255","attributes":{},"description":"255, 255"}],"attributes":{},"description":"0, 0, 255, 255"},"ToneCurvePV2012Blue":{"value":[{"value":"0, 0","attributes":{},"description":"0, 0"},{"value":"255, 255","attributes":{},"description":"255, 255"}],"attributes":{},"description":"0, 0, 255, 255"}},"attributes":{},"description":"Version: 14.1; ProcessVersion: 11.0; ConvertToGrayscale: False; CameraProfile: Adobe Standard; LookTable: E1095149FDB39D7A057BAB208837E2E1; ToneCurvePV2012: 0, 0, 22, 16, 40, 35, 127, 127, 224, 230, 240, 246, 255, 255; ToneCurvePV2012Red: 0, 0, 255, 255; ToneCurvePV2012Green: 0, 0, 255, 255; ToneCurvePV2012Blue: 0, 0, 255, 255"}},"attributes":{},"description":"Name: Adobe Color; Amount: 1; UUID: B952C231111CD8E0ECCF14B86BAA7077; SupportsAmount: false; SupportsMonochrome: false; SupportsOutputReferred: false; Group: Profiles; Parameters: Version: 14.1; ProcessVersion: 11.0; ConvertToGrayscale: False; CameraProfile: Adobe Standard; LookTable: E1095149FDB39D7A057BAB208837E2E1; ToneCurvePV2012: 0, 0, 22, 16, 40, 35, 127, 127, 224, 230, 240, 246, 255, 255; ToneCurvePV2012Red: 0, 0, 255, 255; ToneCurvePV2012Green: 0, 0, 255, 255; ToneCurvePV2012Blue: 0, 0, 255, 255"},"Preferred CMM type":{"value":"ADBE","description":"Adobe"},"Profile Version":{"value":"2.1.0","description":"2.1.0"},"Profile/Device class":{"value":"mntr","description":"Display Device profile"},"Color Space":{"value":"RGB ","description":"RGB "},"Connection Space":{"value":"XYZ ","description":"XYZ "},"ICC Profile Date":{"value":"1999-06-03T00:00:00.000Z","description":"1999-06-03T00:00:00.000Z"},"ICC Signature":{"value":"acsp","description":"acsp"},"Primary Platform":{"value":"APPL","description":"Apple"},"Device Manufacturer":{"value":"none","description":"none"},"Device Model Number":{"value":"\u0000\u0000\u0000\u0000","description":"\u0000\u0000\u0000\u0000"},"Rendering Intent":{"value":0,"description":"Perceptual"},"Profile Creator":{"value":"ADBE","description":"ADBE"},"ICC Copyright":{"value":"Copyright 1999 Adobe Systems Incorp","description":"Copyright 1999 Adobe Systems Incorp"},"ICC Description":{"value":"Adobe RGB (1998)","description":"Adobe RGB (1998)"}},"provenance":"2022-01-23T12:09:18.093","photographer":"XXXX","type":"","square":"03","module":"Node 2","orbital_seg":"USA","agency":"NASA","ctxt_type":"Workstation","desc":"","interp":"An item - perhaps the glovebag? - is being moved in or out of stowage in this area.","problems":"","artifacts":"[{\"arti_id\":\"arti_21\",\"name\":\"Large bag\",\"type\":\"Stowage\",\"subtype\":\"Container\",\"material\":\"Fabric\",\"colour\":\"Blue\",\"fixed\":\"yes\",\"persistence\":\"no\",\"orientation\":\"180\",\"artiNotes\":\"A very large canvas bag with a sitched handle on one side and a square patch of velcro on the other. A large label on the side reads \\\"2M0031\\\"\",\"recorder\":\"JW\",\"dateRecorded\":\"2023-6-14 13:36:11\",\"shpInfo\":{\"type\":\"Annotation\",\"body\":[{\"type\":\"TextualBody\",\"purpose\":\"tagging\",\"value\":\"arti_21\"}],\"target\":{\"source\":\"http://192.168.200.38:5000/iss_images/iss066e124435.jpg\",\"selector\":{\"type\":\"SvgSelector\",\"value\":\"<svg><polygon points=\\\"-1.5008031129837036,1182.69677734375 75.31012725830078,1166.8826904296875 236.83871459960938,1187.2149658203125 413.0518798828125,1214.32470703125 490.9923095703125,1166.8826904296875 575.7101440429688,1187.2149658203125 704.4813232421875,1180.4375 1094.1834716796875,1061.83251953125 1216.17724609375,1051.6663818359375 1304.2838134765625,1017.7792358398438 1660.0987548828125,973.7259521484375 1856.644287109375,956.7823486328125 2012.525146484375,936.4500732421875 2307.34326171875,1017.7792358398438 2472.260986328125,972.596435546875 2774.98583984375,970.3372192382812 3025.750732421875,1160.105224609375 3083.35888671875,1214.32470703125 3100.302490234375,1251.6005859375 3117.24609375,1292.26513671875 3161.29931640625,1373.59423828125 3168.07666015625,3233.99853515625 3.017413854598999,3233.99853515625\\\"></polygon></svg>\"}},\"@context\":\"http://www.w3.org/ns/anno.jsonld\",\"id\":\"#14185402-cb0f-47f8-9cea-b16d3e73a1ea\"}},{\"arti_id\":\"arti_41\",\"name\":\"Video camera\",\"type\":\"Electronic\",\"subtype\":\"Audiovisual\",\"material\":\"Plastic\",\"colour\":\"Black\",\"fixed\":\"yes\",\"persistence\":\"yes\",\"orientation\":\"45\",\"artiNotes\":\"A video camera pointed at the former location of the glovebag. The viewscreen is pointed in the same direction\",\"recorder\":\"JW\",\"dateRecorded\":\"2023-6-14 14:5:51\",\"shpInfo\":{\"type\":\"Annotation\",\"body\":[{\"type\":\"TextualBody\",\"purpose\":\"tagging\",\"value\":\"arti_41\"}],\"target\":{\"source\":\"http://192.168.200.38:5000/iss_images/iss066e124435.jpg\",\"selector\":{\"type\":\"SvgSelector\",\"value\":\"<svg><polygon points=\\\"6.924105167388916,18.57063102722168 44.753204345703125,18.57063102722168 53.83219528198242,32.189117431640625 94.6876449584961,34.4588623046875 177.53343200683594,126.38362884521484 178.66830444335938,134.32774353027344 267.1884460449219,243.27561950683594 280.8069152832031,275.0520935058594 280.8069152832031,285.2659606933594 303.50439453125,281.861328125 346.6296081542969,336.33526611328125 264.918701171875,450.9574890136719 287.6161804199219,488.4083251953125 224.06324768066406,554.2310180664062 186.61241149902344,565.5797729492188 160.51031494140625,550.826416015625 112.84562683105469,600.7608032226562 144.62208557128906,618.9188232421875 194.55653381347656,659.7742309570312 194.55653381347656,675.6624755859375 3.897752285003662,903.7720947265625\\\"></polygon></svg>\"}},\"@context\":\"http://www.w3.org/ns/anno.jsonld\",\"id\":\"#29e59729-79ce-40b8-9a71-79c4aff64cee\"}},{\"arti_id\":\"arti_50\",\"name\":\"DELETE\",\"type\":\"\",\"subtype\":\"\",\"material\":\"\",\"colour\":\"\",\"fixed\":\"y\",\"persistence\":\"y\",\"orientation\":\"\",\"artiNotes\":\"\",\"recorder\":\"\",\"dateRecorded\":\"2023-6-14 14:7:31\",\"shpInfo\":{\"type\":\"Annotation\",\"body\":[{\"type\":\"TextualBody\",\"purpose\":\"tagging\",\"value\":\"arti_50\"}],\"target\":{\"source\":\"http://192.168.200.38:5000/iss_images/iss066e124435.jpg\",\"selector\":{\"type\":\"SvgSelector\",\"value\":\"<svg><polygon points=\\\"125.7075424194336,66.2353286743164 200.6092071533203,52.61684036254883 210.44476318359375,52.61684036254883 224.06324768066406,65.10044860839844 235.4119873046875,63.965579986572266 244.490966796875,68.50507354736328 246.76072692871094,74.179443359375 170.72418212890625,90.06767272949219 162.78005981445312,93.47229766845703 151.43133544921875,93.47229766845703\\\"></polygon></svg>\"}},\"@context\":\"http://www.w3.org/ns/anno.jsonld\",\"id\":\"#9ee6ffa9-b3ae-496e-8e3a-fbf97da3ff6d\"}},{\"arti_id\":\"arti_56\",\"name\":\"Clip\",\"type\":\"Office supply\",\"subtype\":\"Restraint\",\"material\":\"Metal\",\"colour\":\"Black\",\"fixed\":\"yes\",\"persistence\":\"no\",\"orientation\":\"0\",\"artiNotes\":\"A simple black clip with a square of velcro on the face.\",\"recorder\":\"JW\",\"dateRecorded\":\"2023-6-14 14:7:55\",\"shpInfo\":{\"type\":\"Annotation\",\"body\":[{\"type\":\"TextualBody\",\"purpose\":\"tagging\",\"value\":\"arti_56\"}],\"target\":{\"source\":\"http://192.168.200.38:5000/iss_images/iss066e124435.jpg\",\"selector\":{\"type\":\"SvgSelector\",\"value\":\"<svg><polygon points=\\\"126.464111328125,62.45241928100586 208.93162536621094,48.83393478393555 218.3888702392578,57.15633773803711 243.35609436035156,63.965579986572266 246.76072692871094,69.63994598388672 267.1884460449219,204.68991088867188 245.62583923339844,212.634033203125\\\"></polygon></svg>\"}},\"@context\":\"http://www.w3.org/ns/anno.jsonld\",\"id\":\"#c50ba804-27e5-4c7b-8030-c3fcfcfe14f8\"}},{\"arti_id\":\"arti_74\",\"name\":\"Resealable bag\",\"type\":\"Stowage\",\"subtype\":\"Container\",\"material\":\"Plastic\",\"colour\":\"Clear\",\"fixed\":\"yes\",\"persistence\":\"yes\",\"orientation\":\"0\",\"artiNotes\":\"A bag holding nitrile gloves and a label\",\"recorder\":\"JW\",\"dateRecorded\":\"2023-6-14 14:9:45\",\"shpInfo\":{\"type\":\"Annotation\",\"body\":[{\"type\":\"TextualBody\",\"purpose\":\"tagging\",\"value\":\"arti_74\"}],\"target\":{\"source\":\"http://192.168.200.38:5000/iss_images/iss066e124435.jpg\",\"selector\":{\"type\":\"SvgSelector\",\"value\":\"<svg><polygon points=\\\"441.20245361328125,60.18267059326172 454.8209533691406,132.05799865722656 457.84722900390625,185.39706420898438 453.3077392578125,263.7033386230469 496.43292236328125,410.10205078125 529.34423828125,540.612548828125 558.8509521484375,672.2578735351562 624.6736450195312,729.0015258789062 649.640869140625,766.452392578125 404.5081481933594,837.9494018554688 254.704833984375,867.4561157226562 163.91494750976562,869.7258911132812 71.99017333984375,881.0746459960938 44.753204345703125,896.9628295898438 26.595226287841797,881.0746459960938 154.83595275878906,94.60717010498047 261.5140686035156,74.179443359375 260.37921142578125,76.44918823242188 368.19219970703125,69.63994598388672\\\"></polygon></svg>\"}},\"@context\":\"http://www.w3.org/ns/anno.jsonld\",\"id\":\"#ffeb1390-ae0b-4266-b138-f9258e647c89\"}},{\"arti_id\":\"arti_93\",\"name\":\"Nitrile gloves\",\"type\":\"Equipment\",\"subtype\":\"Safety\",\"material\":\"Rubber\",\"colour\":\"Blue\",\"fixed\":\"yes\",\"persistence\":\"yes\",\"orientation\":\"0\",\"artiNotes\":\"A collection of blue nitrile gloves\",\"recorder\":\"JW\",\"dateRecorded\":\"2023-6-14 14:11:26\",\"shpInfo\":{\"type\":\"Annotation\",\"body\":[{\"type\":\"TextualBody\",\"purpose\":\"tagging\",\"value\":\"arti_93\"}],\"target\":{\"source\":\"http://192.168.200.38:5000/iss_images/iss066e124435.jpg\",\"selector\":{\"type\":\"SvgSelector\",\"value\":\"<svg><polygon points=\\\"248.27392578125,214.5255126953125 286.10302734375,200.9070281982422 337.5506286621094,204.68991088867188 411.3174133300781,238.7361297607422 434.0148620605469,261.43359375 448.7682189941406,263.7033386230469 537.2883911132812,724.4620361328125 521.400146484375,746.024658203125 495.2980651855469,733.5410766601562 466.92620849609375,740.3502807617188 460.1169738769531,742.6200561523438 462.38671875,758.5082397460938 427.20562744140625,769.8569946289062 431.7451171875,777.8011474609375 389.7547912597656,790.2847290039062 346.6296081542969,799.3637084960938 322.7972412109375,798.2288208007812 57.23681640625,856.107421875 115.11537170410156,599.6259765625 246.76072692871094,218.3083953857422\\\"></polygon></svg>\"}},\"@context\":\"http://www.w3.org/ns/anno.jsonld\",\"id\":\"#f06a2b7f-1ef7-40a7-944b-d20c896223dd\"}},{\"arti_id\":\"arti_99\",\"name\":\"ID\",\"type\":\"Media\",\"subtype\":\"Label\",\"material\":\"Paper\",\"colour\":\"White\",\"fixed\":\"yes\",\"persistence\":\"yes\",\"orientation\":\"\",\"artiNotes\":\"A label identifies the contents of the resealable bag as Medium Nitrile Gloves\",\"recorder\":\"JW\",\"dateRecorded\":\"2023-6-14 14:12:22\",\"shpInfo\":{\"type\":\"Annotation\",\"body\":[{\"type\":\"TextualBody\",\"purpose\":\"tagging\",\"value\":\"arti_99\"}],\"target\":{\"source\":\"http://192.168.200.38:5000/iss_images/iss066e124435.jpg\",\"selector\":{\"type\":\"SvgSelector\",\"value\":\"<svg><polygon points=\\\"205.9052734375,656.36962890625 249.78707885742188,642.7511596679688 271.7279357910156,701.7645874023438 298.96490478515625,747.1595458984375 334.14599609375,790.2847290039062 106.03638458251953,862.9166259765625 74.25991821289062,824.3309326171875\\\"></polygon></svg>\"}},\"@context\":\"http://www.w3.org/ns/anno.jsonld\",\"id\":\"#84ce43c5-5df0-4d2b-8691-ca21a21a0747\"}},{\"arti_id\":\"arti_111\",\"name\":\"Huggies wipes\",\"type\":\"Equipment\",\"subtype\":\"Body maintenance\",\"material\":\"Plastic\",\"colour\":\"Multi\",\"fixed\":\"yes\",\"persistence\":\"yes\",\"orientation\":\"90\",\"artiNotes\":\"A package of 56 wipes with the label \\\"Huggies wipes assy, P/N SEG33115639-304, L/N W-1903716\\\" \",\"recorder\":\"JW\",\"dateRecorded\":\"2023-6-14 14:14:23\",\"shpInfo\":{\"type\":\"Annotation\",\"body\":[{\"type\":\"TextualBody\",\"purpose\":\"tagging\",\"value\":\"arti_111\"}],\"target\":{\"source\":\"http://192.168.200.38:5000/iss_images/iss066e124435.jpg\",\"selector\":{\"type\":\"SvgSelector\",\"value\":\"<svg><polygon points=\\\"530.7698364257812,4.047192096710205 881.8241577148438,4.803771495819092 913.9788208007812,71.38302612304688 937.8111572265625,627.4711303710938 928.732177734375,738.688720703125 844.7515258789062,751.17236328125 801.6263427734375,756.8467407226562 730.1292724609375,755.7118530273438 608.6978149414062,793.1626586914062 557.6284790039062,667.1917114257812 492.940673828125,369.85479736328125 490.6709289550781,234.80484008789062 506.5591735839844,81.59688568115234\\\"></polygon></svg>\"}},\"@context\":\"http://www.w3.org/ns/anno.jsonld\",\"id\":\"#ecf727e8-edb3-406c-9eb1-8e842c4c6311\"}},{\"arti_id\":\"arti_18\",\"name\":\"Huggies wipes\",\"type\":\"Equipment\",\"subtype\":\"Body maintenance\",\"material\":\"Plastic\",\"colour\":\"Multi\",\"fixed\":\"yes\",\"persistence\":\"yes\",\"orientation\":\"90\",\"artiNotes\":\"A package of 56 wipes with the label \\\"Huggies wipes assy, P/N... (illegible, hidden)\\\". The word \\\"TRASH\\\" is handwritten on the package lid.\",\"recorder\":\"JW\",\"dateRecorded\":\"2023-6-14 14:16:8\",\"shpInfo\":{\"type\":\"Annotation\",\"body\":[{\"type\":\"TextualBody\",\"purpose\":\"tagging\",\"value\":\"arti_18\"}],\"target\":{\"source\":\"http://192.168.200.38:5000/iss_images/iss066e124435.jpg\",\"selector\":{\"type\":\"SvgSelector\",\"value\":\"<svg><polygon points=\\\"920.990966796875,66.867431640625 944.0213012695312,6.261372089385986 1316.445556640625,3.5340993404388428 1402.80908203125,391.7159118652344 1304.6273193359375,785.3522338867188 1222.8092041015625,748.0795288085938 1210.0819091796875,731.7158813476562 1134.6273193359375,714.4431762695312 1078.263671875,741.7158813476562 992.8091430664062,757.17041015625 942.8091430664062,618.0795288085938 924.6273193359375,228.0795440673828\\\"></polygon></svg>\"}},\"@context\":\"http://www.w3.org/ns/anno.jsonld\",\"id\":\"#96f99394-73ce-4424-9688-2ab43ceb557e\"}},{\"arti_id\":\"arti_20\",\"name\":\"Resealable bag\",\"type\":\"Stowage\",\"subtype\":\"Container\",\"material\":\"Plastic\",\"colour\":\"Clear\",\"fixed\":\"yes\",\"persistence\":\"yes\",\"orientation\":\"0\",\"artiNotes\":\"A bag with a black seal strip and kapton label handwritten with the words \\\"STATIC TETHERS NODE 2 MWA\\\". The bag contains a second bag holding the spiral power cable from the previous day and a nylon strap (ESD static tether kit), as well as a black clip with another resealable bag with a nylon strap inside (part of another ESD static tether kit).\",\"recorder\":\"JW\",\"dateRecorded\":\"2023-6-14 14:17:39\",\"shpInfo\":{\"type\":\"Annotation\",\"body\":[{\"type\":\"TextualBody\",\"purpose\":\"tagging\",\"value\":\"arti_20\"}],\"target\":{\"source\":\"http://192.168.200.38:5000/iss_images/iss066e124435.jpg\",\"selector\":{\"type\":\"SvgSelector\",\"value\":\"<svg><polygon points=\\\"2115.55712890625,3.5302560329437256 2086.302490234375,177.03981018066406 2043.933837890625,275.3955078125 2036.3680419921875,402.5013427734375 2037.8812255859375,603.7522583007812 2077.2236328125,782.3057250976562 2095.381591796875,930.5958251953125 2093.868408203125,957.8328247070312 960.5079345703125,974.4776000976562 1005.9028930664062,571.975830078125 989.258056640625,352.5669250488281 983.2054443359375,63.552452087402344 984.7185668945312,10.591687202453613\\\"></polygon></svg>\"}},\"@context\":\"http://www.w3.org/ns/anno.jsonld\",\"id\":\"#f54958d2-abb7-462c-acdd-c350df7cfb03\"}},{\"arti_id\":\"arti_20\",\"name\":\"Clip\",\"type\":\"Office supply\",\"subtype\":\"Restraint\",\"material\":\"Metal\",\"colour\":\"Black\",\"fixed\":\"yes\",\"persistence\":\"yes\",\"orientation\":\"180\",\"artiNotes\":\"A simple black clip with velcro on its face.\",\"recorder\":\"JW\",\"dateRecorded\":\"2023-6-14 14:22:32\",\"shpInfo\":{\"type\":\"Annotation\",\"body\":[{\"type\":\"TextualBody\",\"purpose\":\"tagging\",\"value\":\"arti_20\"}],\"target\":{\"source\":\"http://192.168.200.38:5000/iss_images/iss066e124435.jpg\",\"selector\":{\"type\":\"SvgSelector\",\"value\":\"<svg><polygon points=\\\"1511.139404296875,478.9407653808594 1591.745361328125,458.3346862792969 1647.199951171875,445.0013427734375 1657.199951171875,447.7286071777344 1717.199951171875,589.5467529296875 1717.199951171875,598.6376953125 1715.3817138671875,611.364990234375 1717.199951171875,643.1831665039062 1590.8363037109375,677.7285766601562 1574.47265625,668.6376953125 1535.3818359375,569.5467529296875 1509.92724609375,485.9104309082031\\\"></polygon></svg>\"}},\"@context\":\"http://www.w3.org/ns/anno.jsonld\",\"id\":\"#78b150d0-29a4-48e9-8227-0ebee66f5613\"}},{\"arti_id\":\"arti_36\",\"name\":\"Resealable bag\",\"type\":\"Stowage\",\"subtype\":\"Container\",\"material\":\"Plastic\",\"colour\":\"Clear\",\"fixed\":\"yes\",\"persistence\":\"yes\",\"orientation\":\"0\",\"artiNotes\":\"A bag with an ESD static tether kit\",\"recorder\":\"JW\",\"dateRecorded\":\"2023-6-14 14:24:3\",\"shpInfo\":{\"type\":\"Annotation\",\"body\":[{\"type\":\"TextualBody\",\"purpose\":\"tagging\",\"value\":\"arti_36\"}],\"target\":{\"source\":\"http://192.168.200.38:5000/iss_images/iss066e124435.jpg\",\"selector\":{\"type\":\"SvgSelector\",\"value\":\"<svg><polygon points=\\\"1266.89697265625,491.66802978515625 1879.01806640625,365.0013427734375 1894.47265625,368.6376953125 1928.1090087890625,403.18316650390625 1871.745361328125,421.3649597167969 1862.654541015625,444.0922546386719 1835.3817138671875,485.0013427734375 1904.47265625,790.4558715820312 1924.47265625,859.5467529296875 1936.2908935546875,882.2740478515625 1939.01806640625,898.9407348632812 1310.8363037109375,905.910400390625 1320.8363037109375,778.6376953125 1326.2908935546875,751.3649291992188 1308.1090087890625,730.4558715820312 1266.2908935546875,564.0922241210938 1255.3818359375,503.1831359863281\\\"></polygon></svg>\"}},\"@context\":\"http://www.w3.org/ns/anno.jsonld\",\"id\":\"#1cbcba85-abfc-4c91-a87b-4d49870d0278\"}},{\"arti_id\":\"arti_37\",\"name\":\"ESD cable\",\"type\":\"Electronic\",\"subtype\":\"Power\",\"material\":\"Plastic\",\"colour\":\"Black\",\"fixed\":\"yes\",\"persistence\":\"yes\",\"orientation\":\"0\",\"artiNotes\":\"ESD cable\",\"recorder\":\"JW\",\"dateRecorded\":\"2023-6-14 14:26:0\",\"shpInfo\":{\"type\":\"Annotation\",\"body\":[{\"type\":\"TextualBody\",\"purpose\":\"tagging\",\"value\":\"arti_37\"}],\"target\":{\"source\":\"http://192.168.200.38:5000/iss_images/iss066e124435.jpg\",\"selector\":{\"type\":\"SvgSelector\",\"value\":\"<svg><polygon points=\\\"1310.833984375,624.7831420898438 1338.106689453125,710.2376708984375 1372.046142578125,775.6921997070312 1428.4097900390625,834.7831420898438 1502.9552001953125,837.5103759765625 1557.5006103515625,790.2376708984375 1610.2279052734375,733.8740234375 1703.8642578125,674.7831420898438 1764.7733154296875,635.6921997070312 1773.8642578125,592.0558471679688 1781.136962890625,512.0558471679688 1761.136962890625,487.5104064941406 1721.136962890625,457.5104064941406 1692.9552001953125,455.6922302246094 1526.591552734375,590.2376708984375 1493.8642578125,617.5103759765625 1449.31884765625,637.5103759765625 1422.9552001953125,633.8740234375 1399.31884765625,593.8740234375 1411.136962890625,527.5104370117188 1365.6824951171875,541.1467895507812 1364.7733154296875,588.4194946289062 1376.591552734375,627.5103759765625 1383.8642578125,642.9649658203125 1354.7733154296875,641.1467895507812 1345.6824951171875,558.4194946289062 1306.591552734375,568.4194946289062\\\"></polygon></svg>\"}},\"@context\":\"http://www.w3.org/ns/anno.jsonld\",\"id\":\"#51c78b1b-fd8f-4f8c-b61a-24691b286271\"}},{\"arti_id\":\"arti_67\",\"name\":\"ESD strap\",\"type\":\"Equipment\",\"subtype\":\"Restraint\",\"material\":\"Fabric\",\"colour\":\"Multi\",\"fixed\":\"yes\",\"persistence\":\"yes\",\"orientation\":\"0\",\"artiNotes\":\"ESD strap: A blue nylon strap with D-ring (?) metal attachments and a metal buckle.\",\"recorder\":\"JW\",\"dateRecorded\":\"2023-6-14 14:27:50\",\"shpInfo\":{\"type\":\"Annotation\",\"body\":[{\"type\":\"TextualBody\",\"purpose\":\"tagging\",\"value\":\"arti_67\"}],\"target\":{\"source\":\"http://192.168.200.38:5000/iss_images/iss066e124435.jpg\",\"selector\":{\"type\":\"SvgSelector\",\"value\":\"<svg><polygon points=\\\"1852.0460205078125,778.7225341796875 1890.833984375,767.8134765625 1900.2279052734375,778.4194946289062 1915.6824951171875,853.8740234375 1903.8642578125,865.6921997070312 1702.9552001953125,883.8740234375 1606.591552734375,882.9649658203125 1548.40966796875,898.4194946289062 1448.4097900390625,905.6921997070312 1380.2279052734375,904.7831420898438 1351.136962890625,895.6921997070312 1339.31884765625,864.7831420898438 1334.7733154296875,804.7831420898438 1342.9552001953125,796.601318359375 1353.8642578125,795.6921997070312 1382.046142578125,808.4194946289062 1384.7733154296875,815.6921997070312 1413.8642578125,826.601318359375 1438.4097900390625,766.601318359375 1416.591552734375,688.4194946289062 1449.31884765625,654.7831420898438 1481.136962890625,642.0558471679688 1505.3795166015625,642.3589477539062 1588.40966796875,679.32861328125 1666.591552734375,659.32861328125 1706.591552734375,652.0558471679688 1774.7733154296875,690.2376708984375 1782.0460205078125,698.4194946289062 1806.591552734375,679.32861328125 1831.136962890625,673.8740234375 1840.2279052734375,681.1467895507812\\\"></polygon></svg>\"}},\"@context\":\"http://www.w3.org/ns/anno.jsonld\",\"id\":\"#084b4609-557d-4978-8184-b8e3b521adc1\"}},{\"arti_id\":\"arti_26\",\"name\":\"Resealable bag\",\"type\":\"Stowage\",\"subtype\":\"Container\",\"material\":\"Plastic\",\"colour\":\"Clear\",\"fixed\":\"yes\",\"persistence\":\"yes\",\"orientation\":\"0\",\"artiNotes\":\"A bag holding a nylon strap\",\"recorder\":\"JW\",\"dateRecorded\":\"2023-6-14 14:30:4\",\"shpInfo\":{\"type\":\"Annotation\",\"body\":[{\"type\":\"TextualBody\",\"purpose\":\"tagging\",\"value\":\"arti_26\"}],\"target\":{\"source\":\"http://192.168.200.38:5000/iss_images/iss066e124435.jpg\",\"selector\":{\"type\":\"SvgSelector\",\"value\":\"<svg><polygon points=\\\"1292.325927734375,473.4933166503906 1112.325927734375,126.22057342529297 1129.2955322265625,104.09935760498047 1094.7501220703125,74.09935760498047 1123.841064453125,26.826631546020508 1148.386474609375,65.0084457397461 1180.2047119140625,88.64480590820312 1293.5380859375,54.09935760498047 1352.931884765625,15.917540550231934 1383.841064453125,5.917541027069092 1562.0228271484375,6.826632022857666 1602.0228271484375,93.19026184082031 1660.2047119140625,232.28115844726562 1710.2047119140625,391.3720703125\\\"></polygon></svg>\"}},\"@context\":\"http://www.w3.org/ns/anno.jsonld\",\"id\":\"#a468c03d-a45a-4a20-99f5-08d585770d03\"}},{\"arti_id\":\"arti_54\",\"name\":\"ESD strap\",\"type\":\"Equipment\",\"subtype\":\"Restraint\",\"material\":\"Fabric\",\"colour\":\"Multi\",\"fixed\":\"yes\",\"persistence\":\"yes\",\"orientation\":\"0\",\"artiNotes\":\"ESD strap: A blue and black nylon strap with a metal buckle\",\"recorder\":\"JW\",\"dateRecorded\":\"2023-6-14 14:32:9\",\"shpInfo\":{\"type\":\"Annotation\",\"body\":[{\"type\":\"TextualBody\",\"purpose\":\"tagging\",\"value\":\"arti_54\"}],\"target\":{\"source\":\"http://192.168.200.38:5000/iss_images/iss066e124435.jpg\",\"selector\":{\"type\":\"SvgSelector\",\"value\":\"<svg><polygon points=\\\"1245.6591796875,222.58421325683594 1303.841064453125,240.76602172851562 1398.386474609375,255.00843811035156 1442.931884765625,269.55389404296875 1493.841064453125,285.0084228515625 1530.2047119140625,292.2811584472656 1536.5682373046875,283.19024658203125 1620.2047119140625,303.19024658203125 1622.931884765625,310.4629821777344 1643.841064453125,324.0993347167969 1649.9017333984375,345.0084228515625 1663.841064453125,352.2811584472656 1655.6591796875,394.0993347167969 1648.386474609375,408.6448059082031 1605.6591796875,415.0084228515625 1552.931884765625,415.0084228515625 1494.7501220703125,395.9175109863281 1428.386474609375,372.2811584472656 1361.11376953125,351.3720703125 1286.568359375,332.2811584472656 1255.6591796875,322.2811584472656 1222.9320068359375,306.8266296386719 1180.2047119140625,228.64480590820312 1172.9320068359375,177.7357177734375 1180.2047119140625,165.00843811035156 1202.9320068359375,162.2811737060547 1219.2955322265625,174.09934997558594 1229.2955322265625,210.46298217773438\\\"></polygon></svg>\"}},\"@context\":\"http://www.w3.org/ns/anno.jsonld\",\"id\":\"#0eb121c3-f535-4cdd-bd75-67aaf2d2520f\"}},{\"arti_id\":\"arti_62\",\"name\":\"Tape measure\",\"type\":\"Equipment\",\"subtype\":\"Tool\",\"material\":\"Metal\",\"colour\":\"Silver\",\"fixed\":\"yes\",\"persistence\":\"no\",\"orientation\":\"0\",\"artiNotes\":\"A metal tape measure\",\"recorder\":\"JW\",\"dateRecorded\":\"2023-6-14 14:33:37\",\"shpInfo\":{\"type\":\"Annotation\",\"body\":[{\"type\":\"TextualBody\",\"purpose\":\"tagging\",\"value\":\"arti_62\"}],\"target\":{\"source\":\"http://192.168.200.38:5000/iss_images/iss066e124435.jpg\",\"selector\":{\"type\":\"SvgSelector\",\"value\":\"<svg><polygon points=\\\"1.3346962928771973,960.5439453125 12.243786811828613,971.4530639648438 28.607421875,1001.1499633789062 39.51651382446289,1031.1500244140625 39.51651382446289,1073.877197265625 32.2437858581543,1142.05908203125 28.607421875,1146.6044921875 23.152877807617188,1151.1500244140625 3.1528780460357666,1151.1500244140625\\\"></polygon></svg>\"}},\"@context\":\"http://www.w3.org/ns/anno.jsonld\",\"id\":\"#599458b1-cd85-47a6-8a78-dcb9d5bc9b29\"}},{\"arti_id\":\"arti_76\",\"name\":\"Clip\",\"type\":\"Office supply\",\"subtype\":\"Restraint\",\"material\":\"Plastic\",\"colour\":\"Black\",\"fixed\":\"yes\",\"persistence\":\"yes\",\"orientation\":\"0\",\"artiNotes\":\"An oval black clip\",\"recorder\":\"JW\",\"dateRecorded\":\"2023-6-14 14:34:36\",\"shpInfo\":{\"type\":\"Annotation\",\"body\":[{\"type\":\"TextualBody\",\"purpose\":\"tagging\",\"value\":\"arti_76\"}],\"target\":{\"source\":\"http://192.168.200.38:5000/iss_images/iss066e124435.jpg\",\"selector\":{\"type\":\"SvgSelector\",\"value\":\"<svg><polygon points=\\\"265.5771179199219,972.05908203125 294.06195068359375,972.6651611328125 316.7892150878906,981.1499633789062 361.3346862792969,1018.4227294921875 372.2437744140625,1059.331787109375 360.42559814453125,1094.786376953125 329.5165100097656,1119.331787109375 284.9710388183594,1133.271240234375 247.3953094482422,1131.4530029296875 214.06195068359375,1118.4227294921875 193.15286254882812,1096.6044921875 174.0619659423828,1060.2408447265625 177.6983184814453,1015.6954345703125 199.51651000976562,986.6045532226562 234.06195068359375,972.05908203125\\\"></polygon></svg>\"}},\"@context\":\"http://www.w3.org/ns/anno.jsonld\",\"id\":\"#6e15b4f4-88a0-4f15-93dd-a82c9e694ebc\"}},{\"arti_id\":\"arti_90\",\"name\":\"Fold-back clip\",\"type\":\"Office supply\",\"subtype\":\"Restraint\",\"material\":\"Metal\",\"colour\":\"Black\",\"fixed\":\"yes\",\"persistence\":\"yes\",\"orientation\":\"0\",\"artiNotes\":\"A medium folding clip holding metal pieces\",\"recorder\":\"JW\",\"dateRecorded\":\"2023-6-14 14:35:44\",\"shpInfo\":{\"type\":\"Annotation\",\"body\":[{\"type\":\"TextualBody\",\"purpose\":\"tagging\",\"value\":\"arti_90\"}],\"target\":{\"source\":\"http://192.168.200.38:5000/iss_images/iss066e124435.jpg\",\"selector\":{\"type\":\"SvgSelector\",\"value\":\"<svg><polygon points=\\\"380.1225891113281,889.02880859375 495.27410888671875,890.2409057617188 498.6073913574219,953.8772583007812 475.880126953125,953.8772583007812 457.69830322265625,1037.513671875 462.2437744140625,1042.9681396484375 468.6073913574219,1062.05908203125 463.1528625488281,1076.6044921875 443.1528625488281,1084.1802978515625 424.06195068359375,1079.331787109375 407.69830322265625,1072.05908203125 415.880126953125,1045.6954345703125 419.5164794921875,1044.786376953125 404.06195068359375,957.5136108398438 382.2437744140625,957.5136108398438\\\"></polygon></svg>\"}},\"@context\":\"http://www.w3.org/ns/anno.jsonld\",\"id\":\"#11becef2-918a-4520-aef3-a6c425bd5942\"}},{\"arti_id\":\"arti_111\",\"name\":\"Mini carabiners\",\"type\":\"Equipment\",\"subtype\":\"Restraint\",\"material\":\"Metal\",\"colour\":\"Silver\",\"fixed\":\"yes\",\"persistence\":\"yes\",\"orientation\":\"0\",\"artiNotes\":\"A group of small carabiners\",\"recorder\":\"JW\",\"dateRecorded\":\"2023-6-14 14:37:4\",\"shpInfo\":{\"type\":\"Annotation\",\"body\":[{\"type\":\"TextualBody\",\"purpose\":\"tagging\",\"value\":\"arti_111\"}],\"target\":{\"source\":\"http://192.168.200.38:5000/iss_images/iss066e124435.jpg\",\"selector\":{\"type\":\"SvgSelector\",\"value\":\"<svg><polygon points=\\\"377.69830322265625,982.3621215820312 401.3346862792969,975.6954345703125 414.06195068359375,973.8772583007812 424.06195068359375,989.331787109375 428.6073913574219,1009.331787109375 426.7892150878906,1019.331787109375 438.6073913574219,1012.05908203125 435.880126953125,1018.4227294921875 435.880126953125,1025.6954345703125 452.2437744140625,1039.331787109375 463.1528625488281,1052.9681396484375 475.880126953125,1072.9681396484375 461.3346862792969,1080.2408447265625 442.2437744140625,1092.05908203125 457.69830322265625,1120.2408447265625 450.4255676269531,1124.786376953125 433.1528625488281,1115.6954345703125 419.5164794921875,1085.6954345703125 397.69830322265625,1086.6044921875 390.42559814453125,1071.1500244140625 406.7892150878906,1059.331787109375 421.3346862792969,1034.786376953125\\\"></polygon></svg>\"}},\"@context\":\"http://www.w3.org/ns/anno.jsonld\",\"id\":\"#51af6517-a2e9-4c6c-9e52-2ef321351a0a\"}},{\"arti_id\":\"arti_124\",\"name\":\"Digital timer\",\"type\":\"Electronic\",\"subtype\":\"Experiment\",\"material\":\"Plastic\",\"colour\":\"White\",\"fixed\":\"yes\",\"persistence\":\"yes\",\"orientation\":\"90\",\"artiNotes\":\"A white plastic timer (CDN brand)\",\"recorder\":\"JW\",\"dateRecorded\":\"2023-6-14 14:38:19\",\"shpInfo\":{\"type\":\"Annotation\",\"body\":[{\"type\":\"TextualBody\",\"purpose\":\"tagging\",\"value\":\"arti_124\"}],\"target\":{\"source\":\"http://192.168.200.38:5000/iss_images/iss066e124435.jpg\",\"selector\":{\"type\":\"SvgSelector\",\"value\":\"<svg><polygon points=\\\"580.7286376953125,934.4833374023438 694.6680908203125,942.3621215820312 715.880126953125,950.2409057617188 736.7891845703125,973.8772583007812 748.6073608398438,996.6045532226562 748.6073608398438,1030.2408447265625 739.5164794921875,1164.786376953125 707.6983032226562,1176.6044921875 601.3346557617188,1182.9681396484375 574.0619506835938,1182.9681396484375 521.3346557617188,1172.05908203125 532.2437744140625,980.2409057617188 543.15283203125,957.5136108398438 563.15283203125,942.9681396484375\\\"></polygon></svg>\"}},\"@context\":\"http://www.w3.org/ns/anno.jsonld\",\"id\":\"#5ab6ee8c-dba2-4c5f-94b1-64e1fdb8f2a1\"}},{\"arti_id\":\"arti_133\",\"name\":\"Clip\",\"type\":\"Office supply\",\"subtype\":\"Restraint\",\"material\":\"Metal\",\"colour\":\"Silver\",\"fixed\":\"yes\",\"persistence\":\"yes\",\"orientation\":\"0\",\"artiNotes\":\"Hourglass-shaped clip with velcro on the face\",\"recorder\":\"JW\",\"dateRecorded\":\"2023-6-14 14:39:35\",\"shpInfo\":{\"type\":\"Annotation\",\"body\":[{\"type\":\"TextualBody\",\"purpose\":\"tagging\",\"value\":\"arti_133\"}],\"target\":{\"source\":\"http://192.168.200.38:5000/iss_images/iss066e124435.jpg\",\"selector\":{\"type\":\"SvgSelector\",\"value\":\"<svg><polygon points=\\\"951.0316772460938,1046.6044921875 998.9104614257812,1044.1802978515625 1041.3345947265625,1046.6044921875 1050.425537109375,1051.1500244140625 1049.5164794921875,1057.513671875 1042.2437744140625,1072.05908203125 959.5164794921875,1099.331787109375 959.5164794921875,1079.331787109375 953.15283203125,1066.6044921875 943.15283203125,1059.331787109375\\\"></polygon></svg>\"}},\"@context\":\"http://www.w3.org/ns/anno.jsonld\",\"id\":\"#1be7ba28-da4e-4322-8387-a3b6a455e18c\"}},{\"arti_id\":\"arti_172\",\"name\":\"Microphone cable\",\"type\":\"Electronic\",\"subtype\":\"Audiovisual\",\"material\":\"Plastic\",\"colour\":\"Black\",\"fixed\":\"yes\",\"persistence\":\"yes\",\"orientation\":\"0\",\"artiNotes\":\"A black microphone cable with a microphone at one end\",\"recorder\":\"JW\",\"dateRecorded\":\"2023-6-14 14:42:2\",\"shpInfo\":{\"type\":\"Annotation\",\"body\":[{\"type\":\"TextualBody\",\"purpose\":\"tagging\",\"value\":\"arti_172\"}],\"target\":{\"source\":\"http://192.168.200.38:5000/iss_images/iss066e124435.jpg\",\"selector\":{\"type\":\"SvgSelector\",\"value\":\"<svg><polygon points=\\\"2763.425537109375,32.970542907714844 2605.077880859375,82.7369384765625 2478.399658203125,121.19279479980469 2383.39111328125,157.38653564453125 2360.77001953125,150.6002197265625 2225.04345703125,202.62872314453125 2197.898193359375,229.77403259277344 1933.2314453125,295.37518310546875 1813.339599609375,327.0447082519531 1650.4677734375,363.23846435546875 1471.76123046875,417.5290832519531 1297.5787353515625,485.392333984375 1026.125732421875,609.808349609375 849.6812133789062,698.0305786132812 666.4503784179688,779.466552734375 519.4132690429688,820.1845092773438 345.2308654785156,865.4266357421875 263.7949523925781,874.47509765625 123.544189453125,881.2614135742188 10.438737869262695,878.9993286132812 10.438737869262695,903.8825073242188 216.29066467285156,899.3582763671875 356.5414123535156,892.5719604492188 587.2765502929688,824.7086791992188 822.535888671875,738.74853515625 1143.75537109375,589.4493408203125 1408.422119140625,471.8197021484375 1666.302490234375,390.3837585449219 1944.5419921875,322.5205078125 2202.42236328125,259.18145751953125 2286.120361328125,254.6572265625 2324.576171875,236.5603485107422 2410.536376953125,177.74551391601562 2548.525146484375,139.2896728515625 2627.698974609375,123.45490264892578 2853.90966796875,87.26116180419922 2862.958251953125,57.85374450683594 2849.385498046875,46.54319763183594 2840.337158203125,37.4947624206543 2829.026611328125,30.70843505859375\\\"></polygon></svg>\"}},\"@context\":\"http://www.w3.org/ns/anno.jsonld\",\"id\":\"#ce7b8e1b-9671-4483-8972-1aa6dcf8c3c3\"}},{\"arti_id\":\"arti_251\",\"name\":\"Microphone cable\",\"type\":\"Electronic\",\"subtype\":\"Audiovisual\",\"material\":\"Plastic\",\"colour\":\"White\",\"fixed\":\"yes\",\"persistence\":\"yes\",\"orientation\":\"0\",\"artiNotes\":\"Long white cable attached to the communications panel\",\"recorder\":\"JW\",\"dateRecorded\":\"2023-6-14 14:45:7\",\"shpInfo\":{\"type\":\"Annotation\",\"body\":[{\"type\":\"TextualBody\",\"purpose\":\"tagging\",\"value\":\"arti_251\"}],\"target\":{\"source\":\"http://192.168.200.38:5000/iss_images/iss066e124435.jpg\",\"selector\":{\"type\":\"SvgSelector\",\"value\":\"<svg><polygon points=\\\"2514.23583984375,3.6678736209869385 2499.573974609375,56.031517028808594 2491.19580078125,105.25332641601562 2495.908447265625,199.50787353515625 2508.475830078125,265.4860534667969 2557.174072265625,334.6060791015625 2623.152099609375,384.8751525878906 2453.493896484375,411.58062744140625 1836.126708984375,496.4096984863281 1803.1375732421875,508.97698974609375 1749.7266845703125,540.3951416015625 1743.4429931640625,568.6715087890625 1790.5703125,596.9478759765625 2261.843017578125,695.9151611328125 2601.159423828125,787.0278930664062 2552.461181640625,799.5951538085938 2538.322998046875,843.5806274414062 2539.89404296875,876.5697021484375 2580.737548828125,896.9915161132812 2613.7265625,915.8424682617188 2649.857666015625,944.1188354492188 2676.56298828125,944.1188354492188 2709.55224609375,939.4060668945312 2759.8212890625,951.973388671875 2943.61767578125,1090.21337890625 2995.45751953125,1160.904296875 3042.5849609375,1179.7552490234375 3100.70849609375,1228.453369140625 3141.55224609375,1283.4351806640625 3152.548583984375,1339.9879150390625 3163.544921875,1365.1224365234375 3166.686767578125,1219.0279541015625 3132.126708984375,1173.4715576171875 3165.11572265625,1170.3297119140625 3161.973876953125,1116.9188232421875 3147.835693359375,1088.6424560546875 3166.686767578125,1094.9261474609375 3158.832275390625,1061.93701171875 3124.272216796875,1057.2242431640625 3100.70849609375,991.24609375 3113.27587890625,967.6824340820312 3113.27587890625,936.2642822265625 3165.11572265625,755.6097412109375 3163.544921875,598.518798828125 3114.8466796875,567.1006469726562 3000.17041015625,559.24609375 2956.184814453125,589.0933227539062 2915.34130859375,628.3660888671875 2888.6357421875,683.347900390625 2822.65771484375,565.5297241210938 2764.533935546875,422.57696533203125 2931.05029296875,394.30059814453125 3050.439453125,366.0242614746094 3160.403076171875,427.2897033691406 3160.403076171875,375.44970703125 3125.843017578125,351.8860778808594 3161.973876953125,336.1769714355469 3157.26123046875,300.0460510253906 3147.835693359375,285.9078674316406 3058.817626953125,297.9515380859375 2916.912109375,207.3624267578125 2835.224853515625,150.8096923828125 2773.95947265625,124.10424041748047 2810.09033203125,45.558780670166016 2830.51220703125,4.715142250061035 2792.810302734375,6.2860517501831055 2745.68310546875,111.5369644165039 2568.17041015625,141.3842315673828 2557.174072265625,161.80606079101562 2591.73388671875,163.37696838378906 2715.835693359375,146.0969696044922 2687.559326171875,174.3733367919922 2673.421142578125,245.587890625 2679.704833984375,328.3224182128906 2687.559326171875,362.8824157714844 2616.868408203125,328.3224182128906 2560.315673828125,278.0533447265625 2533.6103515625,215.2169647216797 2528.897705078125,164.9478759765625 2550.890380859375,4.715142250061035\\\"></polygon></svg>\"}},\"@context\":\"http://www.w3.org/ns/anno.jsonld\",\"id\":\"#cb5b0a10-7593-4bbc-b8a0-c462a07404c8\"}},{\"arti_id\":\"arti_259\",\"name\":\"Clip\",\"type\":\"Office supply\",\"subtype\":\"Restraint\",\"material\":\"Metal\",\"colour\":\"Black\",\"fixed\":\"yes\",\"persistence\":\"yes\",\"orientation\":\"0\",\"artiNotes\":\"Simple clip with a piece of velcro on the face\",\"recorder\":\"JW\",\"dateRecorded\":\"2023-6-14 14:46:11\",\"shpInfo\":{\"type\":\"Annotation\",\"body\":[{\"type\":\"TextualBody\",\"purpose\":\"tagging\",\"value\":\"arti_259\"}],\"target\":{\"source\":\"http://192.168.200.38:5000/iss_images/iss066e124435.jpg\",\"selector\":{\"type\":\"SvgSelector\",\"value\":\"<svg><polygon points=\\\"3155.166748046875,436.1915588378906 3116.417724609375,432.00244140625 3108.56298828125,433.5733337402344 3100.70849609375,439.8569641113281 3094.4248046875,442.9988098144531 3086.5703125,452.42425537109375 3056.72314453125,648.7879028320312 3163.544921875,670.7806396484375 3163.544921875,439.8569641113281\\\"></polygon></svg>\"}},\"@context\":\"http://www.w3.org/ns/anno.jsonld\",\"id\":\"#7496599b-0aca-43e9-9372-36ed5cde47f0\"}}]","description":"A large blue bag in the foreground takes up most of the picture. As a result, it is difficult to see most of the items that are in the sample area"}],"ctxt_3":[{"filename":"iss066e124597.jpg","filepath":"/iss_images/iss066e124597.jpg","exifInfo":{"Bits Per Sample":{"value":8,"description":"8"},"Image Height":{"value":3242,"description":"3242px"},"Image Width":{"value":3336,"description":"3336px"},"Color Components":{"value":3,"description":"3"},"Subsampling":{"value":[[1,17,0],[2,17,1],[3,17,1]],"description":"YCbCr4:4:4 (1 1)"},"Thumbnail":{"Compression":{"id":259,"value":6,"description":6},"XResolution":{"id":282,"value":[72,1],"description":"72"},"YResolution":{"id":283,"value":[72,1],"description":"72"},"ResolutionUnit":{"id":296,"value":2,"description":"inches"},"JPEGInterchangeFormat":{"id":513,"value":1250,"description":1250},"JPEGInterchangeFormatLength":{"id":514,"value":9309,"description":9309},"type":"image/jpeg","image":{},"base64":"/9j/7QAMQWRvYmVfQ00AAf/uAA5BZG9iZQBkgAAAAAH/2wCEAAwICAgJCAwJCQwRCwoLERUPDAwPFRgTExUTExgRDAwMDAwMEQwMDAwMDAwMDAwMDAwMDAwMDAwMDAwMDAwMDAwBDQsLDQ4NEA4OEBQODg4UFA4ODg4UEQwMDAwMEREMDAwMDAwRDAwMDAwMDAwMDAwMDAwMDAwMDAwMDAwMDAwMDP/AABEIAJsAnwMBIgACEQEDEQH/3QAEAAr/xAE/AAABBQEBAQEBAQAAAAAAAAADAAECBAUGBwgJCgsBAAEFAQEBAQEBAAAAAAAAAAEAAgMEBQYHCAkKCxAAAQQBAwIEAgUHBggFAwwzAQACEQMEIRIxBUFRYRMicYEyBhSRobFCIyQVUsFiMzRygtFDByWSU/Dh8WNzNRaisoMmRJNUZEXCo3Q2F9JV4mXys4TD03Xj80YnlKSFtJXE1OT0pbXF1eX1VmZ2hpamtsbW5vY3R1dnd4eXp7fH1+f3EQACAgECBAQDBAUGBwcGBTUBAAIRAyExEgRBUWFxIhMFMoGRFKGxQiPBUtHwMyRi4XKCkkNTFWNzNPElBhaisoMHJjXC0kSTVKMXZEVVNnRl4vKzhMPTdePzRpSkhbSVxNTk9KW1xdXl9VZmdoaWprbG1ub2JzdHV2d3h5ent8f/2gAMAwEAAhEDEQA/ANrJ+roqw62tqmxpaNxaAQf3yG2VOd/V9RH6b0frDbDXdbVbQRursbXYw/1Xm2/Icnysypog218bu3A/P9w+j/VWjjZbc0huJJ2/zj3NAc4gRDK/5lv/AFb1bHKDHGwBEd6qq/eap5rjlRJJ7Xe/ZkzpuZWQS0OHiD/errssYlZaALHBrnaHQlo3bQnryWsbsaHMeBJDpJGm73/mblTss9KhpcZP0nT4+aiMTrejLxdms36x9QyGtbXiOY18Cywk+1pPuf7WfufylpYXUwagbCXA7hPmwlv/AEoWOaxU03tJ9ZsvL51P7+797d+6iMzcdlldZ0D2l7QOABH/AJP2qMVeuw0+3Zeb4KiLlfFf9WMfWHXGVaanu1BBIY7nkNP/AFSIy++5rNpDHQN7XczH+CPuY9qxcPqDLsYbHEMefb4kGFSz/rEcO9tHqOfaBvONUC98c649e57Nu3dvs9Jn/CogAmr3ULG426PXhsgbgCQOyq5V9OMd98bGjcXEhrG/Fz9rFgt6/wBU6g4M9RvScYjcCzZkZbhz9J36ji/5mapU9N+rt9otteMvIAkvzyb7R3LmDJ3VVf8AoNXWxV+aGcY/1IPHY+UQkeHr/OyhFfDhJ1qv5fusMvq31Kv3NyMvCsdr7XBljh8622/9UsbKx/8AF/fo17Nx/wC41eTPy9CtzV09uHkafZ2tZVw30yAD8j6ai2mzH2WXvcXlwhgMjznaqEef5oSEJ8rLcRM7kI/3v5vg/wCez+zCrGQbfK+b9Qwfq6b31YH25+z6T/SftBPb0rMb1/8Atz00Tp3W8DpGOcBjW5Dw91jrDaKCS8N/R+ldVu31w2v/AIRdmMx9bPrBkbnNZS24itnt1bW5/qb4/nXbdrH7vYsLNsDLXV0+1ogkkNcQSN2ysuBc1la1Wu0X/WlrjDcWok8NGZS53/bbGus/6KA761tDS77K06abchj9fzdGMVj1XNn1Hbqzo/QboP5wfH5qzbOm49tHUsfCxm2ZbcwNsAcG2V0tFbqbKWnd+htt9X1f0f8A6LSpLu9HzuuXs6U7qOL9n6bl54t9Spjz6jWsb9lZcwPbf9ityPT2Zf8ARfZ+n9aj+d2bq8zJeb2voyBvcLbKHsJY6XfqtlDA17baf/Si5D6uvyv+c1hqy7MqvGDP2h1CyHkUVhr/ALLXJe1u+9jaKvS/9FrW+ruczP8AtmZUxzMXIyHWUh8Tvd7sjaGlzms/mf8AviSHabUCC1zQWnQg6iEsimhmPPpMEvrbo1vexjY4Um0Bx3tc6t/7zT+UfnIgblAbXbLGn88ABzT+a/0z+jftUeSAnCUf3omN9uJfCZjKMv3SJV5P/9C8Ov4tuCLHQa7BNYqYAQ1437XWOc3+q/0lUo6g423VXMZttrbsG2JgN21Nc1zfT3fzu5v+FZ6iwcP6w1O6lTT9hYca1opy2VN/Slpb6T8rGp3GnAfX/SKqa/5v+b/m1fe1odvY8E1wCRrO389v9ZaOPMZjSx382hkwiBs69vCL0nTuuZVpqdYSWuAoLQSXOeYbNh/wnqe36X9f+cV7LfaLL642bq2bSed3u0XJuym1lt7j6Ie5ztznBrW+0HduMNb+kKsV/WP9Hw/OkyyykQwaAbXX3Cml/H0qn2KPKLlEAakbRZMc+GEyTp1lI6D/AAnc+07qJPGw7vIge5v9lyz78zHYymqx5OTtJZjVNNlzm6GRSz+ar3N/nr/To/4RZbs+657nZD3YlTtXU4zpcf8AjMq36H/oLj12f8MoY+camWVYmzGqeC5zmiC4gfTtsdvvvsd+/a9Mjy2Qk2KH9ZEufwxoxlxHb0d64f0m7ifbBS2q+52NRWdzqaXfp3Ncf8Nls9uMzXZtxP0n/d1XmUUYwY/DrbjbJ/RsHLiWu32u+nZZuZ/OWOf6i5/F6xlM2asskQ6Wj3A/S3bdu5adWa1zZ+gwfRgudB42bHfuofd5AjsPFd99hKySeKRJ2/SdqvDpybw59YeLBB2SHRG3a19e136P81WGdAvou9fBDmkAg15I3Db3/Sbq9v8AbVfD69RXjei811X1NDy5x2Sxx2h2n5zXex6H17rOHTiejlS+XCz2tkAM/OtD/f6fuTJmQJj+B1Z4ESAk6NdbLurZRtyscNNdZ9FtgeWlk1b/AEGud6Xt/wCE/wAIr7m4ja3it5s2QbCwSRP0Q76S4LP6j0vHva6l7mWtIa9+8tBbZNd9bXM2em+tn6b1G/8ABVrofq3dZR0asuc0uJeZPdu4Btp9P/CP3/zrv+3VGQKs76DRfaDMrdVhde9e3mm5zKBAIrey0i3Ja3/CWOb+j/PWb1DHfXabfpVPiHjUbgAHsd+67cr+S2h569bS/e2+p+5jvpMc2u1r6XD9z86p64yrLzqMGgs6tfT7XTjMLTDWB0bGm9lr3P2fnMTJZIwAMr1NaAy/6KXZZQb3bGeHuedGtb+c57lUx+p4XT+u9WZfvpdfcw15NNYtftqG92N7nM2Mu+nvb+esV3WusGq0jPvLQ7ZSw+0vad36R7Jc1rdn09v+EU+nHNo9TqlF1TLKNrXNvkl5uIY7a3Rzvcf30/sh7DpRw33swMShuPRnYZ6nkhntfvyrC2mvcz+b9Cjf9D+Qq/1IZu6I0tGnq2u1jRst+l+6rmNj2YOezLteyzKPTqMa6gSzZZU79NbkP2/om+6v08anflfpf0lWOo9Ow8W3FbUHsZiVFzRj0Esq9RpixpI97rG/4Sy177noFTp/bsNrnNDzY5n0m1NL4+Lh+jb/AJyp2/WTDrNbnObVRYfa58lzmzt9vua1u93tZb/M/wCjVsvxsat+O+tuxrS59DWl5DAN2+1jXMZS32/9qlzVvVPq6KR9Y8fF31DMbTeTZbDLXM9f7Y7Ge5zvRsqZspo9X0/0fpVpAK8n/9HK6fR1HAb6WLa+ismXuZjVOef5TrHe6x37u5Vcx99N7m3WZbtztzYbXXO73bv0de7/ADFEuzXaNtseDrq8j8N4U68W6dXAOPMyZ+7cp8dxOx1Y8nDIDUaJ+lY2FkZDTkt9KwSBdeXXHT6Pst3OZ/1pbXVWlvThv9t1MGARJgQ5rD+d/JWJlZON0quq6242mxxaRUwjaQN2rrvT3LW6X1CjqFH2iqp9zzLR+jLrIZ7fcGb27UfclxgxjRjrSw4oyhKMjcZ+nVy7se7HLW5tgqc+C2g++wj6W70at7tv/GbE1runtqe5mY+x+32VNqcBuj6L3vWzSKce0mrHcyy12p9oe5x/Nmx/qvd/IVmvrFdR1rs510AM8J55jMToK8mEcly0dxfm5+b0anBtayy/0mX0VvYxtZe91jWtbkbA0tbX+l9yVHTcsMbZ9gza6D9G5tYc6P330Aer7VrP+sGHvba6qwmoe2WNJk7p2y521WqfrFXYWzVZWHH+ds2tAH7xhz3/APQURyZdPBnGLCLqtTf2vL2UXPqqvNgfjMsdU62szLCA6x+z6bPStd767FGxtTqHvbVdZS0lv2kw1ji36Ta3ke/Z+etP60ZlOaaH4lL3em93qPIDN+4bd21p3u3fnb/0mxZOdf1DLx2YxpdUyoNaxrX7am7R+ZXu+k7+V/1qqtHilv1luuiIgUNhs0MTGwmu9S6r1g130HFwO3u/WKv6v/kF2XSsvK2OrfWaWDcKmODQSWD3Mscw/wCGp9T9G1v+A3sXHjpeQ4AusAPYgz/1KtYuHn1Wi37W42BwsDve47h9Gzb9Fzvcm8FnXQd13EA9XjO32dWvZNrNutTo3gMY/f7W/wA5Tp/OV/8AgS5itmMH4+yqgtHrCv1NAQS8fpffub/IWs3JorN1oM35LNzLWabCQ72Pg7mbX7f0P6RZb8O9r6odSHUhzTvY5wduj6W143JvBLsnjj3amzGDMOG47TqK32n2c/8Aa73HYz3fm/4RXul1149T86iuh+bbaKsEtLQG2mWO+x2O/m9+/d7ffTj0WXfzmx9QD0whlAN1P6uCPdVIdJ/woda31P8Aya2MLp/7Mptquya3gusupuFJjHIa6u2yir1m+t63rMqZV6v83vQMSKtIkDdG0vRMvFb1C7Ce71xhsGRkuBIrNrttDnY9J3+ntYz2b/z/AOe/S/Ql9X8ZuL05mJTmVtqZY4WZJLGOlx9wax73Oxmt2/n/AKSxUc7EzG0OrwaGMx72Fz7KGNtcyP6RlZPoe67qL93o04zqtldr7Nn80s76t9WxTVk9Gv8AUry7fVrxBZSx/vI24zbKtu/1txfff6/896fof4RKj9qrGvg9mLaG0ejUWNrdDtsl+50H22urFrrOf0r3fTVavAwKse+oUVj7WGGxzqmDe6lxurf9iZ7HOqtf7PUf/wAF+jWFWcrpLccMqdR1PJMW9EpBfXc1rvTfk00sDv2Xu/nabP5r/B31bEQ5t+RUOoXvFeM13qVdPxnxc91TjtZnZBb67rm2s/oNVfo+r/O/uJanRHi//9Li83LtrfQ1u+lxYRYA87XbXbGP/e3/AJtirXZV3+msB7AOd+XcoWepcRZY6XAGAAG8nc6Y/eSAbw5ocP5QlWeCXBWzAZx4rbWJ1HLewtdYSGkA2O7NPLX+12/hdR0Xpt3UcR36zWG499gyKXh7mWF7KzjW7a31tf6bK7dnqf6axcmLCK/TaGsYDIDRGo/OVvp/Uc3ALjg3uxjZ9PYAQ7+tXYHMS9qXCReqvdje2j2zfqli2MspfeAy0FljaaWNO1x2Oj1HX7ds/o/b7Fg9Zc2rrGbXW4uDbAHOJkk7K97nR+c5/wBJUH9Z6xYCH598GZ2FtczzJpYxV2O28DSZ11kn3Fzt309ydhxGJJNbLcuSJAAvd1vswbjDK9QBpgBgDpknZt3bfT/6Sg01R7tSOSSFUHUc7dG79GOK210ird2s9J3+eiszsscWs8CPRqEg9vobk7Hx2bjfnoiYjpUq0805LCSRp20JH5EwbWPzQCTz5KqTYRHqub4wBP36qZtPjwn44y4iZRA+vEtymAAEJmXf08H/AHU18hpe0bCW7dXbCRKHTQWMNlpLgSA0PJPPPP8AVUXZDmkbTBOkjy+RUH5Vjva9xDZBM8ad+FFPgjlsmqrRfDjlioC76lNSWesyWgguiI04Ku7aTIDGAw780eB8lj/aK63B4fow7iBPH53b91as5Lep/ZqwbsfMDjQysTpE76zrt2N/Pd/NoZM8bBFlOLl5kG6BA4vNzqMa/KPp41Dr37ZIY2YHi535jf6y6LpFVzsx+CW1OYaovAtbLNuyHsOO5/6VtvpKizovQr8J+PXmWZWUTF0VFmwA/mNc/wBJvu/w2/M/4OlWMfpWJgY1ww2encWn1Life4fSfV6p2eyz9yv2KLPzHGCIDTvIcLJh5fgIMjr2BtLkG2p97MfAwcd1lgbbksEOlm6z7RfW17acSrbTbdY/06qv9J+4sTMbXkZ1GRju9Btb6fTyI2WCtn6R2U6pm17H5nq/a/f+l9P0/wCb/RrY6XjZF+U+vJxaz026oEPteIsIcx+048b3bdrtvs2b6/51VOo/WPArdbTi9NoyrA9zbsi2D6lmrbLR6VdL/b/pLPT9T/RqPGbrjvbdlyAgEwMd64b9X+Klzs/p+NVbVY82uvD2b8YufY5wEMLst5pqrbXLPofaP3Fz2GbfVsDnkPfVa9rpP840b939b85aeJj9P6pTD91V1ZBd6Nhexm+QPZeC31PZ9D1Eh0Cx2dVjY2Tus2W3W7qyzZUwela/6Vm9z/U9Kpuyv1LFcjijHHxg3Gx6vrwueea4svsyBjkAPor+rx/NDjh/zn//0+JyKcZmOb8ax7xW9ldtdm0kG0PdTYx9Xtc39FYyxj2V2V/8JvUMahl5fuJAbH0fP4q/9YOqYGThsx8Nwe4P9Wx7WFrAGh2xmrW7nOc9ZGPkmvVzywOjcQ1pH/SViOQgVK7YZY7Nim5kUVU072vcTuA90R38Ah4obbeytxgOME8Rp5qWDfZfuYP1i1zi4Vlgc1rWlv6VzSNv0Cl1A24+bWfRGNvJ2DaGgtJDN7W/5yQzaHv0V7J01dF3T6GV2O9cE1tLtsySQJ2/zao7tN3ktO6l7a7y3d9CwjTQEglY2JsvoNj82mhxmKrGmfb9H3f8Ihh5m74jfkFZeX24RXm7dPSX2+n6Yfss+jY4hten0t9u3ZX9H/CKyz6udQsqsuqsx3017/cLN0+nO9vsr2ud7Vn9O63lsZVJ/QkbbBU1oeWy4nZa8P8Afu9zVpYX1qZidPbhswzYGixpe62J9Rz3btoqd+/+8jOfM6e3ES8+3+FJaI4BfFIgufj1MtqFhLhM6AiNPkmyWtqLWgk7xMn4x2hCx8v0aW1bN23vMcqGTk+sWu27dgIjnvu3cK0CeLXZrkDh03S0MZe5wfIDQCIj4dwU+Tj11VF7SZkDWO/yQMXJ9MktYXmwDaNRp9LwT5GYbqXN2bAHAEk9x+bqGoSJ4v6uiYi4kUTLVjjV/aL20bmsc8O2F5hpcAXV1uf+Z6rv0e5arcPqdOG7BvozL6rnA+nSxzGsDAa/bYwWfnfQ9a62vZ/xiw2PdXY14BJYZjiVo4/UZq6XjClzPfY0lpg2NnZD2Ae5zGu+m9QcwCa7M3Lndl0bp+dg5Vrn1iotPpehe7a6wEH9IWsl1DN1f0/T/wCL9TYr32m+x4ORSHPZOhurFbdPzWWuod7fzHP96F9VX9JZi3suurZfk5JdXUSPU2sb7fplv6Lc9353vXRG8WPDcf0nNrG6wvIaGM4dZY4tdsbtVeUKtsCZ0pLR1DL3Ptx8Bm4uh+RbZWd37ry7HZlu2ub+f6ayc/6pU9Vz7M7Lc3HtuguqwWFrHO19Syx97Gfprf36sev/AEiv1Z2Nve8WhjK/aCTtBPJsbEbdysDqeJcPS+1Av5IZYXEjzYgBWib3LhZf1eq6btq6X1HIZRf7zS8Vl8kDd6jtrW+1zUzKBj4eVXXZa6/KfRXdllxNoHqevXuf/N1sY7H2117Ni0etZWM6iqusS7cY3FvAEF3tdu+k5ZeN1PpVDMjCvtB+1VgsayXkWsc30fUNe5rG7v8ATK9jAGC6uQP8uEOVkMjzwAPpI2A6mP6cn//U87qD32BwEhw9rB2H/nKstqxTTYQ1z7K9rnkGC0Ext1hVyGuNtMaMadfAgf5qPiPb6rbLGCwVOaTBbLg1uxlPDvT9Vvt9T9IpDJbSLNxg0V27Gspslte0zx9Lc4+7exxUMWl1tzaq9bLDtE9ytbKNVfSgw41lTnY9mzeWvDg67GupyWO2tf8Am2VP/wDA/wDCoPRcCzIyRkerj0VY72+ocm5tRIM/zbH++z+ynWACfDRBBJA+1Lb0fqzKn3Xh3pMBLnOsLhH+c5UT6QaXua0wJ1ErXz30UUWVjJpyXPr3MdjudazQ/pNdrNrqmt3uWKbKzVtmN/tBg89k/FOxIHhB/RocPRiyRNxI4iOtnibFdr663n9M/Yxr7XVwGsDuNC381hVzKD8Zz8Kx2+2txFthgCNHf9+/nFVx7calrqsuv12+2HM/db7g383f7lUf9oyXmlrnWeq/jUy5x2t9R8e76SbDijKyCbG39ZfKpCgQNd/B6rA6Di5OA+19hZbRgW9QtfB2yC1uJjfS/wAI1271P/PiyS/MwG2Vte0fa6TVYAN0sJ1b7m+33t/NXXZdNfSujdbZfFftxOm0zMn09t97RH7tdq4/qF1d1lbqnbg1sEweSfNSYpGfFxagnqx5YiHDw6EDcNazqV19dNd+rcasUsAhsMBLtntH/VJ7/SZa30wRurrA3EGA5u9w9v725PXvdW4NftdqKhMRuG23X832fup7aC+wWMI2AN2jUGA1rR+b/JTuE8QFaRvZII4Sb1NboG27g90aMDnEjwbyrvT32ZGT0+rGY++1jbXmutpe4e6yN7Gbtu5VsPBvzMmnBq21vzLBRuaNBq2i2x39X033IvUM+55OB00nD6S7+bqYdpsH5t2c5n6XJyLm7X+/2V7/AE61FknKojf06/X0r4Qjcjtr/wChKs6ZjUtH7WyacWBDqGEX5Og+iKaN1VT/APwzkVItvWKbBjYGOz7D0plrHvxWFz7rod73ZWQ0b77Nv5n6Oj/RLEfjX149Vzq9tV4d6btNdh2P49zff+8pUY2RdlVUUa3WPDKyDA3H6Pv/ADVHklKUTKWgA+b5eHxXRjGOgKc3brdgut2+pDayXARu0Y5J7msc5hvsYQY2guj7wgPoyG5Dq7Gn1A8seSZ9+7YZf/X/AD1LLxb8bIsx7GzZVDHlpkSB+8kJHQgA6dv+cvqPtmNkHiu7/wCaztrmttnqOcLCQA4umB+f7h/NogxYqNbWzIkjuJ7n/hEOglwYTuJrlrQfokzI2/5y0WMcytzWj3OEEeZ/NlTiXDESIHEdB/FryjcuEE1uT4v/1fPyw2SGtLDc6S7ydMiHfvKwze3Gc/09zpreDA9waHYzGR/nOWm9lGXa5tFJZWz37TqC1o2hrQ36HqvWVWQ20Y2U4OqqkV8kSf8ASf1N3+epCKC22F9768bHo2R6XqMeT7gQ6z12tZ+5se1Sxer24d3rsLqnCz1WQ0GHCYdXv+j9JDtO5z91zXNqc0NHd2hG+PzmV7UXpt1H26suMAbi5zu8NcniEZDelpkY7AlEeo32utGM9zDktdXfu2w5jjvcNB++oejo0F5LWwRprp/KRMff1DMLHUse20ucdNpY395r2bfo+z6Su9f6LV0nNbjYd9j2Or3/AKWDrufX+a1v7n7qWPhv5eL+xGS/3uH+1rinInSqzT+S7+5M176rGuIIfW4O2ukatO6HcOV3F6+/1CzOZ6IDtheJgOHIsrd7/wDNQszEyzlZDxTa5u9x3NY5wgu2tduaPznKxHIJMBxkHZt5nVOp9UxzSKX+gX/aH7SXguaNkt9jfo/56zHtsZAsa5hPAcCNP7S3OmVWDBra5rmuBdIIIP0j2KpddDhkVzP83/34oQAjoBomZMjZ3a2OD6Yd/KOvzARiGwf5MRKhjM3Y7SOxIPxJ7ojhIfrElSjZjIOrZ6MAOv4pA1ZXkPYB++2m97Y/trFrpvAa81P3NAIO12kBaWNkvxOt4OUz3Gixr9viGndY3+0z2rZ6lhOw8nNw6ySyovFTtda3t9XHP/bL2KGVCZ03DKPlHm811E7a8Sqfa3HrMDt6hdc//qkToTHnqmA8tcGfaGOLoO2J53JdQYcr1cyhm7CpFVPqRtgtrYxvtO1/uc1bmC1tP2VzgW1V+m520Ew0Bu6GhRZgTgyACzKExQ+bilHZddS+rznUDtzsk+F7zr/XJCJ1pt7+qZZYx7gbTrtOgMFu6P5KbrQ3dQyYn3GWzoYIBarmXmsvbkZNG4tvsYxsjb7hVX6k/wCYnwBrGP6gH/RRekvO2nj0Ct+4SAzg+J/fVozoYIYdAO5j6QCZorqrBLgfBo5J/O1/Ma389I2FvuImxw0aRoB+7tUeXICdB4BlxY+58ZF//9bmM6vqWIxtr8d1drzN9bAXV+eRTt/TUe7+dpY2yr89QFmNnhn2gtuscDNlbh6k9ne0Mtftb/pGepYu0srquaW2sDm9p0IP8kj6KxPrH0nEZ0rJywXG6kMdW9waXN/SVt/ntnr/AJ3+kR4yd1V2aH/N+tj2VNpY/wBWttzbCYBYTDH6ua7dY727dixM449Fjqqw2wNOw2QB7wOPZ+5/waVXVM6qf0hDy3ZucPdH9dsf9NVHBxe0l24DjnT5bU4z6KAbXTqHNy8YBpc83Vh23sN7Sf7Oi6f60dJzs/qzrcSvfW2pjSNBBJsfH5v5rlW6R02rF6a3rObufqLMelun0T+issdG76X6TZ/N+n9NbnS8xmTQcyppNd5L37pJdB9P1GOf+azZ/UQGWQqumiDAGweryzvqv1lzxY6iXjh06rVDOoVYtWLiOfRZTWyvJe8NcW2Ae6ukj6Vf+E9T/BrpLLGVVWWu1bU0vMdw0blQLmMqBfA3S6O0n3x/aeVU57ncmOEeEAznKo6fay4MMSTvQHd5zqGLeLacnNdZc+9gdY+tw3EN/RsDg78/YGJqek5F4N+DjnIxn6NdfAcHNP6T2t/dcugzLaq7jj4j2X0hjPVqyGwHWkbrTVZ9Hvs/MRukGserSyk0AHea5mHEe5zZn2uVz3ZcAB0IphEBxEvLv+rXWHu3DHaw+Rj+Kk36vfWAfRb/AJxDv+q9y7UtATgJDPMaApOKJNkPEXfVvrVgbNDWbQdWnmTqruf0bq2b07Cu2kZuK37HkAOIL6m+7CyHa+5zWb8axdUQIg91CpzWuIdqx42vA5j94f8AFu9yXvTJuxp4I9uIBA6vDf8ANvroaWekdhMlgcdpI/O2/RUf+bnXBxWQf6xXfWVFjtpgiAWuHBB4c1DLR4I/eJ+H2K9mPi8G76t9ZJJNJJ7kklDd9XOrgT6RAGsawu+LDzCgWhD35+ChiiHz/wBLLxx7mGxgMktO6I/6amy6lwL3WQWgu2n6RP5oDV2OX03GyPc4bLP326H+0PzlmP6JabG+6t7ZHv8Azh/Kh37qXuA7jXuE8FbH7X//17NBtdTW65oZaWtNjRwHR7mhTfW2yp9bmte17S0seJaZH0Xt/OYmAU4TUufX0DpZqb62HSbIHq7PUDN35xaH2F23+spDoHRZ/obNfB1n/pRXjpP9UqQ7fJK0tLqvTaMjo7cVlbHV45b6VLy7YCz6AdtcLdrZ/fVplTKsehjWsYKwwBlYhg097ax/o1DJbcWA06vE+08ELNGV1C0GllL94MAQdo8d272pIdBjBk4T6pgWNsp3eH0q2lc61/VGViq/3mn2ljIdqPoue1v6R7f7C6bGo9DGZSdXNEuPi4nc5Byel42S/wBR26uz95v9yHDEmJlES4TcbHyn+qmzrRq3nqOoXGK37clg0LX/AEm/2/52tbPQ65ZZYRAcdB+RRd0N7rAXXhzeC4g7yAtKqmqqsMY0Q3ROkbQNGZ5PyTgJgAOE8oJU6AQPihOAFhE8iQiymeNw8+ySlVvaWem+S0atI5aT9KBpuY789iT2bSCCHNPDhwfvQQ4gz3TvuFVb7YLg1pLmjuAihcwRqR5ofZWr8bZYWV/pIa0vMCA5wDyzd/J3ITqw2d1jJH5oJcf+g1zUktV8oN4nYN22Xt117Hds9v76tWVuLN49zBy5s6f1vzmf2lVspc8AN3Etc13JOgI3IFT/AP/QPjZVV7N1Z45adCPv/NRA8SsToX802N/0nc88Onf/ACf/AEZ6K1hOvKZEkgWKPVdKgdDYTOd+QqW7hVbvzfod/wCc/wC+o4+aKFC1u8NB1k6fJE3nxUO3f+CSSWe5LcoBOkhnuTF7RyQI8SPiorPzN/r2REbT9Pbt+hX4+7Zu/nv/AEkkUgC9TTeflY7LmUPtY26zVlTnAPd/VYTuRNy43qu37fk7d23dTG/d6kenT/pP0m7/AEG/3+ouxf8ATPxKSTXRfcm3JimSWqe0O1BgqNIDS+28kUUDfbH5wJ2sqZ/Ltd7U5Urp/Zl39dnh4/8AV/8AfEVNV3VMR9lls7rbXF7mtB58B+7ta1ML8t4BZjgNI5c+P4IGF9M8fLlXxHqNmI3Cd87ef8Jt92399IqQNzTU/wB002eeoPkf3mK0aqy4XsaLKCN8d2Fv85Uf3fZvb/LrUG/01n839J30v5vv/wCAqq2PRd6fo7t36TZMxuPP2j2fY/3/ALN/gEPxV+D/AP/Z"},"ImageWidth":{"id":256,"value":5568,"description":5568},"ImageLength":{"id":257,"value":3712,"description":3712},"BitsPerSample":{"id":258,"value":[16,16,16],"description":"16, 16, 16"},"Compression":{"id":259,"value":1,"description":1},"PhotometricInterpretation":{"id":262,"value":2,"description":2},"ImageDescription":{"id":270,"value":["GMT024_13_45_For Huntsville_XXXX_1163_SQUARES GMT 024"],"description":"GMT024_13_45_For Huntsville_XXXX_1163_SQUARES GMT 024"},"Make":{"id":271,"value":["NIKON CORPORATION"],"description":"NIKON CORPORATION"},"Model":{"id":272,"value":["NIKON D5"],"description":"NIKON D5"},"Orientation":{"id":274,"value":1,"description":"top-left"},"SamplesPerPixel":{"id":277,"value":3,"description":3},"XResolution":{"id":282,"value":[2400000,10000],"description":"240"},"YResolution":{"id":283,"value":[2400000,10000],"description":"240"},"PlanarConfiguration":{"id":284,"value":1,"description":1},"ResolutionUnit":{"id":296,"value":2,"description":"inches"},"Software":{"id":305,"value":["Adobe Photoshop 23.1 (Windows)"],"description":"Adobe Photoshop 23.1 (Windows)"},"DateTime":{"id":306,"value":["2022:01:31 14:24:03"],"description":"2022:01:31 14:24:03"},"Copyright":{"id":33432,"value":["© Aidan Walsh"],"description":"© Aidan Walsh"},"Exif IFD Pointer":{"id":34665,"value":412,"description":412},"ExposureTime":{"id":33434,"value":[1,250],"description":"1/250"},"FNumber":{"id":33437,"value":[63,10],"description":"f/6.3"},"ExposureProgram":{"id":34850,"value":3,"description":"Aperture priority"},"ISOSpeedRatings":{"id":34855,"value":3200,"description":3200},"SensitivityType":{"id":34864,"value":2,"description":"Recommended Exposure Index"},"RecommendedExposureIndex":{"id":34866,"value":3200,"description":3200},"ExifVersion":{"id":36864,"value":[48,50,51,49],"description":"0231"},"DateTimeOriginal":{"id":36867,"value":["2022:01:24 13:38:51"],"description":"2022:01:24 13:38:51"},"DateTimeDigitized":{"id":36868,"value":["2022:01:24 13:38:51"],"description":"2022:01:24 13:38:51"},"OffsetTime":{"id":36880,"value":["-05:00"],"description":"-05:00"},"ShutterSpeedValue":{"id":37377,"value":[7965784,1000000],"description":"1/250"},"ApertureValue":{"id":37378,"value":[5310704,1000000],"description":"6.30"},"ExposureBiasValue":{"id":37380,"value":[-14,6],"description":"-2.3333333333333335"},"MaxApertureValue":{"id":37381,"value":[30,10],"description":"2.83"},"MeteringMode":{"id":37383,"value":5,"description":"Pattern"},"LightSource":{"id":37384,"value":0,"description":"Unknown"},"Flash":{"id":37385,"value":0,"description":"Flash did not fire"},"FocalLength":{"id":37386,"value":[350,10],"description":"35 mm"},"UserComment":{"id":37510,"value":[65,83,67,73,73,0,0,0,78,65,83,65,32,51,53,48,50,52,52,52],"description":"NASA 3502444"},"SubSecTimeOriginal":{"id":37521,"value":["86"],"description":"86"},"SubSecTimeDigitized":{"id":37522,"value":["86"],"description":"86"},"ColorSpace":{"id":40961,"value":65535,"description":"Uncalibrated"},"PixelXDimension":{"id":40962,"value":3336,"description":3336},"PixelYDimension":{"id":40963,"value":3242,"description":3242},"FocalPlaneXResolution":{"id":41486,"value":[50857775,32768],"description":"1552.0561218261719"},"FocalPlaneYResolution":{"id":41487,"value":[50857775,32768],"description":"1552.0561218261719"},"FocalPlaneResolutionUnit":{"id":41488,"value":3,"description":"centimeters"},"SensingMethod":{"id":41495,"value":2,"description":"One-chip color area sensor"},"FileSource":{"id":41728,"value":3,"description":"DSC"},"SceneType":{"id":41729,"value":1,"description":"A directly photographed image"},"CFAPattern":{"id":41730,"value":[2,0,2,0,0,1,1,2],"description":"[Raw CFA pattern table data]"},"CustomRendered":{"id":41985,"value":1,"description":"Custom process"},"ExposureMode":{"id":41986,"value":0,"description":"Auto exposure"},"WhiteBalance":{"value":"As Shot","attributes":{},"description":"As Shot"},"FocalLengthIn35mmFilm":{"id":41989,"value":35,"description":35},"SceneCaptureType":{"id":41990,"value":0,"description":"Standard"},"GainControl":{"id":41991,"value":1,"description":"Low gain up"},"Contrast":{"id":41992,"value":0,"description":"Normal"},"Saturation":{"value":"0","attributes":{},"description":"0"},"Sharpness":{"value":"40","attributes":{},"description":"40"},"SubjectDistanceRange":{"id":41996,"value":0,"description":"Unknown"},"BodySerialNumber":{"id":42033,"value":["3502444"],"description":"3502444"},"LensSpecification":{"id":42034,"value":[[170,10],[350,10],[28,10],[28,10]],"description":"17-35 mm f/2.8"},"LensModel":{"id":42036,"value":["17.0-35.0 mm f/2.8"],"description":"17.0-35.0 mm f/2.8"},"Coded Character Set":{"id":346,"value":[27,37,71],"description":"UTF-8"},"Record Version":{"id":512,"value":[0,4],"description":"4"},"Caption/Abstract":{"id":632,"value":[71,77,84,48,50,52,95,49,51,95,52,53,95,70,111,114,32,72,117,110,116,115,118,105,108,108,101,95,77,97,116,116,104,105,97,115,32,77,97,117,114,101,114,95,49,49,54,51,95,83,81,85,65,82,69,83,32,71,77,84,32,48,50,52],"description":"GMT024_13_45_For Huntsville_XXXX_1163_SQUARES GMT 024"},"Date Created":{"id":567,"value":[50,48,50,50,48,49,50,52],"description":"2022-01-24"},"Time Created":{"id":572,"value":[49,51,51,56,53,49],"description":"13:38:51"},"Digital Creation Date":{"id":574,"value":[50,48,50,50,48,49,50,52],"description":"2022-01-24"},"Copyright Notice":{"id":628,"value":[194,169,32,65,105,100,97,110,32,87,97,108,115,104],"description":"© Aidan Walsh"},"about":{"value":"","attributes":{},"description":""},"CreatorTool":{"value":"Adobe Photoshop Lightroom Classic 11.1 (Windows)","attributes":{},"description":"Adobe Photoshop Lightroom Classic 11.1 (Windows)"},"CreateDate":{"value":"2022-01-24T13:38:51","attributes":{},"description":"2022-01-24T13:38:51"},"ModifyDate":{"value":"2022-01-31T14:24:03-08:00","attributes":{},"description":"2022-01-31T14:24:03-08:00"},"MetadataDate":{"value":"2022-01-31T14:24:03-08:00","attributes":{},"description":"2022-01-31T14:24:03-08:00"},"SerialNumber":{"value":"3502444","attributes":{},"description":"3502444"},"LensInfo":{"value":"170/10 350/10 28/10 28/10","attributes":{},"description":"170/10 350/10 28/10 28/10"},"Lens":{"value":"17.0-35.0 mm f/2.8","attributes":{},"description":"17.0-35.0 mm f/2.8"},"LensID":{"value":"99","attributes":{},"description":"99"},"ImageNumber":{"value":"47476","attributes":{},"description":"47476"},"ApproximateFocusDistance":{"value":"100/100","attributes":{},"description":"100/100"},"DistortionCorrectionAlreadyApplied":{"value":"True","attributes":{},"description":"True"},"LateralChromaticAberrationCorrectionAlreadyApplied":{"value":"True","attributes":{},"description":"True"},"VignetteCorrectionAlreadyApplied":{"value":"True","attributes":{},"description":"True"},"DateCreated":{"value":"2022-01-24T13:38:51.086","attributes":{},"description":"2022-01-24T13:38:51.086"},"ColorMode":{"value":"3","attributes":{},"description":"3"},"ICCProfile":{"value":"Adobe RGB (1998)","attributes":{},"description":"Adobe RGB (1998)"},"DocumentID":{"value":"adobe:docid:photoshop:71438651-4636-6847-911d-434f7f939121","attributes":{},"description":"adobe:docid:photoshop:71438651-4636-6847-911d-434f7f939121"},"OriginalDocumentID":{"value":"8F135B3823A3FC9F78F4395F788F2156","attributes":{},"description":"8F135B3823A3FC9F78F4395F788F2156"},"InstanceID":{"value":"xmp.iid:71a639ce-046d-8b4d-bc5e-cc22994ac7df","attributes":{},"description":"xmp.iid:71a639ce-046d-8b4d-bc5e-cc22994ac7df"},"PreservedFileName":{"value":"444E7690.NEF","attributes":{},"description":"444E7690.NEF"},"format":{"value":"image/jpeg","attributes":{},"description":"image/jpeg"},"Marked":{"value":"True","attributes":{},"description":"True"},"RawFileName":{"value":"iss066e124597.NEF","attributes":{},"description":"iss066e124597.NEF"},"Version":{"value":"14.1","attributes":{},"description":"14.1"},"ProcessVersion":{"value":"11.0","attributes":{},"description":"11.0"},"Temperature":{"value":"4550","attributes":{},"description":"4550"},"Tint":{"value":"+14","attributes":{},"description":"+14"},"Exposure2012":{"value":"+2.60","attributes":{},"description":"+2.60"},"Contrast2012":{"value":"0","attributes":{},"description":"0"},"Highlights2012":{"value":"-51","attributes":{},"description":"-51"},"Shadows2012":{"value":"+35","attributes":{},"description":"+35"},"Whites2012":{"value":"0","attributes":{},"description":"0"},"Blacks2012":{"value":"+13","attributes":{},"description":"+13"},"Texture":{"value":"0","attributes":{},"description":"0"},"Clarity2012":{"value":"0","attributes":{},"description":"0"},"Dehaze":{"value":"0","attributes":{},"description":"0"},"Vibrance":{"value":"0","attributes":{},"description":"0"},"ParametricShadows":{"value":"0","attributes":{},"description":"0"},"ParametricDarks":{"value":"0","attributes":{},"description":"0"},"ParametricLights":{"value":"0","attributes":{},"description":"0"},"ParametricHighlights":{"value":"0","attributes":{},"description":"0"},"ParametricShadowSplit":{"value":"25","attributes":{},"description":"25"},"ParametricMidtoneSplit":{"value":"50","attributes":{},"description":"50"},"ParametricHighlightSplit":{"value":"75","attributes":{},"description":"75"},"SharpenRadius":{"value":"+1.0","attributes":{},"description":"+1.0"},"SharpenDetail":{"value":"25","attributes":{},"description":"25"},"SharpenEdgeMasking":{"value":"0","attributes":{},"description":"0"},"LuminanceSmoothing":{"value":"0","attributes":{},"description":"0"},"ColorNoiseReduction":{"value":"25","attributes":{},"description":"25"},"ColorNoiseReductionDetail":{"value":"50","attributes":{},"description":"50"},"ColorNoiseReductionSmoothness":{"value":"50","attributes":{},"description":"50"},"HueAdjustmentRed":{"value":"0","attributes":{},"description":"0"},"HueAdjustmentOrange":{"value":"0","attributes":{},"description":"0"},"HueAdjustmentYellow":{"value":"0","attributes":{},"description":"0"},"HueAdjustmentGreen":{"value":"0","attributes":{},"description":"0"},"HueAdjustmentAqua":{"value":"0","attributes":{},"description":"0"},"HueAdjustmentBlue":{"value":"0","attributes":{},"description":"0"},"HueAdjustmentPurple":{"value":"0","attributes":{},"description":"0"},"HueAdjustmentMagenta":{"value":"0","attributes":{},"description":"0"},"SaturationAdjustmentRed":{"value":"0","attributes":{},"description":"0"},"SaturationAdjustmentOrange":{"value":"0","attributes":{},"description":"0"},"SaturationAdjustmentYellow":{"value":"0","attributes":{},"description":"0"},"SaturationAdjustmentGreen":{"value":"0","attributes":{},"description":"0"},"SaturationAdjustmentAqua":{"value":"0","attributes":{},"description":"0"},"SaturationAdjustmentBlue":{"value":"0","attributes":{},"description":"0"},"SaturationAdjustmentPurple":{"value":"0","attributes":{},"description":"0"},"SaturationAdjustmentMagenta":{"value":"0","attributes":{},"description":"0"},"LuminanceAdjustmentRed":{"value":"0","attributes":{},"description":"0"},"LuminanceAdjustmentOrange":{"value":"0","attributes":{},"description":"0"},"LuminanceAdjustmentYellow":{"value":"0","attributes":{},"description":"0"},"LuminanceAdjustmentGreen":{"value":"0","attributes":{},"description":"0"},"LuminanceAdjustmentAqua":{"value":"0","attributes":{},"description":"0"},"LuminanceAdjustmentBlue":{"value":"0","attributes":{},"description":"0"},"LuminanceAdjustmentPurple":{"value":"0","attributes":{},"description":"0"},"LuminanceAdjustmentMagenta":{"value":"0","attributes":{},"description":"0"},"SplitToningShadowHue":{"value":"0","attributes":{},"description":"0"},"SplitToningShadowSaturation":{"value":"0","attributes":{},"description":"0"},"SplitToningHighlightHue":{"value":"0","attributes":{},"description":"0"},"SplitToningHighlightSaturation":{"value":"0","attributes":{},"description":"0"},"SplitToningBalance":{"value":"0","attributes":{},"description":"0"},"ColorGradeMidtoneHue":{"value":"0","attributes":{},"description":"0"},"ColorGradeMidtoneSat":{"value":"0","attributes":{},"description":"0"},"ColorGradeShadowLum":{"value":"0","attributes":{},"description":"0"},"ColorGradeMidtoneLum":{"value":"0","attributes":{},"description":"0"},"ColorGradeHighlightLum":{"value":"0","attributes":{},"description":"0"},"ColorGradeBlending":{"value":"50","attributes":{},"description":"50"},"ColorGradeGlobalHue":{"value":"0","attributes":{},"description":"0"},"ColorGradeGlobalSat":{"value":"0","attributes":{},"description":"0"},"ColorGradeGlobalLum":{"value":"0","attributes":{},"description":"0"},"AutoLateralCA":{"value":"1","attributes":{},"description":"1"},"LensProfileEnable":{"value":"1","attributes":{},"description":"1"},"LensManualDistortionAmount":{"value":"0","attributes":{},"description":"0"},"VignetteAmount":{"value":"0","attributes":{},"description":"0"},"DefringePurpleAmount":{"value":"0","attributes":{},"description":"0"},"DefringePurpleHueLo":{"value":"30","attributes":{},"description":"30"},"DefringePurpleHueHi":{"value":"70","attributes":{},"description":"70"},"DefringeGreenAmount":{"value":"0","attributes":{},"description":"0"},"DefringeGreenHueLo":{"value":"40","attributes":{},"description":"40"},"DefringeGreenHueHi":{"value":"60","attributes":{},"description":"60"},"PerspectiveUpright":{"value":"0","attributes":{},"description":"0"},"PerspectiveVertical":{"value":"0","attributes":{},"description":"0"},"PerspectiveHorizontal":{"value":"0","attributes":{},"description":"0"},"PerspectiveRotate":{"value":"0.0","attributes":{},"description":"0.0"},"PerspectiveAspect":{"value":"0","attributes":{},"description":"0"},"PerspectiveScale":{"value":"100","attributes":{},"description":"100"},"PerspectiveX":{"value":"0.00","attributes":{},"description":"0.00"},"PerspectiveY":{"value":"0.00","attributes":{},"description":"0.00"},"GrainAmount":{"value":"0","attributes":{},"description":"0"},"PostCropVignetteAmount":{"value":"0","attributes":{},"description":"0"},"ShadowTint":{"value":"0","attributes":{},"description":"0"},"RedHue":{"value":"0","attributes":{},"description":"0"},"RedSaturation":{"value":"0","attributes":{},"description":"0"},"GreenHue":{"value":"0","attributes":{},"description":"0"},"GreenSaturation":{"value":"0","attributes":{},"description":"0"},"BlueHue":{"value":"0","attributes":{},"description":"0"},"BlueSaturation":{"value":"0","attributes":{},"description":"0"},"OverrideLookVignette":{"value":"False","attributes":{},"description":"False"},"ToneCurveName2012":{"value":"Linear","attributes":{},"description":"Linear"},"CameraProfile":{"value":"Adobe Standard","attributes":{},"description":"Adobe Standard"},"CameraProfileDigest":{"value":"DC0173EBB7ECE22257A40AD42B5C9460","attributes":{},"description":"DC0173EBB7ECE22257A40AD42B5C9460"},"LensProfileSetup":{"value":"LensDefaults","attributes":{},"description":"LensDefaults"},"LensProfileName":{"value":"Adobe (Nikon AF-S Zoom-Nikkor 17-35mm f/2.8D IF-ED)","attributes":{},"description":"Adobe (Nikon AF-S Zoom-Nikkor 17-35mm f/2.8D IF-ED)"},"LensProfileFilename":{"value":"NIKON D3X (Nikon AF-S Zoom-Nikkor 17-35mm f2.8D IF-ED) - RAW.lcp","attributes":{},"description":"NIKON D3X (Nikon AF-S Zoom-Nikkor 17-35mm f2.8D IF-ED) - RAW.lcp"},"LensProfileDigest":{"value":"0A1B784C05BC6B88F51413507C2F023A","attributes":{},"description":"0A1B784C05BC6B88F51413507C2F023A"},"LensProfileIsEmbedded":{"value":"False","attributes":{},"description":"False"},"LensProfileDistortionScale":{"value":"100","attributes":{},"description":"100"},"LensProfileVignettingScale":{"value":"100","attributes":{},"description":"100"},"HasSettings":{"value":"True","attributes":{},"description":"True"},"CropTop":{"value":"0","attributes":{},"description":"0"},"CropLeft":{"value":"0","attributes":{},"description":"0"},"CropBottom":{"value":"1","attributes":{},"description":"1"},"CropRight":{"value":"1","attributes":{},"description":"1"},"CropAngle":{"value":"0","attributes":{},"description":"0"},"CropConstrainToWarp":{"value":"0","attributes":{},"description":"0"},"HasCrop":{"value":"False","attributes":{},"description":"False"},"AlreadyApplied":{"value":"True","attributes":{},"description":"True"},"History":{"value":[{"action":{"value":"saved","attributes":{},"description":"saved"},"instanceID":{"value":"xmp.iid:4186a9d7-38f9-a44d-9841-ba94da60e22e","attributes":{},"description":"xmp.iid:4186a9d7-38f9-a44d-9841-ba94da60e22e"},"when":{"value":"2022-01-24T11:24:02-06:00","attributes":{},"description":"2022-01-24T11:24:02-06:00"},"softwareAgent":{"value":"Adobe Photoshop Camera Raw 14.1","attributes":{},"description":"Adobe Photoshop Camera Raw 14.1"},"changed":{"value":"/metadata","attributes":{},"description":"/metadata"}},{"action":{"value":"saved","attributes":{},"description":"saved"},"instanceID":{"value":"xmp.iid:2393f559-9bf9-1448-b24a-303cd65aefd6","attributes":{},"description":"xmp.iid:2393f559-9bf9-1448-b24a-303cd65aefd6"},"when":{"value":"2022-01-24T12:16:41-06:00","attributes":{},"description":"2022-01-24T12:16:41-06:00"},"softwareAgent":{"value":"Adobe Photoshop Camera Raw 14.1 (Windows)","attributes":{},"description":"Adobe Photoshop Camera Raw 14.1 (Windows)"},"changed":{"value":"/metadata","attributes":{},"description":"/metadata"}},{"action":{"value":"converted","attributes":{},"description":"converted"},"parameters":{"value":"from image/x-nikon-nef to image/dng","attributes":{},"description":"from image/x-nikon-nef to image/dng"}},{"action":{"value":"saved","attributes":{},"description":"saved"},"instanceID":{"value":"xmp.iid:213570fb-4373-d046-b20e-a4126a7974e0","attributes":{},"description":"xmp.iid:213570fb-4373-d046-b20e-a4126a7974e0"},"when":{"value":"2022-01-26T10:07:01-05:00","attributes":{},"description":"2022-01-26T10:07:01-05:00"},"softwareAgent":{"value":"Adobe Photoshop Lightroom Classic 11.1 (Windows)","attributes":{},"description":"Adobe Photoshop Lightroom Classic 11.1 (Windows)"},"changed":{"value":"/metadata","attributes":{},"description":"/metadata"}},{"action":{"value":"derived","attributes":{},"description":"derived"},"parameters":{"value":"converted from image/dng to image/tiff, saved to new location","attributes":{},"description":"converted from image/dng to image/tiff, saved to new location"}},{"action":{"value":"saved","attributes":{},"description":"saved"},"instanceID":{"value":"xmp.iid:2e8a206e-9152-cb4d-abec-3c2aa28b71a5","attributes":{},"description":"xmp.iid:2e8a206e-9152-cb4d-abec-3c2aa28b71a5"},"when":{"value":"2022-01-26T13:01:47-05:00","attributes":{},"description":"2022-01-26T13:01:47-05:00"},"softwareAgent":{"value":"Adobe Photoshop Lightroom Classic 11.1 (Windows)","attributes":{},"description":"Adobe Photoshop Lightroom Classic 11.1 (Windows)"},"changed":{"value":"/","attributes":{},"description":"/"}},{"action":{"value":"saved","attributes":{},"description":"saved"},"instanceID":{"value":"xmp.iid:95864d3e-faa1-1849-bf26-a4c9e86ca237","attributes":{},"description":"xmp.iid:95864d3e-faa1-1849-bf26-a4c9e86ca237"},"when":{"value":"2022-01-31T14:24:03-08:00","attributes":{},"description":"2022-01-31T14:24:03-08:00"},"softwareAgent":{"value":"Adobe Photoshop 23.1 (Windows)","attributes":{},"description":"Adobe Photoshop 23.1 (Windows)"},"changed":{"value":"/","attributes":{},"description":"/"}},{"action":{"value":"converted","attributes":{},"description":"converted"},"parameters":{"value":"from image/tiff to image/jpeg","attributes":{},"description":"from image/tiff to image/jpeg"}},{"action":{"value":"derived","attributes":{},"description":"derived"},"parameters":{"value":"converted from image/tiff to image/jpeg","attributes":{},"description":"converted from image/tiff to image/jpeg"}},{"action":{"value":"saved","attributes":{},"description":"saved"},"instanceID":{"value":"xmp.iid:71a639ce-046d-8b4d-bc5e-cc22994ac7df","attributes":{},"description":"xmp.iid:71a639ce-046d-8b4d-bc5e-cc22994ac7df"},"when":{"value":"2022-01-31T14:24:03-08:00","attributes":{},"description":"2022-01-31T14:24:03-08:00"},"softwareAgent":{"value":"Adobe Photoshop 23.1 (Windows)","attributes":{},"description":"Adobe Photoshop 23.1 (Windows)"},"changed":{"value":"/","attributes":{},"description":"/"}}],"attributes":{},"description":"action: saved; instanceID: xmp.iid:4186a9d7-38f9-a44d-9841-ba94da60e22e; when: 2022-01-24T11:24:02-06:00; softwareAgent: Adobe Photoshop Camera Raw 14.1; changed: /metadata, action: saved; instanceID: xmp.iid:2393f559-9bf9-1448-b24a-303cd65aefd6; when: 2022-01-24T12:16:41-06:00; softwareAgent: Adobe Photoshop Camera Raw 14.1 (Windows); changed: /metadata, action: converted; parameters: from image/x-nikon-nef to image/dng, action: saved; instanceID: xmp.iid:213570fb-4373-d046-b20e-a4126a7974e0; when: 2022-01-26T10:07:01-05:00; softwareAgent: Adobe Photoshop Lightroom Classic 11.1 (Windows); changed: /metadata, action: derived; parameters: converted from image/dng to image/tiff, saved to new location, action: saved; instanceID: xmp.iid:2e8a206e-9152-cb4d-abec-3c2aa28b71a5; when: 2022-01-26T13:01:47-05:00; softwareAgent: Adobe Photoshop Lightroom Classic 11.1 (Windows); changed: /, action: saved; instanceID: xmp.iid:95864d3e-faa1-1849-bf26-a4c9e86ca237; when: 2022-01-31T14:24:03-08:00; softwareAgent: Adobe Photoshop 23.1 (Windows); changed: /, action: converted; parameters: from image/tiff to image/jpeg, action: derived; parameters: converted from image/tiff to image/jpeg, action: saved; instanceID: xmp.iid:71a639ce-046d-8b4d-bc5e-cc22994ac7df; when: 2022-01-31T14:24:03-08:00; softwareAgent: Adobe Photoshop 23.1 (Windows); changed: /"},"DerivedFrom":{"value":{"instanceID":{"value":"xmp.iid:95864d3e-faa1-1849-bf26-a4c9e86ca237","attributes":{},"description":"xmp.iid:95864d3e-faa1-1849-bf26-a4c9e86ca237"},"documentID":{"value":"xmp.did:2e8a206e-9152-cb4d-abec-3c2aa28b71a5","attributes":{},"description":"xmp.did:2e8a206e-9152-cb4d-abec-3c2aa28b71a5"},"originalDocumentID":{"value":"8F135B3823A3FC9F78F4395F788F2156","attributes":{},"description":"8F135B3823A3FC9F78F4395F788F2156"}},"attributes":{},"description":"instanceID: xmp.iid:95864d3e-faa1-1849-bf26-a4c9e86ca237; documentID: xmp.did:2e8a206e-9152-cb4d-abec-3c2aa28b71a5; originalDocumentID: 8F135B3823A3FC9F78F4395F788F2156"},"description":{"value":[{"value":"GMT024_13_45_For Huntsville_XXXX_1163_SQUARES GMT 024","attributes":{"lang":"x-default"},"description":"GMT024_13_45_For Huntsville_XXXX_1163_SQUARES GMT 024"}],"attributes":{},"description":"GMT024_13_45_For Huntsville_XXXX_1163_SQUARES GMT 024"},"rights":{"value":[{"value":"Â© Aidan Walsh","attributes":{"lang":"x-default"},"description":"© Aidan Walsh"}],"attributes":{},"description":"© Aidan Walsh"},"UsageTerms":{"value":[{"value":"All Rights Reserved","attributes":{"lang":"x-default"},"description":"All Rights Reserved"}],"attributes":{},"description":"All Rights Reserved"},"ToneCurvePV2012":{"value":[{"value":"0, 0","attributes":{},"description":"0, 0"},{"value":"255, 255","attributes":{},"description":"255, 255"}],"attributes":{},"description":"0, 0, 255, 255"},"ToneCurvePV2012Red":{"value":[{"value":"0, 0","attributes":{},"description":"0, 0"},{"value":"255, 255","attributes":{},"description":"255, 255"}],"attributes":{},"description":"0, 0, 255, 255"},"ToneCurvePV2012Green":{"value":[{"value":"0, 0","attributes":{},"description":"0, 0"},{"value":"255, 255","attributes":{},"description":"255, 255"}],"attributes":{},"description":"0, 0, 255, 255"},"ToneCurvePV2012Blue":{"value":[{"value":"0, 0","attributes":{},"description":"0, 0"},{"value":"255, 255","attributes":{},"description":"255, 255"}],"attributes":{},"description":"0, 0, 255, 255"},"Look":{"value":{"Name":{"value":"Adobe Color","attributes":{},"description":"Adobe Color"},"Amount":{"value":"1","attributes":{},"description":"1"},"UUID":{"value":"B952C231111CD8E0ECCF14B86BAA7077","attributes":{},"description":"B952C231111CD8E0ECCF14B86BAA7077"},"SupportsAmount":{"value":"false","attributes":{},"description":"false"},"SupportsMonochrome":{"value":"false","attributes":{},"description":"false"},"SupportsOutputReferred":{"value":"false","attributes":{},"description":"false"},"Group":{"value":[{"value":"Profiles","attributes":{"lang":"x-default"},"description":"Profiles"}],"attributes":{},"description":"Profiles"},"Parameters":{"value":{"Version":{"value":"14.1","attributes":{},"description":"14.1"},"ProcessVersion":{"value":"11.0","attributes":{},"description":"11.0"},"ConvertToGrayscale":{"value":"False","attributes":{},"description":"False"},"CameraProfile":{"value":"Adobe Standard","attributes":{},"description":"Adobe Standard"},"LookTable":{"value":"E1095149FDB39D7A057BAB208837E2E1","attributes":{},"description":"E1095149FDB39D7A057BAB208837E2E1"},"ToneCurvePV2012":{"value":[{"value":"0, 0","attributes":{},"description":"0, 0"},{"value":"22, 16","attributes":{},"description":"22, 16"},{"value":"40, 35","attributes":{},"description":"40, 35"},{"value":"127, 127","attributes":{},"description":"127, 127"},{"value":"224, 230","attributes":{},"description":"224, 230"},{"value":"240, 246","attributes":{},"description":"240, 246"},{"value":"255, 255","attributes":{},"description":"255, 255"}],"attributes":{},"description":"0, 0, 22, 16, 40, 35, 127, 127, 224, 230, 240, 246, 255, 255"},"ToneCurvePV2012Red":{"value":[{"value":"0, 0","attributes":{},"description":"0, 0"},{"value":"255, 255","attributes":{},"description":"255, 255"}],"attributes":{},"description":"0, 0, 255, 255"},"ToneCurvePV2012Green":{"value":[{"value":"0, 0","attributes":{},"description":"0, 0"},{"value":"255, 255","attributes":{},"description":"255, 255"}],"attributes":{},"description":"0, 0, 255, 255"},"ToneCurvePV2012Blue":{"value":[{"value":"0, 0","attributes":{},"description":"0, 0"},{"value":"255, 255","attributes":{},"description":"255, 255"}],"attributes":{},"description":"0, 0, 255, 255"}},"attributes":{},"description":"Version: 14.1; ProcessVersion: 11.0; ConvertToGrayscale: False; CameraProfile: Adobe Standard; LookTable: E1095149FDB39D7A057BAB208837E2E1; ToneCurvePV2012: 0, 0, 22, 16, 40, 35, 127, 127, 224, 230, 240, 246, 255, 255; ToneCurvePV2012Red: 0, 0, 255, 255; ToneCurvePV2012Green: 0, 0, 255, 255; ToneCurvePV2012Blue: 0, 0, 255, 255"}},"attributes":{},"description":"Name: Adobe Color; Amount: 1; UUID: B952C231111CD8E0ECCF14B86BAA7077; SupportsAmount: false; SupportsMonochrome: false; SupportsOutputReferred: false; Group: Profiles; Parameters: Version: 14.1; ProcessVersion: 11.0; ConvertToGrayscale: False; CameraProfile: Adobe Standard; LookTable: E1095149FDB39D7A057BAB208837E2E1; ToneCurvePV2012: 0, 0, 22, 16, 40, 35, 127, 127, 224, 230, 240, 246, 255, 255; ToneCurvePV2012Red: 0, 0, 255, 255; ToneCurvePV2012Green: 0, 0, 255, 255; ToneCurvePV2012Blue: 0, 0, 255, 255"},"Preferred CMM type":{"value":"ADBE","description":"Adobe"},"Profile Version":{"value":"2.1.0","description":"2.1.0"},"Profile/Device class":{"value":"mntr","description":"Display Device profile"},"Color Space":{"value":"RGB ","description":"RGB "},"Connection Space":{"value":"XYZ ","description":"XYZ "},"ICC Profile Date":{"value":"1999-06-03T00:00:00.000Z","description":"1999-06-03T00:00:00.000Z"},"ICC Signature":{"value":"acsp","description":"acsp"},"Primary Platform":{"value":"APPL","description":"Apple"},"Device Manufacturer":{"value":"none","description":"none"},"Device Model Number":{"value":"\u0000\u0000\u0000\u0000","description":"\u0000\u0000\u0000\u0000"},"Rendering Intent":{"value":0,"description":"Perceptual"},"Profile Creator":{"value":"ADBE","description":"ADBE"},"ICC Copyright":{"value":"Copyright 1999 Adobe Systems Incorp","description":"Copyright 1999 Adobe Systems Incorp"},"ICC Description":{"value":"Adobe RGB (1998)","description":"Adobe RGB (1998)"}},"provenance":"2022-01-24T13:38:51.086","photographer":"XXXX","type":"","square":"03","module":"Node 2","orbital_seg":"USA","agency":"NASA","ctxt_type":"Workstation","desc":"","interp":"The glovebag has been moved out of this area. One of the digital timers reads 4:04:09, indicating that some timed work is happening, but that work does not seem to be occurring at the workstation.","problems":"","artifacts":"[{\"arti_id\":\"arti_0\",\"name\":\"Resealable bag\",\"type\":\"Stowage\",\"subtype\":\"Container\",\"material\":\"Plastic\",\"colour\":\"Clear\",\"fixed\":\"yes\",\"persistence\":\"yes\",\"orientation\":\"0\",\"artiNotes\":\"A bag holding nitrile gloves and a label\",\"recorder\":\"JW\",\"dateRecorded\":\"2023-6-14 15:37:33\",\"shpInfo\":{\"type\":\"Annotation\",\"body\":[{\"type\":\"TextualBody\",\"purpose\":\"tagging\",\"value\":\"arti_0\"}],\"target\":{\"source\":\"http://192.168.200.38:5000/iss_images/iss066e124597.jpg\",\"selector\":{\"type\":\"SvgSelector\",\"value\":\"<svg><polygon points=\\\"1.2900856733322144,77.42759704589844 81.96733856201172,72.3852767944336 116.63333129882812,73.96099090576172 170.52320861816406,85.30622863769531 224.4130859375,91.92428588867188 286.8118896484375,89.08797454833984 396.4825134277344,105.16039276123047 508.04400634765625,129.7417449951172 509.93487548828125,202.54034423828125 491.0261535644531,276.2843933105469 470.2265625,326.39251708984375 483.462646484375,443.62664794921875 490.0807189941406,594.896484375 496.6987609863281,751.8389282226562 501.42596435546875,771.6930541992188 551.5340576171875,834.0918579101562 566.6610717773438,886.0908813476562 484.4080810546875,890.8180541992188 360.5559387207031,888.612060546875 271.6849060058594,896.4906616210938 128.9239959716797,904.9996337890625 3.1809585094451904,910.6722412109375\\\"></polygon></svg>\"}},\"@context\":\"http://www.w3.org/ns/anno.jsonld\",\"id\":\"#8897df22-add1-4ea8-bb4f-5daee1ff3f18\"}},{\"arti_id\":\"arti_1\",\"name\":\"Nitrile gloves\",\"type\":\"Equipment\",\"subtype\":\"Safety\",\"material\":\"Rubber\",\"colour\":\"Blue\",\"fixed\":\"yes\",\"persistence\":\"yes\",\"orientation\":\"0\",\"artiNotes\":\"A collection of blue nitrile gloves\",\"recorder\":\"JW\",\"dateRecorded\":\"2023-6-14 15:39:19\",\"shpInfo\":{\"type\":\"Annotation\",\"body\":[{\"type\":\"TextualBody\",\"purpose\":\"tagging\",\"value\":\"arti_1\"}],\"target\":{\"source\":\"http://192.168.200.38:5000/iss_images/iss066e124597.jpg\",\"selector\":{\"type\":\"SvgSelector\",\"value\":\"<svg><polygon points=\\\"5.702141761779785,190.87998962402344 90.1611099243164,191.51026916503906 112.8515853881836,187.41336059570312 182.81387329101562,165.66831970214844 241.43093872070312,158.10482788085938 267.9031677246094,163.77745056152344 319.90216064453125,167.5592041015625 339.7563171386719,167.5592041015625 390.80987548828125,181.74075317382812 347.31982421875,240.35780334472656 318.95672607421875,279.1206970214844 341.6471862792969,257.37567138671875 370.0102844238281,263.99371337890625 439.97259521484375,267.77545166015625 459.8267517089844,275.3389587402344 451.31781005859375,324.50164794921875 468.3356628417969,330.17425537109375 478.7354736328125,801.0015869140625 453.20867919921875,831.2555541992188 430.5182189941406,822.7466430664062 410.6640625,794.383544921875 385.13726806640625,803.837890625 366.2285461425781,836.9281616210938 329.3565368652344,841.6553955078125 312.3386535644531,859.61865234375 235.75831604003906,853.946044921875 208.34066772460938,845.4371337890625 1.2900856733322144,849.2188720703125\\\"></polygon></svg>\"}},\"@context\":\"http://www.w3.org/ns/anno.jsonld\",\"id\":\"#cea445d2-4064-414b-8156-8610534d5976\"}},{\"arti_id\":\"arti_2\",\"name\":\"ID\",\"type\":\"Media\",\"subtype\":\"Label\",\"material\":\"Paper\",\"colour\":\"White\",\"fixed\":\"yes\",\"persistence\":\"yes\",\"orientation\":\"0\",\"artiNotes\":\"A label indicating that the contents of the bag are Medium Nitrile Gloves\",\"recorder\":\"JW\",\"dateRecorded\":\"2023-6-14 15:40:30\",\"shpInfo\":{\"type\":\"Annotation\",\"body\":[{\"type\":\"TextualBody\",\"purpose\":\"tagging\",\"value\":\"arti_2\"}],\"target\":{\"source\":\"http://192.168.200.38:5000/iss_images/iss066e124597.jpg\",\"selector\":{\"type\":\"SvgSelector\",\"value\":\"<svg><polygon points=\\\"88.27023315429688,673.682861328125 180.292724609375,671.1616821289062 182.81387329101562,708.3488159179688 196.04998779296875,755.6206665039062 224.4130859375,817.0740356445312 231.97657775878906,839.7644653320312 210.23153686523438,844.49169921875 139.3238067626953,854.8914794921875 48.56190490722656,862.4549560546875 5.071831226348877,863.400390625 3.1809585094451904,724.4212646484375\\\"></polygon></svg>\"}},\"@context\":\"http://www.w3.org/ns/anno.jsonld\",\"id\":\"#3d3d9b6e-45c4-42ea-b18b-85809722fe32\"}},{\"arti_id\":\"arti_3\",\"name\":\"Video camera\",\"type\":\"Electronic\",\"subtype\":\"Audiovisual\",\"material\":\"Plastic\",\"colour\":\"Black\",\"fixed\":\"yes\",\"persistence\":\"yes\",\"orientation\":\"45\",\"artiNotes\":\"A black video camera pointed downwards.\",\"recorder\":\"JW\",\"dateRecorded\":\"2023-6-14 15:41:42\",\"shpInfo\":{\"type\":\"Annotation\",\"body\":[{\"type\":\"TextualBody\",\"purpose\":\"tagging\",\"value\":\"arti_3\"}],\"target\":{\"source\":\"http://192.168.200.38:5000/iss_images/iss066e124597.jpg\",\"selector\":{\"type\":\"SvgSelector\",\"value\":\"<svg><polygon points=\\\"8.223296165466309,422.1967468261719 18.307941436767578,439.8448791503906 25.87143325805664,457.80816650390625 26.816869735717773,481.444091796875 18.307941436767578,528.7158813476562 37.216670989990234,553.2972412109375 48.56190490722656,553.2972412109375 121.36051177978516,514.5343627929688 155.39622497558594,567.4788208007812 167.6868896484375,577.8786010742188 172.41407775878906,623.2595825195312 158.23252868652344,625.1504516601562 3.1809585094451904,721.5849609375\\\"></polygon></svg>\"}},\"@context\":\"http://www.w3.org/ns/anno.jsonld\",\"id\":\"#b9c8e907-9685-4258-86fc-a02bb55503ec\"}},{\"arti_id\":\"arti_4\",\"name\":\"Clip\",\"type\":\"Office supply\",\"subtype\":\"Restraint\",\"material\":\"Metal\",\"colour\":\"Black\",\"fixed\":\"yes\",\"persistence\":\"yes\",\"orientation\":\"0\",\"artiNotes\":\"A simple clip with a piece of velcro on its face.\",\"recorder\":\"JW\",\"dateRecorded\":\"2023-6-14 15:42:58\",\"shpInfo\":{\"type\":\"Annotation\",\"body\":[{\"type\":\"TextualBody\",\"purpose\":\"tagging\",\"value\":\"arti_4\"}],\"target\":{\"source\":\"http://192.168.200.38:5000/iss_images/iss066e124597.jpg\",\"selector\":{\"type\":\"SvgSelector\",\"value\":\"<svg><polygon points=\\\"128.01206970214844,68.22180938720703 227.406005859375,60.3430290222168 242.2544708251953,59.130897521972656 252.2544708251953,60.03998947143555 261.3453674316406,71.85816955566406 271.3453674316406,73.67635345458984 276.7999267578125,78.22180938720703 284.98175048828125,89.13089752197266 294.0726623535156,169.13088989257812 124.07266235351562,176.40362548828125 108.61811828613281,99.13089752197266 110.4363021850586,78.22180938720703 114.98175048828125,71.85816955566406\\\"></polygon></svg>\"}},\"@context\":\"http://www.w3.org/ns/anno.jsonld\",\"id\":\"#58b498a0-ac26-48eb-ba4a-a81976a68bde\"}},{\"arti_id\":\"arti_5\",\"name\":\"Huggies wipes\",\"type\":\"Equipment\",\"subtype\":\"Body maintenance\",\"material\":\"Plastic\",\"colour\":\"Multi\",\"fixed\":\"yes\",\"persistence\":\"yes\",\"orientation\":\"90\",\"artiNotes\":\"A package of 56 wipes with the label \\\"Huggies wipes assy, P/N SEG33115639-304, L/N W-1903716\\\" \",\"recorder\":\"JW\",\"dateRecorded\":\"2023-6-14 15:47:31\",\"shpInfo\":{\"type\":\"Annotation\",\"body\":[{\"type\":\"TextualBody\",\"purpose\":\"tagging\",\"value\":\"arti_5\"}],\"target\":{\"source\":\"http://192.168.200.38:5000/iss_images/iss066e124597.jpg\",\"selector\":{\"type\":\"SvgSelector\",\"value\":\"<svg><polygon points=\\\"580.7393798828125,6.403670787811279 924.375732421875,3.373365640640259 957.708984375,22.16124153137207 997.708984375,64.88851165771484 986.7999267578125,136.70669555664062 994.0726318359375,313.0703125 1014.9817504882812,660.343017578125 1024.981689453125,723.9793701171875 1016.7999267578125,745.7975463867188 999.5271606445312,780.343017578125 969.5271606445312,788.5248413085938 901.3453979492188,800.343017578125 836.7999267578125,793.0703125 807.708984375,787.61572265625 794.0726318359375,791.2521362304688 764.9817504882812,810.343017578125 734.0726318359375,823.9793701171875 684.9817504882812,863.9793701171875 643.16357421875,793.0703125 608.6181030273438,707.61572265625 592.2544555664062,644.8884887695312 561.3453979492188,523.9793701171875 541.3453979492188,316.7066955566406 538.6181030273438,203.07032775878906 557.7090454101562,66.70669555664062\\\"></polygon></svg>\"}},\"@context\":\"http://www.w3.org/ns/anno.jsonld\",\"id\":\"#97be2624-6d9a-4405-90c5-efd6f84318be\"}},{\"arti_id\":\"arti_6\",\"name\":\"Huggies wipes\",\"type\":\"Equipment\",\"subtype\":\"Body maintenance\",\"material\":\"Plastic\",\"colour\":\"Multi\",\"fixed\":\"yes\",\"persistence\":\"yes\",\"orientation\":\"90\",\"artiNotes\":\"A package of 56 wipes with the label \\\"Huggies wipes assy, P/N... (illegible, hidden)\\\". The word \\\"TRASH\\\" is handwritten on the package lid.\",\"recorder\":\"JW\",\"dateRecorded\":\"2023-6-14 15:50:28\",\"shpInfo\":{\"type\":\"Annotation\",\"body\":[{\"type\":\"TextualBody\",\"purpose\":\"tagging\",\"value\":\"arti_6\"}],\"target\":{\"source\":\"http://192.168.200.38:5000/iss_images/iss066e124597.jpg\",\"selector\":{\"type\":\"SvgSelector\",\"value\":\"<svg><polygon points=\\\"1035.8172607421875,5.071885108947754 1392.56201171875,9.483926773071289 1423.4461669921875,46.04080581665039 1462.2091064453125,182.81393432617188 1472.60888671875,426.7365417480469 1470.718017578125,525.0618896484375 1395.0831298828125,827.6015625 1319.4482421875,791.6749877929688 1306.2120361328125,776.5479736328125 1226.79541015625,755.7484130859375 1211.66845703125,757.6392822265625 1144.54248046875,789.7841186523438 1075.525634765625,803.9656372070312 1037.7081298828125,708.4765625 1016.9085693359375,663.0956420898438 1006.5087280273438,456.990478515625 994.2180786132812,232.92205810546875 991.3817749023438,133.6512451171875 1001.7815551757812,47.61652374267578 1008.3995971679688,22.089740753173828\\\"></polygon></svg>\"}},\"@context\":\"http://www.w3.org/ns/anno.jsonld\",\"id\":\"#5a2d05a6-108f-4661-8b19-7ecc64a14ccb\"}},{\"arti_id\":\"arti_7\",\"name\":\"Resealable bag\",\"type\":\"Stowage\",\"subtype\":\"Container\",\"material\":\"Plastic\",\"colour\":\"Clear\",\"fixed\":\"yes\",\"persistence\":\"yes\",\"orientation\":\"0\",\"artiNotes\":\"A bag with a black seal strip and kapton label handwritten with the words \\\"STATIC TETHERS NODE 2 MWA\\\". The bag contains a second bag holding the spiral power cable from the previous day and a nylon strap (ESD static tether kit), as well as a black clip with another resealable bag with a nylon strap inside (part of another ESD static tether kit).\",\"recorder\":\"JW\",\"dateRecorded\":\"2023-6-14 15:52:23\",\"shpInfo\":{\"type\":\"Annotation\",\"body\":[{\"type\":\"TextualBody\",\"purpose\":\"tagging\",\"value\":\"arti_7\"}],\"target\":{\"source\":\"http://192.168.200.38:5000/iss_images/iss066e124597.jpg\",\"selector\":{\"type\":\"SvgSelector\",\"value\":\"<svg><polygon points=\\\"1753.2572021484375,5.861691474914551 2181.290283203125,18.93140411376953 2242.2822265625,24.37710952758789 2218.321044921875,164.8765106201172 2146.4375,316.8119201660156 2166.042236328125,400.13134765625 2159.50732421875,645.1884155273438 2203.186279296875,819.0391235351562 2216.800537109375,899.3634033203125 2227.69189453125,996.0247802734375 1981.2733154296875,1011.00048828125 1783.8662109375,1008.2776489257812 1620.494873046875,1013.723388671875 1537.44775390625,1009.6390991210938 1480.2677001953125,1023.2533569335938 1052.779296875,1024.61474609375 1092.2607421875,741.437744140625 1101.7906494140625,526.33203125 1081.895263671875,80.28765869140625 1076.214111328125,11.354312896728516\\\"></polygon></svg>\"}},\"@context\":\"http://www.w3.org/ns/anno.jsonld\",\"id\":\"#789206f3-6023-4150-bb4d-d7a68e1013e8\"}},{\"arti_id\":\"arti_8\",\"name\":\"Clip\",\"type\":\"Office supply\",\"subtype\":\"Restraint\",\"material\":\"Metal\",\"colour\":\"Black\",\"fixed\":\"yes\",\"persistence\":\"yes\",\"orientation\":\"180\",\"artiNotes\":\"A simple clip with a piece of velcro on the face\",\"recorder\":\"JW\",\"dateRecorded\":\"2023-6-14 15:53:57\",\"shpInfo\":{\"type\":\"Annotation\",\"body\":[{\"type\":\"TextualBody\",\"purpose\":\"tagging\",\"value\":\"arti_8\"}],\"target\":{\"source\":\"http://192.168.200.38:5000/iss_images/iss066e124597.jpg\",\"selector\":{\"type\":\"SvgSelector\",\"value\":\"<svg><polygon points=\\\"1629.8572998046875,508.5710144042969 1751.0694580078125,478.8740539550781 1767.1300048828125,476.4497985839844 1773.49365234375,480.0861511230469 1842.5845947265625,623.7225341796875 1842.5845947265625,636.4497680664062 1829.8572998046875,647.35888671875 1716.5240478515625,674.631591796875 1702.5845947265625,676.4497680664062 1695.3118896484375,672.8134155273438 1690.766357421875,670.0861206054688 1622.5845947265625,516.4497680664062\\\"></polygon></svg>\"}},\"@context\":\"http://www.w3.org/ns/anno.jsonld\",\"id\":\"#29c7b829-46d1-442f-bc5a-6830fbf8777d\"}},{\"arti_id\":\"arti_9\",\"name\":\"Resealable bag\",\"type\":\"Stowage\",\"subtype\":\"Container\",\"material\":\"Plastic\",\"colour\":\"Clear\",\"fixed\":\"yes\",\"persistence\":\"yes\",\"orientation\":\"0\",\"artiNotes\":\"A bag with an ESD static tether kit\",\"recorder\":\"JW\",\"dateRecorded\":\"2023-6-14 15:56:5\",\"shpInfo\":{\"type\":\"Annotation\",\"body\":[{\"type\":\"TextualBody\",\"purpose\":\"tagging\",\"value\":\"arti_9\"}],\"target\":{\"source\":\"http://192.168.200.38:5000/iss_images/iss066e124597.jpg\",\"selector\":{\"type\":\"SvgSelector\",\"value\":\"<svg><polygon points=\\\"1369.2513427734375,516.4497680664062 2004.4027099609375,398.8740539550781 2018.9482421875,401.9043273925781 2055.311767578125,438.2679748535156 1990.766357421875,458.2679748535156 1975.3118896484375,500.9952392578125 1931.675537109375,530.9952392578125 1984.4027099609375,700.9952392578125 2015.3118896484375,808.2679443359375 2047.1300048828125,885.5406494140625 2048.0390625,907.35888671875 2061.978515625,949.1770629882812 1974.4027099609375,950.9952392578125 1793.49365234375,970.9952392578125 1678.0391845703125,990.9952392578125 1568.0391845703125,1009.1770629882812 1528.0391845703125,1009.1770629882812 1482.5845947265625,1021.904296875 1406.220947265625,1009.1770629882812 1415.3118896484375,903.7224731445312 1416.220947265625,819.1770629882812 1433.49365234375,806.4497680664062 1389.8572998046875,701.904296875 1371.675537109375,585.5407104492188 1371.675537109375,585.5407104492188\\\"></polygon></svg>\"}},\"@context\":\"http://www.w3.org/ns/anno.jsonld\",\"id\":\"#0b2cc1ad-3413-494e-af4f-ea90d18c5893\"}},{\"arti_id\":\"arti_10\",\"name\":\"ESD cable\",\"type\":\"Electronic\",\"subtype\":\"Power\",\"material\":\"Plastic\",\"colour\":\"Black\",\"fixed\":\"yes\",\"persistence\":\"yes\",\"orientation\":\"0\",\"artiNotes\":\"ESD cable\",\"recorder\":\"JW\",\"dateRecorded\":\"2023-6-14 16:7:2\",\"shpInfo\":{\"type\":\"Annotation\",\"body\":[{\"type\":\"TextualBody\",\"purpose\":\"tagging\",\"value\":\"arti_10\"}],\"target\":{\"source\":\"http://192.168.200.38:5000/iss_images/iss066e124597.jpg\",\"selector\":{\"type\":\"SvgSelector\",\"value\":\"<svg><polygon points=\\\"1409.8572998046875,627.9649658203125 1427.43310546875,712.8134155273438 1450.766357421875,779.1770629882812 1478.9482421875,830.9952392578125 1511.675537109375,864.631591796875 1545.3118896484375,882.8134155273438 1584.4027099609375,890.9952392578125 1666.220947265625,849.1770629882812 1738.0391845703125,785.5407104492188 1791.675537109375,730.9952392578125 1863.49365234375,689.1770629882812 1895.3118896484375,623.7225341796875 1902.5845947265625,558.2679443359375 1871.675537109375,520.9952392578125 1827.1300048828125,486.4497985839844 1809.8572998046875,482.81341552734375 1638.9482421875,619.1770629882812 1583.49365234375,653.7225341796875 1553.49365234375,675.5407104492188 1528.0391845703125,672.8134155273438 1518.9482421875,671.904296875 1502.5845947265625,638.2679443359375 1511.675537109375,592.8134155273438 1502.5845947265625,580.0861206054688 1438.9482421875,597.35888671875 1412.5845947265625,612.8134155273438\\\"></polygon></svg>\"}},\"@context\":\"http://www.w3.org/ns/anno.jsonld\",\"id\":\"#bdbc243b-0bff-45fa-ab43-dedfddcc8ec3\"}},{\"arti_id\":\"arti_11\",\"name\":\"ESD strap\",\"type\":\"Equipment\",\"subtype\":\"Restraint\",\"material\":\"Fabric\",\"colour\":\"Multi\",\"fixed\":\"yes\",\"persistence\":\"yes\",\"orientation\":\"0\",\"artiNotes\":\"ESD strap: A blue nylon strap with D-ring (?) metal attachments and a metal buckle.\",\"recorder\":\"JW\",\"dateRecorded\":\"2023-6-14 16:9:1\",\"shpInfo\":{\"type\":\"Annotation\",\"body\":[{\"type\":\"TextualBody\",\"purpose\":\"tagging\",\"value\":\"arti_11\"}],\"target\":{\"source\":\"http://192.168.200.38:5000/iss_images/iss066e124597.jpg\",\"selector\":{\"type\":\"SvgSelector\",\"value\":\"<svg><polygon points=\\\"1529.2513427734375,957.6619262695312 1688.645263671875,940.0861206054688 1744.4027099609375,936.4497680664062 1845.3118896484375,934.631591796875 1922.5845947265625,935.5406494140625 2017.1300048828125,916.4497680664062 2033.49365234375,910.9952392578125 2037.1300048828125,891.904296875 2016.220947265625,825.5407104492188 2009.8572998046875,820.9952392578125 1985.3118896484375,824.631591796875 1960.766357421875,831.904296875 1966.220947265625,796.4497680664062 1933.49365234375,714.631591796875 1892.5845947265625,730.9952392578125 1844.4027099609375,698.2679443359375 1807.1300048828125,692.8134155273438 1795.3118896484375,711.904296875 1813.49365234375,758.2679443359375 1771.675537109375,753.7225341796875 1752.5845947265625,713.7225341796875 1593.49365234375,685.5407104492188 1549.8572998046875,692.8134155273438 1530.766357421875,721.904296875 1524.40283203125,756.4497680664062 1533.49365234375,780.9952392578125 1535.3118896484375,856.4497680664062 1488.0391845703125,863.7224731445312 1476.220947265625,847.35888671875 1448.0391845703125,836.4497680664062 1435.3118896484375,847.35888671875 1431.675537109375,861.904296875 1442.5845947265625,934.631591796875 1462.5845947265625,962.8134155273438\\\"></polygon></svg>\"}},\"@context\":\"http://www.w3.org/ns/anno.jsonld\",\"id\":\"#f931a703-7423-4d3f-8975-e0fdc19a8437\"}},{\"arti_id\":\"arti_12\",\"name\":\"Resealable bag\",\"type\":\"Stowage\",\"subtype\":\"Container\",\"material\":\"Plastic\",\"colour\":\"Clear\",\"fixed\":\"yes\",\"persistence\":\"no\",\"orientation\":\"0\",\"artiNotes\":\"A bag holding a nylon strap\",\"recorder\":\"JW\",\"dateRecorded\":\"2023-6-14 16:10:44\",\"shpInfo\":{\"type\":\"Annotation\",\"body\":[{\"type\":\"TextualBody\",\"purpose\":\"tagging\",\"value\":\"arti_12\"}],\"target\":{\"source\":\"http://192.168.200.38:5000/iss_images/iss066e124597.jpg\",\"selector\":{\"type\":\"SvgSelector\",\"value\":\"<svg><polygon points=\\\"1285.8330078125,98.13423156738281 1359.5770263671875,70.40142059326172 1419.4547119140625,48.6563835144043 1459.1629638671875,26.911344528198242 1493.19873046875,4.2208709716796875 1654.8682861328125,0.43912506103515625 1678.5042724609375,21.238725662231445 1690.794921875,49.6018180847168 1704.9764404296875,104.4371337890625 1775.8841552734375,83.63752746582031 1807.0836181640625,91.20101928710938 1841.1192626953125,112.00062561035156 1747.5211181640625,248.14346313476562 1781.5567626953125,344.5779724121094 1813.70166015625,408.8676452636719 1819.374267578125,425.8855285644531 1400.5458984375,507.19305419921875 1319.2384033203125,347.4142761230469 1277.0089111328125,264.5310363769531 1219.0220947265625,174.39942932128906 1190.6590576171875,125.23673248291016 1190.6590576171875,82.69209289550781 1213.3494873046875,38.2565803527832 1254.3184814453125,83.00724792480469 1279.530029296875,98.76451110839844 1280.160400390625,99.39480590820312\\\"></polygon></svg>\"}},\"@context\":\"http://www.w3.org/ns/anno.jsonld\",\"id\":\"#e46e68f2-66ac-4174-97ea-d3a1672c50ba\"}},{\"arti_id\":\"arti_13\",\"name\":\"ESD strap\",\"type\":\"Equipment\",\"subtype\":\"Restraint\",\"material\":\"Fabric\",\"colour\":\"Multi\",\"fixed\":\"yes\",\"persistence\":\"yes\",\"orientation\":\"0\",\"artiNotes\":\"ESD strap: A blue nylon strap with a metal buckle\",\"recorder\":\"JW\",\"dateRecorded\":\"2023-6-14 16:13:1\",\"shpInfo\":{\"type\":\"Annotation\",\"body\":[{\"type\":\"TextualBody\",\"purpose\":\"tagging\",\"value\":\"arti_13\"}],\"target\":{\"source\":\"http://192.168.200.38:5000/iss_images/iss066e124597.jpg\",\"selector\":{\"type\":\"SvgSelector\",\"value\":\"<svg><polygon points=\\\"1356.4256591796875,246.88290405273438 1468.6173095703125,263.27044677734375 1571.354736328125,292.8941345214844 1619.88720703125,306.7605285644531 1642.57763671875,309.5968322753906 1646.359375,299.197021484375 1739.01220703125,322.83294677734375 1739.01220703125,333.2327575683594 1754.13916015625,340.7962341308594 1762.3330078125,349.6203308105469 1760.7572021484375,361.5958251953125 1777.4599609375,372.310791015625 1784.39306640625,378.6136779785156 1758.55126953125,452.35772705078125 1678.5042724609375,450.46685791015625 1642.57763671875,434.3944396972656 1600.9783935546875,418.322021484375 1563.1610107421875,402.2496032714844 1542.3614501953125,389.95892333984375 1481.853515625,377.6682434082031 1425.1273193359375,364.4321594238281 1382.5826416015625,354.0323486328125 1351.3831787109375,347.4142761230469 1333.419921875,336.0690612792969 1318.29296875,314.3240051269531 1293.711669921875,274.6156921386719 1274.8028564453125,237.74366760253906 1262.51220703125,193.3081512451172 1273.2271728515625,181.96292114257812 1294.6571044921875,177.23573303222656 1306.0023193359375,183.85379028320312 1317.3475341796875,198.03533935546875 1326.8018798828125,230.18017578125 1337.20166015625,241.52540588378906\\\"></polygon></svg>\"}},\"@context\":\"http://www.w3.org/ns/anno.jsonld\",\"id\":\"#8d006a67-af8d-487b-aa06-63ca7693eab5\"}},{\"arti_id\":\"arti_14\",\"name\":\"Tape measure\",\"type\":\"Equipment\",\"subtype\":\"Tool\",\"material\":\"Metal\",\"colour\":\"Silver\",\"fixed\":\"yes\",\"persistence\":\"yes\",\"orientation\":\"0\",\"artiNotes\":\"A metal tape measure\",\"recorder\":\"JW\",\"dateRecorded\":\"2023-6-14 16:14:8\",\"shpInfo\":{\"type\":\"Annotation\",\"body\":[{\"type\":\"TextualBody\",\"purpose\":\"tagging\",\"value\":\"arti_14\"}],\"target\":{\"source\":\"http://192.168.200.38:5000/iss_images/iss066e124597.jpg\",\"selector\":{\"type\":\"SvgSelector\",\"value\":\"<svg><polygon points=\\\"3.096917152404785,997.2037963867188 30.97572135925293,1004.4765014648438 48.55146026611328,1017.5067749023438 74.0060043334961,1053.8704833984375 86.7332763671875,1103.8704833984375 78.55146026611328,1220.2340087890625 72.18782043457031,1231.1431884765625 60.3696403503418,1232.9613037109375 3.096917152404785,1234.779541015625\\\"></polygon></svg>\"}},\"@context\":\"http://www.w3.org/ns/anno.jsonld\",\"id\":\"#9435bf39-e9a9-409e-9bc0-d5bc7287e537\"}},{\"arti_id\":\"arti_15\",\"name\":\"Clip\",\"type\":\"Office supply\",\"subtype\":\"Restraint\",\"material\":\"Plastic\",\"colour\":\"Black\",\"fixed\":\"yes\",\"persistence\":\"yes\",\"orientation\":\"0\",\"artiNotes\":\"A black oval clip\",\"recorder\":\"JW\",\"dateRecorded\":\"2023-6-14 16:15:8\",\"shpInfo\":{\"type\":\"Annotation\",\"body\":[{\"type\":\"TextualBody\",\"purpose\":\"tagging\",\"value\":\"arti_15\"}],\"target\":{\"source\":\"http://192.168.200.38:5000/iss_images/iss066e124597.jpg\",\"selector\":{\"type\":\"SvgSelector\",\"value\":\"<svg><polygon points=\\\"283.7029724121094,1026.9007568359375 315.8241882324219,1024.4765625 347.6423645019531,1031.1431884765625 394.0059814453125,1054.779541015625 415.82415771484375,1079.324951171875 424.9150695800781,1103.8704833984375 424.9150695800781,1136.59765625 407.6423645019531,1164.779541015625 390.36962890625,1182.05224609375 349.4605407714844,1198.4158935546875 312.18780517578125,1196.59765625 274.0059814453125,1193.870361328125 235.8241729736328,1172.9613037109375 223.09690856933594,1143.8704833984375 211.2787322998047,1109.324951171875 221.27871704101562,1068.4158935546875 243.09690856933594,1042.05224609375\\\"></polygon></svg>\"}},\"@context\":\"http://www.w3.org/ns/anno.jsonld\",\"id\":\"#4df77b2c-23df-431f-ab64-c46fc33971ca\"}},{\"arti_id\":\"arti_16\",\"name\":\"Fold-back clip\",\"type\":\"Office supply\",\"subtype\":\"Restraint\",\"material\":\"Metal\",\"colour\":\"Black\",\"fixed\":\"yes\",\"persistence\":\"yes\",\"orientation\":\"0\",\"artiNotes\":\"A fold-back clip holding mini carabiners\",\"recorder\":\"JW\",\"dateRecorded\":\"2023-6-14 16:19:0\",\"shpInfo\":{\"type\":\"Annotation\",\"body\":[{\"type\":\"TextualBody\",\"purpose\":\"tagging\",\"value\":\"arti_16\"}],\"target\":{\"source\":\"http://192.168.200.38:5000/iss_images/iss066e124597.jpg\",\"selector\":{\"type\":\"SvgSelector\",\"value\":\"<svg><polygon points=\\\"431.581787109375,937.809814453125 554.0059814453125,937.809814453125 555.8241577148438,1011.1431884765625 532.1878051757812,1011.1431884765625 514.0059814453125,1087.5068359375 512.1878051757812,1107.5068359375 521.2786865234375,1122.9613037109375 523.0968627929688,1135.6885986328125 501.2787170410156,1145.6885986328125 486.7332458496094,1148.4158935546875 463.0968933105469,1138.4158935546875 459.4605407714844,1127.5068359375 469.4605407714844,1105.6885986328125 473.0968933105469,1088.4158935546875 453.0968933105469,1012.9613647460938 433.0968933105469,1012.9613647460938\\\"></polygon></svg>\"}},\"@context\":\"http://www.w3.org/ns/anno.jsonld\",\"id\":\"#f468c60d-9a0d-4914-bfbe-c82c53ebfe71\"}},{\"arti_id\":\"arti_17\",\"name\":\"Mini carabiners\",\"type\":\"Equipment\",\"subtype\":\"Restraint\",\"material\":\"Metal\",\"colour\":\"Silver\",\"fixed\":\"yes\",\"persistence\":\"yes\",\"orientation\":\"0\",\"artiNotes\":\"A group of small carabiners\",\"recorder\":\"JW\",\"dateRecorded\":\"2023-6-14 16:20:51\",\"shpInfo\":{\"type\":\"Annotation\",\"body\":[{\"type\":\"TextualBody\",\"purpose\":\"tagging\",\"value\":\"arti_17\"}],\"target\":{\"source\":\"http://192.168.200.38:5000/iss_images/iss066e124597.jpg\",\"selector\":{\"type\":\"SvgSelector\",\"value\":\"<svg><polygon points=\\\"437.6423645019531,1027.5068359375 453.39996337890625,1029.9310302734375 466.7332458496094,1035.6885986328125 480.36962890625,1029.324951171875 494.0059814453125,1028.4158935546875 504.9150695800781,1032.3553466796875 521.2786865234375,1044.779541015625 534.0059814453125,1082.9613037109375 532.1878051757812,1104.779541015625 519.4605102539062,1109.324951171875 537.642333984375,1138.4158935546875 546.7332763671875,1152.05224609375 525.8241577148438,1179.324951171875 495.82415771484375,1147.5068359375 482.18780517578125,1130.2340087890625 448.55145263671875,1121.1431884765625 435.82415771484375,1094.779541015625 415.82415771484375,1096.59765625 404.0059814453125,1085.6885986328125 398.55145263671875,1061.1431884765625 419.4605407714844,1047.5068359375 432.18780517578125,1046.59765625 430.36962890625,1037.5068359375 430.36962890625,1031.1431884765625\\\"></polygon></svg>\"}},\"@context\":\"http://www.w3.org/ns/anno.jsonld\",\"id\":\"#4ffd941d-7ee7-4ffe-a6d8-0dc0963e8928\"}},{\"arti_id\":\"arti_18\",\"name\":\"Digital timer\",\"type\":\"Electronic\",\"subtype\":\"Experiment\",\"material\":\"Plastic\",\"colour\":\"White\",\"fixed\":\"yes\",\"persistence\":\"yes\",\"orientation\":\"0\",\"artiNotes\":\"A CDN brand timer, reading \\\"4:04:09\\\".\",\"recorder\":\"JW\",\"dateRecorded\":\"2023-6-14 16:26:45\",\"shpInfo\":{\"type\":\"Annotation\",\"body\":[{\"type\":\"TextualBody\",\"purpose\":\"tagging\",\"value\":\"arti_18\"}],\"target\":{\"source\":\"http://192.168.200.38:5000/iss_images/iss066e124597.jpg\",\"selector\":{\"type\":\"SvgSelector\",\"value\":\"<svg><polygon points=\\\"612.1878051757812,995.3856201171875 788.5514526367188,975.9916381835938 810.36962890625,975.6885986328125 840.36962890625,985.6885986328125 861.2786865234375,1002.9613647460938 873.0968627929688,1035.6885986328125 883.0968627929688,1142.05224609375 876.7332153320312,1170.2340087890625 859.4605102539062,1188.4158935546875 826.7332153320312,1200.2340087890625 650.36962890625,1219.324951171875 617.642333984375,1214.779541015625 595.8241577148438,1201.1431884765625 581.2786865234375,1187.5068359375 563.0968627929688,1056.59765625 572.1878051757812,1032.9613037109375 582.1878051757812,1016.5977172851562\\\"></polygon></svg>\"}},\"@context\":\"http://www.w3.org/ns/anno.jsonld\",\"id\":\"#c80ee489-fbdc-4036-aa24-6ffcc957dcfc\"}},{\"arti_id\":\"arti_19\",\"name\":\"Clip\",\"type\":\"Office supply\",\"subtype\":\"Restraint\",\"material\":\"Metal\",\"colour\":\"Silver\",\"fixed\":\"yes\",\"persistence\":\"yes\",\"orientation\":\"0\",\"artiNotes\":\"Hourglass-shaped clip\",\"recorder\":\"JW\",\"dateRecorded\":\"2023-6-14 16:28:9\",\"shpInfo\":{\"type\":\"Annotation\",\"body\":[{\"type\":\"TextualBody\",\"purpose\":\"tagging\",\"value\":\"arti_19\"}],\"target\":{\"source\":\"http://192.168.200.38:5000/iss_images/iss066e124597.jpg\",\"selector\":{\"type\":\"SvgSelector\",\"value\":\"<svg><polygon points=\\\"1040.672607421875,1106.9007568359375 1132.7939453125,1106.294677734375 1139.46044921875,1109.324951171875 1135.8240966796875,1131.1431884765625 1129.46044921875,1158.4158935546875 1129.1575927734375,1189.324951171875 1132.187744140625,1222.05224609375 1144.9150390625,1243.870361328125 1161.2786865234375,1268.4158935546875 1159.46044921875,1278.4158935546875 1036.7332763671875,1283.870361328125 1031.2786865234375,1280.2340087890625 1030.36962890625,1268.4158935546875 1041.2786865234375,1253.870361328125 1053.096923828125,1233.870361328125 1054.0059814453125,1212.9613037109375 1053.096923828125,1164.779541015625 1050.36962890625,1143.8704833984375 1041.2786865234375,1129.324951171875 1035.8240966796875,1122.05224609375 1034.0059814453125,1112.9613037109375\\\"></polygon></svg>\"}},\"@context\":\"http://www.w3.org/ns/anno.jsonld\",\"id\":\"#b58fdd6b-5b50-46e0-b484-a5b31be9d5e0\"}},{\"arti_id\":\"arti_20\",\"name\":\"Marker\",\"type\":\"Office supply\",\"subtype\":\"Writing\",\"material\":\"Plastic\",\"colour\":\"Red\",\"fixed\":\"yes\",\"persistence\":\"no\",\"orientation\":\"90\",\"artiNotes\":\"Red Sharpie fine-point marker\",\"recorder\":\"JW\",\"dateRecorded\":\"2023-6-14 16:29:26\",\"shpInfo\":{\"type\":\"Annotation\",\"body\":[{\"type\":\"TextualBody\",\"purpose\":\"tagging\",\"value\":\"arti_20\"}],\"target\":{\"source\":\"http://192.168.200.38:5000/iss_images/iss066e124597.jpg\",\"selector\":{\"type\":\"SvgSelector\",\"value\":\"<svg><polygon points=\\\"998.8544921875,1199.02197265625 1039.46044921875,1196.59765625 1328.5513916015625,1185.6885986328125 1425.8240966796875,1182.9613037109375 1504.0059814453125,1182.05224609375 1509.46044921875,1194.779541015625 1512.187744140625,1214.779541015625 1510.3695068359375,1229.324951171875 1472.187744140625,1232.05224609375 1445.8240966796875,1232.9613037109375 1345.8240966796875,1239.324951171875 1332.187744140625,1239.02197265625 1320.36962890625,1230.2340087890625 1173.0968017578125,1234.779541015625 1024.9150390625,1235.6885986328125 1001.2786865234375,1230.2340087890625\\\"></polygon></svg>\"}},\"@context\":\"http://www.w3.org/ns/anno.jsonld\",\"id\":\"#98f2ddfa-4063-4af9-a901-df78a3e4c34a\"}},{\"arti_id\":\"arti_21\",\"name\":\"Digital timer\",\"type\":\"Electronic\",\"subtype\":\"Experiment\",\"material\":\"Plastic\",\"colour\":\"White\",\"fixed\":\"yes\",\"persistence\":\"yes\",\"orientation\":\"0\",\"artiNotes\":\"CDN brand timer\",\"recorder\":\"JW\",\"dateRecorded\":\"2023-6-14 16:30:43\",\"shpInfo\":{\"type\":\"Annotation\",\"body\":[{\"type\":\"TextualBody\",\"purpose\":\"tagging\",\"value\":\"arti_21\"}],\"target\":{\"source\":\"http://192.168.200.38:5000/iss_images/iss066e124597.jpg\",\"selector\":{\"type\":\"SvgSelector\",\"value\":\"<svg><polygon points=\\\"1.6681584119796753,1414.192626953125 39.8499755859375,1413.5865478515625 75.30451965332031,1424.49560546875 96.81968688964844,1440.8592529296875 109.84996795654297,1459.041015625 110.75906372070312,1562.6773681640625 107.12269592285156,1599.041015625 96.21360778808594,1619.041015625 79.8499755859375,1633.5865478515625 47.12269973754883,1646.313720703125 2.57724928855896,1644.49560546875\\\"></polygon></svg>\"}},\"@context\":\"http://www.w3.org/ns/anno.jsonld\",\"id\":\"#0c52ce07-65f7-4ee2-a206-c479a095a745\"}},{\"arti_id\":\"arti_22\",\"name\":\"Clip\",\"type\":\"Office supply\",\"subtype\":\"Restraint\",\"material\":\"Metal\",\"colour\":\"Gold\",\"fixed\":\"yes\",\"persistence\":\"yes\",\"orientation\":\"0\",\"artiNotes\":\"Rectangular clip with velcro patch on the face\",\"recorder\":\"JW\",\"dateRecorded\":\"2023-6-14 16:31:42\",\"shpInfo\":{\"type\":\"Annotation\",\"body\":[{\"type\":\"TextualBody\",\"purpose\":\"tagging\",\"value\":\"arti_22\"}],\"target\":{\"source\":\"http://192.168.200.38:5000/iss_images/iss066e124597.jpg\",\"selector\":{\"type\":\"SvgSelector\",\"value\":\"<svg><polygon points=\\\"665.3045043945312,1456.6168212890625 793.183349609375,1452.3743896484375 807.1226806640625,1457.222900390625 818.9408569335938,1467.222900390625 827.1226806640625,1671.768310546875 824.0924072265625,1682.6773681640625 814.3953857421875,1687.222900390625 658.6378784179688,1691.1622314453125 662.5772094726562,1679.041015625 656.2135620117188,1503.5865478515625 653.486328125,1470.8592529296875 658.03173828125,1460.8592529296875\\\"></polygon></svg>\"}},\"@context\":\"http://www.w3.org/ns/anno.jsonld\",\"id\":\"#e9262389-4686-4de4-abbf-2031601ae133\"}},{\"arti_id\":\"arti_23\",\"name\":\"Headlamp\",\"type\":\"Equipment\",\"subtype\":\"Light\",\"material\":\"Plastic\",\"colour\":\"Black\",\"fixed\":\"yes\",\"persistence\":\"yes\",\"orientation\":\"0\",\"artiNotes\":\"Petzl TIKKA headlamp\",\"recorder\":\"JW\",\"dateRecorded\":\"2023-6-14 16:33:19\",\"shpInfo\":{\"type\":\"Annotation\",\"body\":[{\"type\":\"TextualBody\",\"purpose\":\"tagging\",\"value\":\"arti_23\"}],\"target\":{\"source\":\"http://192.168.200.38:5000/iss_images/iss066e124597.jpg\",\"selector\":{\"type\":\"SvgSelector\",\"value\":\"<svg><polygon points=\\\"176.21360778808594,1553.5865478515625 307.1226806640625,1546.9197998046875 369.8499450683594,1549.9500732421875 379.8499450683594,1539.041015625 408.94085693359375,1527.222900390625 416.2135925292969,1527.222900390625 533.486328125,1529.9500732421875 565.3045043945312,1532.3743896484375 578.9408569335938,1543.5865478515625 585.3045043945312,1558.1319580078125 646.2135620117188,1561.768310546875 847.1226806640625,1556.313720703125 910.759033203125,1553.5865478515625 960.759033203125,1556.313720703125 1027.1226806640625,1561.768310546875 1037.1226806640625,1569.041015625 1045.304443359375,1675.4046630859375 1041.6680908203125,1686.313720703125 1009.8499145507812,1693.58642578125 978.9408569335938,1697.222900390625 954.3953857421875,1697.222900390625 892.5772094726562,1685.4046630859375 842.5772094726562,1677.222900390625 645.3045043945312,1680.8592529296875 508.94085693359375,1683.58642578125 355.30450439453125,1680.8592529296875 264.3954162597656,1664.49560546875 149.8499755859375,1666.313720703125 132.57723999023438,1668.1319580078125 125.30451202392578,1575.4046630859375 139.8499755859375,1558.1319580078125\\\"></polygon></svg>\"}},\"@context\":\"http://www.w3.org/ns/anno.jsonld\",\"id\":\"#c027cc9b-338d-4b85-a966-00bf7a479e1f\"}},{\"arti_id\":\"arti_24\",\"name\":\"Clip\",\"type\":\"Office supply\",\"subtype\":\"Restraint\",\"material\":\"Metal\",\"colour\":\"Silver\",\"fixed\":\"yes\",\"persistence\":\"yes\",\"orientation\":\"270\",\"artiNotes\":\"Hourglass-shaped clip holding Post-It notes\",\"recorder\":\"JW\",\"dateRecorded\":\"2023-6-14 16:34:52\",\"shpInfo\":{\"type\":\"Annotation\",\"body\":[{\"type\":\"TextualBody\",\"purpose\":\"tagging\",\"value\":\"arti_24\"}],\"target\":{\"source\":\"http://192.168.200.38:5000/iss_images/iss066e124597.jpg\",\"selector\":{\"type\":\"SvgSelector\",\"value\":\"<svg><polygon points=\\\"1040.4560546875,1564.49560546875 1053.183349609375,1466.9197998046875 1058.03173828125,1466.313720703125 1071.6680908203125,1475.4046630859375 1099.8499755859375,1489.041015625 1152.5771484375,1495.4046630859375 1181.0621337890625,1489.9500732421875 1208.03173828125,1478.1319580078125 1218.03173828125,1472.6773681640625 1223.486328125,1472.6773681640625 1207.1226806640625,1607.222900390625 1199.8499755859375,1603.5865478515625 1188.9407958984375,1589.041015625 1157.1226806640625,1573.5865478515625 1135.304443359375,1562.6773681640625 1110.759033203125,1559.041015625 1090.759033203125,1558.1319580078125 1061.6680908203125,1561.768310546875\\\"></polygon></svg>\"}},\"@context\":\"http://www.w3.org/ns/anno.jsonld\",\"id\":\"#1bb3c284-86f8-4f59-b703-d612deee9632\"}},{\"arti_id\":\"arti_25\",\"name\":\"Post-It notepad\",\"type\":\"Office supply\",\"subtype\":\"Writing\",\"material\":\"Paper\",\"colour\":\"Yellow\",\"fixed\":\"yes\",\"persistence\":\"yes\",\"orientation\":\"0\",\"artiNotes\":\"Small Post-It notepad with writing on it (\\\"2\\\"?)\",\"recorder\":\"JW\",\"dateRecorded\":\"2023-6-14 16:36:7\",\"shpInfo\":{\"type\":\"Annotation\",\"body\":[{\"type\":\"TextualBody\",\"purpose\":\"tagging\",\"value\":\"arti_25\"}],\"target\":{\"source\":\"http://192.168.200.38:5000/iss_images/iss066e124597.jpg\",\"selector\":{\"type\":\"SvgSelector\",\"value\":\"<svg><polygon points=\\\"1144.0924072265625,1457.8289794921875 1330.759033203125,1448.1319580078125 1337.4256591796875,1595.4046630859375 1148.9407958984375,1606.313720703125 1139.8499755859375,1459.041015625\\\"></polygon></svg>\"}},\"@context\":\"http://www.w3.org/ns/anno.jsonld\",\"id\":\"#9c54ba6d-505e-400e-a275-b46a93a74f12\"}},{\"arti_id\":\"arti_26\",\"name\":\"Vise-grip pliers\",\"type\":\"Equipment\",\"subtype\":\"Tool\",\"material\":\"Metal\",\"colour\":\"Silver\",\"fixed\":\"yes\",\"persistence\":\"yes\",\"orientation\":\"0\",\"artiNotes\":\"Vise-grip pliers\",\"recorder\":\"JW\",\"dateRecorded\":\"2023-6-14 16:38:36\",\"shpInfo\":{\"type\":\"Annotation\",\"body\":[{\"type\":\"TextualBody\",\"purpose\":\"tagging\",\"value\":\"arti_26\"}],\"target\":{\"source\":\"http://192.168.200.38:5000/iss_images/iss066e124597.jpg\",\"selector\":{\"type\":\"SvgSelector\",\"value\":\"<svg><polygon points=\\\"2242.29541015625,1185.40478515625 2258.29541015625,1175.9501953125 2287.75,1177.40478515625 2319.38623046875,1205.7684326171875 2352.113525390625,1249.40478515625 2363.022705078125,1272.3138427734375 2393.568115234375,1395.5865478515625 2395.75,1421.7684326171875 2379.38623046875,1439.222900390625 2367.38623046875,1563.5865478515625 2343.38623046875,1774.1319580078125 2336.8408203125,1840.677490234375 2336.8408203125,1936.677490234375 2339.022705078125,1993.4046630859375 2352.113525390625,2080.677490234375 2331.38623046875,2043.5865478515625 2319.38623046875,1949.768310546875 2312.8408203125,1775.222900390625 2320.477294921875,1639.9501953125 2312.8408203125,1576.677490234375 2301.931640625,1524.3138427734375 2286.658935546875,1539.5865478515625 2274.658935546875,1589.7684326171875 2262.658935546875,1707.5865478515625 2249.568115234375,1834.8592529296875 2219.022705078125,2038.1319580078125 2199.38623046875,2091.58642578125 2221.204345703125,1871.222900390625 2227.75,1681.40478515625 2227.75,1590.8592529296875 2212.477294921875,1548.3138427734375 2202.658935546875,1514.49560546875 2212.477294921875,1474.1319580078125 2264.8408203125,1426.1319580078125 2241.568115234375,1404.3138427734375 2205.931640625,1358.49560546875 2177.568115234375,1287.5865478515625 2168.8408203125,1238.49560546875 2183.022705078125,1214.49560546875 2199.38623046875,1205.7684326171875\\\"></polygon></svg>\"}},\"@context\":\"http://www.w3.org/ns/anno.jsonld\",\"id\":\"#4dee42ef-3a49-460d-b367-c3a8474b89a8\"}},{\"arti_id\":\"arti_27\",\"name\":\"Huggies wipes\",\"type\":\"Equipment\",\"subtype\":\"Body maintenance\",\"material\":\"Plastic\",\"colour\":\"Multi\",\"fixed\":\"yes\",\"persistence\":\"no\",\"orientation\":\"0\",\"artiNotes\":\"Package of wet wipes (label is partly obscured).\",\"recorder\":\"JW\",\"dateRecorded\":\"2023-6-14 16:40:32\",\"shpInfo\":{\"type\":\"Annotation\",\"body\":[{\"type\":\"TextualBody\",\"purpose\":\"tagging\",\"value\":\"arti_27\"}],\"target\":{\"source\":\"http://192.168.200.38:5000/iss_images/iss066e124597.jpg\",\"selector\":{\"type\":\"SvgSelector\",\"value\":\"<svg><polygon points=\\\"2812.47705078125,1203.5865478515625 2916.477294921875,1196.3138427734375 2967.38623046875,1194.8592529296875 3029.568115234375,1209.0411376953125 3111.38623046875,1231.9501953125 3159.38623046875,1237.40478515625 3198.658935546875,1251.5865478515625 3252.113525390625,1262.49560546875 3281.568115234375,1264.677490234375 3333.931640625,1285.40478515625 3331.749755859375,1342.132080078125 3317.568115234375,1374.8592529296875 3301.204345703125,1471.9501953125 3314.29541015625,1523.222900390625 3328.47705078125,1569.0411376953125 3333.931640625,1626.8592529296875 3273.931640625,1645.40478515625 3257.568115234375,1660.677490234375 3192.113525390625,1671.5865478515625 3107.022705078125,1695.222900390625 2631.38623046875,1698.8592529296875 2557.204345703125,1693.40478515625 2492.8408203125,1669.40478515625 2443.75,1650.8592529296875 2408.8408203125,1654.1319580078125 2431.75,1432.677490234375\\\"></polygon></svg>\"}},\"@context\":\"http://www.w3.org/ns/anno.jsonld\",\"id\":\"#ecfb7b02-04c1-49b1-aacd-d7bef513ed5b\"}},{\"arti_id\":\"arti_28\",\"name\":\"Microphone cable\",\"type\":\"Electronic\",\"subtype\":\"Audiovisual\",\"material\":\"Plastic\",\"colour\":\"White\",\"fixed\":\"yes\",\"persistence\":\"yes\",\"orientation\":\"0\",\"artiNotes\":\"Coiled up headphone cable with electronics box and headphones, attached to the communication panel\",\"recorder\":\"JW\",\"dateRecorded\":\"2023-6-14 16:49:23\",\"shpInfo\":{\"type\":\"Annotation\",\"body\":[{\"type\":\"TextualBody\",\"purpose\":\"tagging\",\"value\":\"arti_28\"}],\"target\":{\"source\":\"http://192.168.200.38:5000/iss_images/iss066e124597.jpg\",\"selector\":{\"type\":\"SvgSelector\",\"value\":\"<svg><polygon points=\\\"2626.1455078125,253.2501983642578 2680.184814453125,186.64364624023438 2742.392822265625,132.6043701171875 2765.013916015625,98.6727294921875 2749.93310546875,34.57963943481445 2761.24365234375,2.5330910682678223 2806.48583984375,0.6480000019073486 2824.70849609375,37.09309768676758 2853.61328125,6.3032732009887695 2887.544921875,4.418181896209717 2931.5302734375,16.985464096069336 2968.603759765625,102.44291687011719 2927.1318359375,47.77527618408203 2881.8896484375,53.430545806884766 2895.085205078125,91.13236999511719 3044.6357421875,140.1447296142578 3217.435791015625,192.92727661132812 3328.656005859375,247.5949249267578 3328.656005859375,298.49237060546875 3204.239990234375,253.2501983642578 3023.271484375,192.92727661132812 2881.8896484375,145.8000030517578 2872.464111328125,249.48001098632812 2834.76220703125,334.3091125488281 2776.324462890625,398.4021911621094 2749.93310546875,485.11639404296875 2744.27783203125,577.48583984375 2748.048095703125,608.904052734375 2881.8896484375,524.7033081054688 3045.892578125,464.38037109375 3147.6875,424.79345703125 3253.25244140625,388.97674560546875 3332.42626953125,387.0916442871094 3334.311279296875,479.46112060546875 3238.171630859375,471.9207458496094 3121.296142578125,492.65673828125 3011.9609375,562.4050903320312 2853.61328125,677.3956909179688 2819.681640625,706.9287719726562 2890.058349609375,760.9680786132812 3051.5478515625,645.34912109375 3079.82421875,623.1011352539062 3085.4794921875,562.4050903320312 3132.606689453125,543.55419921875 3217.435791015625,539.7839965820312 3257.022705078125,564.2902221679688 3326.77099609375,541.6691284179688 3324.885986328125,592.5665893554688 3292.83935546875,603.8771362304688 3316.0888671875,674.2538452148438 3314.832275390625,724.52294921875 3296.609619140625,754.6843872070312 3255.137451171875,779.1905517578125 3160.2548828125,817.5208129882812 3057.203125,830.0880126953125 3028.9267578125,830.0880126953125 3126.951416015625,875.3302001953125 3153.97119140625,890.4109497070312 3241.94189453125,835.114990234375 3328.656005859375,799.9265747070312 3333.68310546875,990.94921875 3262.0498046875,1006.0299072265625 3290.954345703125,1065.724365234375 3319.230712890625,1154.32373046875 3323.000732421875,1244.80810546875 3306.034912109375,1308.901123046875 3275.87353515625,1361.6837158203125 3234.401611328125,1401.2706298828125 3166.538330078125,1416.351318359375 3068.513671875,1410.696044921875 3036.467041015625,1406.9259033203125 2944.09765625,1414.4661865234375 2921.4765625,1429.5469970703125 2812.14111328125,1448.3978271484375 2633.0576171875,1455.938232421875 2518.06689453125,1452.1680908203125 2501.10107421875,1440.8575439453125 2536.91796875,1420.75 2553.8837890625,1431.4320068359375 2697.150634765625,1437.0872802734375 2823.45166015625,1427.661865234375 2906.395751953125,1406.9259033203125 2902.62548828125,1380.5345458984375 2872.464111328125,1359.798583984375 2866.808837890625,1325.866943359375 2876.234375,1286.280029296875 2930.90185546875,1248.5782470703125 3004.42041015625,1237.2677001953125 3068.513671875,1244.80810546875 3102.4453125,1267.42919921875 3113.755859375,1308.901123046875 3109.985595703125,1335.2923583984375 3091.134765625,1354.143310546875 3091.134765625,1369.2239990234375 3181.619140625,1361.6837158203125 3238.171630859375,1342.832763671875 3294.724365234375,1248.5782470703125 3285.299072265625,1141.1280517578125 3219.32080078125,1016.7120361328125 3151.45751953125,929.9978637695312 3079.82421875,880.9854736328125 3015.73095703125,865.90478515625 3000.650390625,913.0320434570312 2979.914306640625,965.8145751953125 3013.845947265625,1086.46044921875 2902.62548828125,1114.73681640625 2838.532470703125,1171.28955078125 2802.7158203125,1212.761474609375 2789.52001953125,1256.11865234375 2476.594970703125,1446.5128173828125 2453.973876953125,1467.248779296875 2301.909912109375,1513.7476806640625 2184.406005859375,1482.3294677734375 2146.7041015625,1425.7767333984375 2355.94921875,1308.901123046875 2344.638671875,1278.73974609375 2697.150634765625,1110.966552734375 2648.13818359375,1082.690185546875 2606.666259765625,1035.56298828125 2608.55126953125,939.42333984375 2608.55126953125,920.5723876953125 2574.61962890625,840.1419067382812 2621.7470703125,741.48876953125 2716.00146484375,624.6130981445312 2712.2314453125,485.11639404296875 2732.96728515625,372.01092529296875 2800.83056640625,311.6880187988281 2829.10693359375,232.51419067382812 2838.532470703125,151.4552764892578 2804.600830078125,147.6851043701172 2706.576171875,245.70982360839844 2672.64453125,283.4116516113281 2658.820556640625,290.9520263671875 2623.632080078125,279.6414794921875\\\"></polygon></svg>\"}},\"@context\":\"http://www.w3.org/ns/anno.jsonld\",\"id\":\"#a9c48614-f721-446d-958f-8222d9b902cb\"}},{\"arti_id\":\"arti_29\",\"name\":\"Microphone cable\",\"type\":\"Electronic\",\"subtype\":\"Audiovisual\",\"material\":\"Plastic\",\"colour\":\"Black\",\"fixed\":\"yes\",\"persistence\":\"yes\",\"orientation\":\"0\",\"artiNotes\":\"Micrphone cable with microphone at the end\",\"recorder\":\"JW\",\"dateRecorded\":\"2023-6-14 16:52:15\",\"shpInfo\":{\"type\":\"Annotation\",\"body\":[{\"type\":\"TextualBody\",\"purpose\":\"tagging\",\"value\":\"arti_29\"}],\"target\":{\"source\":\"http://192.168.200.38:5000/iss_images/iss066e124597.jpg\",\"selector\":{\"type\":\"SvgSelector\",\"value\":\"<svg><polygon points=\\\"2993.455078125,45.779571533203125 2948.212890625,53.31993865966797 2626.490478515625,126.2101058959961 2306.025146484375,133.75047302246094 2179.095703125,128.72357177734375 2019.4913330078125,122.4399185180664 1897.5887451171875,132.49375915527344 1766.8890380859375,137.52064514160156 1639.959716796875,163.91192626953125 1469.044677734375,212.92428588867188 1265.454833984375,299.6384582519531 1016.6228637695312,425.9395751953125 782.87158203125,540.9301147460938 541.5799560546875,627.644287109375 336.1050109863281,691.7374267578125 181.52755737304688,716.2435913085938 6.214102268218994,714.3584594726562 4.3290114402771,748.2901000976562 153.25120544433594,748.2901000976562 268.24176025390625,736.9795532226562 417.1639404296875,703.0479736328125 618.86865234375,635.1846923828125 828.11376953125,556.0108642578125 1052.4395751953125,444.79046630859375 1212.67236328125,359.9613952636719 1386.1007080078125,284.5577392578125 1514.286865234375,228.00502014160156 1644.358154296875,188.41810607910156 1802.705810546875,167.68209838867188 2055.30810546875,154.48646545410156 2351.267333984375,173.33737182617188 2596.3291015625,182.76283264160156 3003.5087890625,103.5890121459961 3014.8193359375,88.50828552246094 3024.244873046875,69.6573715209961 3016.704345703125,52.69155502319336 3001.623779296875,45.15119171142578\\\"></polygon></svg>\"}},\"@context\":\"http://www.w3.org/ns/anno.jsonld\",\"id\":\"#776c72fb-c430-4c12-8a4a-887026021245\"}},{\"arti_id\":\"arti_30\",\"name\":\"Marker\",\"type\":\"Office supply\",\"subtype\":\"Writing\",\"material\":\"Plastic\",\"colour\":\"Red\",\"fixed\":\"yes\",\"persistence\":\"yes\",\"orientation\":\"0\",\"artiNotes\":\"Red Sharpie retractable marker\",\"recorder\":\"JW\",\"dateRecorded\":\"2023-6-14 16:57:22\",\"shpInfo\":{\"type\":\"Annotation\",\"body\":[{\"type\":\"TextualBody\",\"purpose\":\"tagging\",\"value\":\"arti_30\"}],\"target\":{\"source\":\"http://192.168.200.38:5000/iss_images/iss066e124597.jpg\",\"selector\":{\"type\":\"SvgSelector\",\"value\":\"<svg><polygon points=\\\"2841.11572265625,1706.4368896484375 2859.29736328125,1704.0125732421875 2869.600341796875,1784.61865234375 2880.509521484375,1793.7095947265625 2901.418701171875,1926.436767578125 2895.054931640625,1980.0732421875 2889.600341796875,1984.61865234375 2902.32763671875,2153.70947265625 2903.23681640625,2244.61865234375 2901.418701171875,2300.982177734375 2869.600341796875,2302.800537109375 2861.418701171875,2290.0732421875 2845.964111328125,2034.61865234375 2835.054931640625,1840.9822998046875 2831.418701171875,1780.9822998046875\\\"></polygon></svg>\"}},\"@context\":\"http://www.w3.org/ns/anno.jsonld\",\"id\":\"#95cf4fb6-7269-4d43-af10-d7c1eb2a60bd\"}},{\"arti_id\":\"arti_31\",\"name\":\"Highlighter\",\"type\":\"Office supply\",\"subtype\":\"Writing\",\"material\":\"Plastic\",\"colour\":\"Yellow\",\"fixed\":\"yes\",\"persistence\":\"yes\",\"orientation\":\"0\",\"artiNotes\":\"Yellow highlighter\",\"recorder\":\"JW\",\"dateRecorded\":\"2023-6-14 16:58:17\",\"shpInfo\":{\"type\":\"Annotation\",\"body\":[{\"type\":\"TextualBody\",\"purpose\":\"tagging\",\"value\":\"arti_31\"}],\"target\":{\"source\":\"http://192.168.200.38:5000/iss_images/iss066e124597.jpg\",\"selector\":{\"type\":\"SvgSelector\",\"value\":\"<svg><polygon points=\\\"2670.8125,1708.2550048828125 2692.024658203125,1708.2550048828125 2696.873046875,1731.891357421875 2705.054931640625,1842.8004150390625 2704.14599609375,2014.61865234375 2701.418701171875,2190.0732421875 2703.23681640625,2279.1640625 2699.600341796875,2300.982177734375 2694.14599609375,2308.2548828125 2671.418701171875,2308.2548828125 2664.14599609375,2301.891357421875 2657.7822265625,2291.891357421875 2659.600341796875,2033.7095947265625 2658.69140625,1840.0732421875\\\"></polygon></svg>\"}},\"@context\":\"http://www.w3.org/ns/anno.jsonld\",\"id\":\"#f6875594-ace1-4343-8748-11f0621c107d\"}},{\"arti_id\":\"arti_32\",\"name\":\"Box cutter\",\"type\":\"Equipment\",\"subtype\":\"Tool\",\"material\":\"Plastic\",\"colour\":\"Blue\",\"fixed\":\"yes\",\"persistence\":\"yes\",\"orientation\":\"0\",\"artiNotes\":\"Generic box cutter\",\"recorder\":\"JW\",\"dateRecorded\":\"2023-6-14 16:59:18\",\"shpInfo\":{\"type\":\"Annotation\",\"body\":[{\"type\":\"TextualBody\",\"purpose\":\"tagging\",\"value\":\"arti_32\"}],\"target\":{\"source\":\"http://192.168.200.38:5000/iss_images/iss066e124597.jpg\",\"selector\":{\"type\":\"SvgSelector\",\"value\":\"<svg><polygon points=\\\"2601.11572265625,1816.7398681640625 2594.448974609375,1846.4368896484375 2575.964111328125,1995.5277099609375 2561.418701171875,2128.2548828125 2546.873046875,2193.70947265625 2531.418701171875,2214.61865234375 2501.7216796875,2211.891357421875 2484.14599609375,2200.982177734375 2473.23681640625,2190.0732421875 2511.418701171875,1986.436767578125 2525.054931640625,1840.9822998046875 2525.964111328125,1799.1640625 2520.509521484375,1748.2550048828125 2520.509521484375,1712.8004150390625 2536.873046875,1677.345947265625 2599.600341796875,1679.1640625 2621.11572265625,1713.7095947265625 2609.600341796875,1777.345947265625\\\"></polygon></svg>\"}},\"@context\":\"http://www.w3.org/ns/anno.jsonld\",\"id\":\"#78beb3cb-ebd3-4010-9c2b-7bcb48c36c98\"}},{\"arti_id\":\"arti_33\",\"name\":\"Mesh bag\",\"type\":\"Stowage\",\"subtype\":\"Container\",\"material\":\"Fabric\",\"colour\":\"Multi\",\"fixed\":\"yes\",\"persistence\":\"yes\",\"orientation\":\"45\",\"artiNotes\":\"Blue bag with grey mesh\",\"recorder\":\"JW\",\"dateRecorded\":\"2023-6-14 17:0:34\",\"shpInfo\":{\"type\":\"Annotation\",\"body\":[{\"type\":\"TextualBody\",\"purpose\":\"tagging\",\"value\":\"arti_33\"}],\"target\":{\"source\":\"http://192.168.200.38:5000/iss_images/iss066e124597.jpg\",\"selector\":{\"type\":\"SvgSelector\",\"value\":\"<svg><polygon points=\\\"3329.15478515625,1641.277099609375 3269.809326171875,1676.1861572265625 3205.2275390625,1749.4952392578125 3150.24560546875,1850.2952880859375 3110.972900390625,1926.2225341796875 3116.209228515625,1848.9862060546875 3116.209228515625,1814.9498291015625 3055.9912109375,1820.1861572265625 3071.7001953125,1935.38623046875 3084.791015625,1979.895263671875 3075.62744140625,2036.1861572265625 3048.136474609375,2075.458984375 3016.71826171875,2126.513427734375 3002.318359375,2202.440673828125 2970.900146484375,2278.367919921875 2964.354736328125,2338.586181640625 2991.845703125,2389.640869140625 3016.71826171875,2430.22265625 3071.7001953125,2459.022705078125 3207.845703125,2508.76806640625 3296.86376953125,2521.85888671875 3330.900146484375,2527.09521484375\\\"></polygon></svg>\"}},\"@context\":\"http://www.w3.org/ns/anno.jsonld\",\"id\":\"#0fff6175-2357-4557-aaef-12b5495ad82a\"}},{\"arti_id\":\"arti_34\",\"name\":\"Screwdriver\",\"type\":\"Equipment\",\"subtype\":\"Tool\",\"material\":\"Metal\",\"colour\":\"Silver\",\"fixed\":\"yes\",\"persistence\":\"no\",\"orientation\":\"45\",\"artiNotes\":\"Metal end of a screwdriver\",\"recorder\":\"JW\",\"dateRecorded\":\"2023-6-14 17:4:59\",\"shpInfo\":{\"type\":\"Annotation\",\"body\":[{\"type\":\"TextualBody\",\"purpose\":\"tagging\",\"value\":\"arti_34\"}],\"target\":{\"source\":\"http://192.168.200.38:5000/iss_images/iss066e124597.jpg\",\"selector\":{\"type\":\"SvgSelector\",\"value\":\"<svg><polygon points=\\\"3285.7080078125,2115.464599609375 3206.921630859375,2199.293212890625 3099.77197265625,2298.248779296875 3079.91796875,2328.5029296875 3078.972412109375,2345.520751953125 3097.881103515625,2334.175537109375 3296.4228515625,2128.0703125\\\"></polygon></svg>\"}},\"@context\":\"http://www.w3.org/ns/anno.jsonld\",\"id\":\"#3ff22270-fcc9-4111-996c-84aaa371f1ac\"}},{\"arti_id\":\"arti_35\",\"name\":\"Screwdriver\",\"type\":\"Equipment\",\"subtype\":\"Tool\",\"material\":\"Mixed\",\"colour\":\"Red\",\"fixed\":\"yes\",\"persistence\":\"no\",\"orientation\":\"45\",\"artiNotes\":\"Red handle of a screwdriver\",\"recorder\":\"JW\",\"dateRecorded\":\"2023-6-14 17:5:53\",\"shpInfo\":{\"type\":\"Annotation\",\"body\":[{\"type\":\"TextualBody\",\"purpose\":\"tagging\",\"value\":\"arti_35\"}],\"target\":{\"source\":\"http://192.168.200.38:5000/iss_images/iss066e124597.jpg\",\"selector\":{\"type\":\"SvgSelector\",\"value\":\"<svg><polygon points=\\\"3306.507568359375,2187.947998046875 3210.072998046875,2290.05517578125 3160.280029296875,2349.302490234375 3171.625244140625,2375.774658203125 3195.26123046875,2386.174560546875 3325.7314453125,2256.649658203125 3324.785888671875,2197.087158203125\\\"></polygon></svg>\"}},\"@context\":\"http://www.w3.org/ns/anno.jsonld\",\"id\":\"#960ccdf3-5fc0-4165-b654-26dc7ee04007\"}},{\"arti_id\":\"arti_36\",\"name\":\"2.5 loupe\",\"type\":\"Equipment\",\"subtype\":\"Experiment\",\"material\":\"Plastic\",\"colour\":\"Grey\",\"fixed\":\"yes\",\"persistence\":\"yes\",\"orientation\":\"90\",\"artiNotes\":\"Safety glasses with Perioptix 2.5 loupe\",\"recorder\":\"JW\",\"dateRecorded\":\"2023-6-14 17:15:27\",\"shpInfo\":{\"type\":\"Annotation\",\"body\":[{\"type\":\"TextualBody\",\"purpose\":\"tagging\",\"value\":\"arti_36\"}],\"target\":{\"source\":\"http://192.168.200.38:5000/iss_images/iss066e124597.jpg\",\"selector\":{\"type\":\"SvgSelector\",\"value\":\"<svg><polygon points=\\\"148.44186401367188,1695.43115234375 193.8964080810547,1693.6129150390625 234.8054962158203,1694.8250732421875 266.6236572265625,1703.0068359375 311.16912841796875,1766.6431884765625 325.7145690917969,1861.188720703125 329.3509521484375,1957.5523681640625 328.44183349609375,2046.6431884765625 302.0782165527344,2151.188720703125 267.5327453613281,2221.188720703125 214.8054962158203,2243.916015625 195.71458435058594,2245.734130859375 132.98731994628906,2243.916015625 96.6236801147461,2235.734130859375 70.26004028320312,2153.0068359375 67.53276824951172,2035.734130859375 111.16913604736328,1971.188720703125 121.16912841796875,1926.6431884765625 92.98731231689453,1882.0977783203125 79.3509521484375,1823.916015625 89.3509521484375,1769.3704833984375 117.53276824951172,1714.8250732421875\\\"></polygon></svg>\"}},\"@context\":\"http://www.w3.org/ns/anno.jsonld\",\"id\":\"#be5df6fe-a6c8-4ae7-a1b3-3f6b3e9ada89\"}},{\"arti_id\":\"arti_37\",\"name\":\"Safety goggles\",\"type\":\"Equipment\",\"subtype\":\"Safety\",\"material\":\"Plastic\",\"colour\":\"Clear\",\"fixed\":\"yes\",\"persistence\":\"no\",\"orientation\":\"75\",\"artiNotes\":\"Wrap-around goggles\",\"recorder\":\"JW\",\"dateRecorded\":\"2023-6-14 17:16:41\",\"shpInfo\":{\"type\":\"Annotation\",\"body\":[{\"type\":\"TextualBody\",\"purpose\":\"tagging\",\"value\":\"arti_37\"}],\"target\":{\"source\":\"http://192.168.200.38:5000/iss_images/iss066e124597.jpg\",\"selector\":{\"type\":\"SvgSelector\",\"value\":\"<svg><polygon points=\\\"118.7448959350586,2110.582763671875 141.77520751953125,2165.128173828125 173.29034423828125,2242.097900390625 198.4418487548828,2282.703857421875 264.199462890625,2314.218994140625 379.3509216308594,2379.9765625 506.6236572265625,2374.52197265625 622.0781860351562,2359.067626953125 548.4418334960938,2451.794921875 504.80548095703125,2532.703857421875 482.9873046875,2574.52197265625 452.6842956542969,2579.673583984375 385.7145690917969,2559.9765625 295.7145690917969,2515.43115234375 222.9873046875,2469.067626953125 201.16912841796875,2439.067626953125 150.26004028320312,2422.703857421875 73.89640808105469,2389.9765625 24.805500030517578,2365.43115234375 2.9873197078704834,2349.9765625 4.805501461029053,2195.43115234375 46.623680114746094,2129.9765625\\\"></polygon></svg>\"}},\"@context\":\"http://www.w3.org/ns/anno.jsonld\",\"id\":\"#3f11dc35-85f1-4b38-8f0d-acdd7dbaa1cb\"}},{\"arti_id\":\"arti_38\",\"name\":\"Clip\",\"type\":\"Office supply\",\"subtype\":\"Restraint\",\"material\":\"Metal\",\"colour\":\"Black\",\"fixed\":\"yes\",\"persistence\":\"no\",\"orientation\":\"45\",\"artiNotes\":\"Rectangular clip with a piece of velcro on its face\",\"recorder\":\"JW\",\"dateRecorded\":\"2023-6-14 17:17:55\",\"shpInfo\":{\"type\":\"Annotation\",\"body\":[{\"type\":\"TextualBody\",\"purpose\":\"tagging\",\"value\":\"arti_38\"}],\"target\":{\"source\":\"http://192.168.200.38:5000/iss_images/iss066e124597.jpg\",\"selector\":{\"type\":\"SvgSelector\",\"value\":\"<svg><polygon points=\\\"436.9267272949219,2245.128173828125 393.8963928222656,2335.43115234375 365.7145690917969,2387.249267578125 343.8963928222656,2406.34033203125 328.44183349609375,2406.34033203125 200.26004028320312,2343.613037109375 241.16912841796875,2250.8857421875 286.6236572265625,2167.249267578125\\\"></polygon></svg>\"}},\"@context\":\"http://www.w3.org/ns/anno.jsonld\",\"id\":\"#19b276fe-19c3-4ede-8e2d-ef1d7fe9b2e7\"}},{\"arti_id\":\"arti_39\",\"name\":\"Clip\",\"type\":\"Office supply\",\"subtype\":\"Restraint\",\"material\":\"Metal\",\"colour\":\"Gold\",\"fixed\":\"yes\",\"persistence\":\"no\",\"orientation\":\"0\",\"artiNotes\":\"Rectangular clip with a piece of velcro on its face\",\"recorder\":\"JW\",\"dateRecorded\":\"2023-6-14 17:19:0\",\"shpInfo\":{\"type\":\"Annotation\",\"body\":[{\"type\":\"TextualBody\",\"purpose\":\"tagging\",\"value\":\"arti_39\"}],\"target\":{\"source\":\"http://192.168.200.38:5000/iss_images/iss066e124597.jpg\",\"selector\":{\"type\":\"SvgSelector\",\"value\":\"<svg><polygon points=\\\"662.9417724609375,1809.620361328125 740.517578125,1810.8323974609375 795.6690063476562,1815.0748291015625 802.9417724609375,1821.135498046875 805.6690063476562,1831.4384765625 796.578125,1977.8021240234375 639.305419921875,1973.2567138671875 648.3963012695312,1852.3475341796875 647.4872436523438,1823.2567138671875\\\"></polygon></svg>\"}},\"@context\":\"http://www.w3.org/ns/anno.jsonld\",\"id\":\"#a83142bd-0306-4693-a83d-55156fbb4c4c\"}},{\"arti_id\":\"arti_40\",\"name\":\"Headlamp\",\"type\":\"Equipment\",\"subtype\":\"Light\",\"material\":\"Plastic\",\"colour\":\"Black\",\"fixed\":\"yes\",\"persistence\":\"no\",\"orientation\":\"180\",\"artiNotes\":\"Petzl TIKKA headlamp\",\"recorder\":\"JW\",\"dateRecorded\":\"2023-6-14 17:20:12\",\"shpInfo\":{\"type\":\"Annotation\",\"body\":[{\"type\":\"TextualBody\",\"purpose\":\"tagging\",\"value\":\"arti_40\"}],\"target\":{\"source\":\"http://192.168.200.38:5000/iss_images/iss066e124597.jpg\",\"selector\":{\"type\":\"SvgSelector\",\"value\":\"<svg><polygon points=\\\"467.7903137207031,2005.98388671875 531.4266357421875,1998.105224609375 533.8508911132812,1989.620361328125 541.1235961914062,1975.98388671875 552.03271484375,1971.4384765625 591.1235961914062,1964.165771484375 742.0326538085938,1949.620361328125 755.6690673828125,1951.4384765625 763.850830078125,1957.8021240234375 768.3963012695312,1969.620361328125 981.1235961914062,1966.89306640625 990.2144775390625,2067.802001953125 743.850830078125,2105.98388671875 592.0326538085938,2124.165771484375 563.8508911132812,2118.711181640625 554.7599487304688,2104.165771484375 448.3963317871094,2109.620361328125\\\"></polygon></svg>\"}},\"@context\":\"http://www.w3.org/ns/anno.jsonld\",\"id\":\"#60903bdd-9356-41c8-a0f8-0b8f8ffc4cfb\"}},{\"arti_id\":\"arti_41\",\"name\":\"Adhesive tape\",\"type\":\"Office supply\",\"subtype\":\"Restraint\",\"material\":\"Plastic\",\"colour\":\"Grey\",\"fixed\":\"yes\",\"persistence\":\"yes\",\"orientation\":\"0\",\"artiNotes\":\"Grey translucent tape dispenser\",\"recorder\":\"JW\",\"dateRecorded\":\"2023-6-14 17:22:20\",\"shpInfo\":{\"type\":\"Annotation\",\"body\":[{\"type\":\"TextualBody\",\"purpose\":\"tagging\",\"value\":\"arti_41\"}],\"target\":{\"source\":\"http://192.168.200.38:5000/iss_images/iss066e124597.jpg\",\"selector\":{\"type\":\"SvgSelector\",\"value\":\"<svg><polygon points=\\\"1039.21435546875,1701.1072998046875 1090.7294921875,1681.1072998046875 1139.8203125,1682.925537109375 1176.1839599609375,1693.8345947265625 1211.6385498046875,1713.8345947265625 1230.7294921875,1735.65283203125 1234.971923828125,1747.7740478515625 1212.547607421875,1760.1982421875 1198.9112548828125,1775.65283203125 1199.8203125,1795.65283203125 1203.456787109375,1822.925537109375 1198.002197265625,1854.7437744140625 1198.9112548828125,1866.5618896484375 1227.0931396484375,1879.2891845703125 1249.8203125,1886.5618896484375 1288.002197265625,1870.1982421875 1327.0931396484375,1833.8345947265625 1336.1839599609375,1826.5618896484375 1344.3658447265625,1832.925537109375 1354.3658447265625,1858.380126953125 1346.1839599609375,1920.1982421875 1317.0931396484375,1962.925537109375 1271.6385498046875,1990.1982421875 1218.9112548828125,2010.1982421875 1007.0930786132812,1949.2891845703125 976.1840209960938,1891.1072998046875 974.3658447265625,1786.5618896484375 1006.1840209960938,1722.925537109375 1010.7294921875,1719.2891845703125 1023.4567260742188,1709.2891845703125\\\"></polygon></svg>\"}},\"@context\":\"http://www.w3.org/ns/anno.jsonld\",\"id\":\"#f0efc843-c664-4732-b608-214db195047d\"}},{\"arti_id\":\"arti_42\",\"name\":\"Multitool\",\"type\":\"Equipment\",\"subtype\":\"Tool\",\"material\":\"Metal\",\"colour\":\"Silver\",\"fixed\":\"yes\",\"persistence\":\"yes\",\"orientation\":\"0\",\"artiNotes\":\"Leatherman Wave multitool (closed)\",\"recorder\":\"JW\",\"dateRecorded\":\"2023-6-14 17:23:29\",\"shpInfo\":{\"type\":\"Annotation\",\"body\":[{\"type\":\"TextualBody\",\"purpose\":\"tagging\",\"value\":\"arti_42\"}],\"target\":{\"source\":\"http://192.168.200.38:5000/iss_images/iss066e124597.jpg\",\"selector\":{\"type\":\"SvgSelector\",\"value\":\"<svg><polygon points=\\\"1407.0931396484375,1715.65283203125 1421.032470703125,1716.2589111328125 1436.1839599609375,1722.0164794921875 1446.1839599609375,1740.1982421875 1457.0931396484375,1733.8345947265625 1470.7294921875,1730.1982421875 1488.002197265625,1731.1072998046875 1498.002197265625,1741.1072998046875 1505.27490234375,1766.5618896484375 1477.0931396484375,1964.74365234375 1456.1839599609375,2053.834716796875 1441.6385498046875,2093.834716796875 1412.547607421875,2106.561767578125 1372.547607421875,2101.71337890625 1339.8203125,2087.470947265625 1328.9112548828125,2044.74365234375 1358.9112548828125,1892.0164794921875 1387.0931396484375,1742.0164794921875 1395.27490234375,1725.65283203125\\\"></polygon></svg>\"}},\"@context\":\"http://www.w3.org/ns/anno.jsonld\",\"id\":\"#4712f0d9-cd91-4c2c-a413-bb00fa6cf7b7\"}},{\"arti_id\":\"arti_43\",\"name\":\"Pliers\",\"type\":\"Equipment\",\"subtype\":\"Tool\",\"material\":\"Metal\",\"colour\":\"Blue\",\"fixed\":\"yes\",\"persistence\":\"yes\",\"orientation\":\"180\",\"artiNotes\":\"Handles of a pair of pliers\",\"recorder\":\"JW\",\"dateRecorded\":\"2023-6-14 17:27:10\",\"shpInfo\":{\"type\":\"Annotation\",\"body\":[{\"type\":\"TextualBody\",\"purpose\":\"tagging\",\"value\":\"arti_43\"}],\"target\":{\"source\":\"http://192.168.200.38:5000/iss_images/iss066e124597.jpg\",\"selector\":{\"type\":\"SvgSelector\",\"value\":\"<svg><polygon points=\\\"1682.8507080078125,1627.16796875 1691.3355712890625,1631.410400390625 1700.1234130859375,1655.9559326171875 1698.30517578125,1683.2286376953125 1694.6688232421875,1729.59228515625 1706.487060546875,1754.1376953125 1724.6688232421875,1784.1376953125 1761.032470703125,1833.2286376953125 1785.577880859375,1873.2286376953125 1802.8505859375,1855.0467529296875 1818.30517578125,1825.0467529296875 1841.9415283203125,1777.7740478515625 1881.032470703125,1725.0467529296875 1882.8505859375,1672.62255859375 1881.032470703125,1640.5013427734375 1893.759765625,1628.68310546875 1901.9415283203125,1628.68310546875 1915.577880859375,1645.0467529296875 1921.6385498046875,1695.0467529296875 1920.1234130859375,1738.68310546875 1858.30517578125,1829.59228515625 1837.3961181640625,1862.3194580078125 1814.971923828125,1901.7135009765625 1810.1234130859375,1945.0467529296875 1765.577880859375,1945.955810546875 1761.032470703125,1900.5013427734375 1750.1234130859375,1877.7740478515625 1719.2142333984375,1850.5013427734375 1674.6688232421875,1785.9559326171875 1663.759765625,1725.9559326171875 1658.30517578125,1680.5013427734375 1670.1234130859375,1635.0467529296875 1670.7294921875,1634.4407958984375\\\"></polygon></svg>\"}},\"@context\":\"http://www.w3.org/ns/anno.jsonld\",\"id\":\"#31685cb8-868d-43e3-9ce6-409b1c3a7e96\"}},{\"arti_id\":\"arti_44\",\"name\":\"Scissors\",\"type\":\"Equipment\",\"subtype\":\"Tool\",\"material\":\"Metal\",\"colour\":\"Silver\",\"fixed\":\"yes\",\"persistence\":\"yes\",\"orientation\":\"0\",\"artiNotes\":\"Handles of a pair of scissors\",\"recorder\":\"JW\",\"dateRecorded\":\"2023-6-14 17:28:37\",\"shpInfo\":{\"type\":\"Annotation\",\"body\":[{\"type\":\"TextualBody\",\"purpose\":\"tagging\",\"value\":\"arti_44\"}],\"target\":{\"source\":\"http://192.168.200.38:5000/iss_images/iss066e124597.jpg\",\"selector\":{\"type\":\"SvgSelector\",\"value\":\"<svg><polygon points=\\\"1853.759765625,1942.925537109375 1863.4566650390625,1839.895263671875 1868.30517578125,1783.2286376953125 1865.8809814453125,1770.8043212890625 1858.30517578125,1769.59228515625 1826.487060546875,1769.59228515625 1811.9415283203125,1762.3194580078125 1798.30517578125,1746.864990234375 1795.577880859375,1709.59228515625 1806.487060546875,1679.59228515625 1824.6688232421875,1665.9559326171875 1844.6688232421875,1661.410400390625 1868.30517578125,1665.0467529296875 1879.2142333984375,1678.68310546875 1886.487060546875,1706.864990234375 1897.3961181640625,1684.1376953125 1906.487060546875,1668.68310546875 1919.2142333984375,1663.2286376953125 1946.487060546875,1664.1376953125 1968.30517578125,1676.864990234375 1978.30517578125,1693.2286376953125 1984.6688232421875,1716.864990234375 1981.032470703125,1745.9559326171875 1965.577880859375,1765.9559326171875 1948.30517578125,1775.0467529296875 1922.8505859375,1777.4710693359375 1904.6688232421875,1773.2286376953125 1898.002197265625,1776.864990234375 1888.30517578125,1945.0467529296875\\\"></polygon></svg>\"}},\"@context\":\"http://www.w3.org/ns/anno.jsonld\",\"id\":\"#f418fb20-b043-4a2b-9f43-a615a3b27114\"}},{\"arti_id\":\"arti_45\",\"name\":\"Cord\",\"type\":\"Equipment\",\"subtype\":\"Unknown\",\"material\":\"Fabric\",\"colour\":\"Brown\",\"fixed\":\"yes\",\"persistence\":\"no\",\"orientation\":\"0\",\"artiNotes\":\"Cord or similar object\",\"recorder\":\"JW\",\"dateRecorded\":\"2023-6-14 17:29:39\",\"shpInfo\":{\"type\":\"Annotation\",\"body\":[{\"type\":\"TextualBody\",\"purpose\":\"tagging\",\"value\":\"arti_45\"}],\"target\":{\"source\":\"http://192.168.200.38:5000/iss_images/iss066e124597.jpg\",\"selector\":{\"type\":\"SvgSelector\",\"value\":\"<svg><polygon points=\\\"1911.9415283203125,1942.925537109375 1900.4263916015625,1861.7135009765625 1901.9415283203125,1779.59228515625 1906.487060546875,1712.3194580078125 1920.1234130859375,1680.5013427734375 1942.8505859375,1651.410400390625 1968.30517578125,1645.0467529296875 2000.1234130859375,1654.1376953125 2019.2142333984375,1676.864990234375 2031.9415283203125,1717.7740478515625 2030.1234130859375,1771.410400390625 2022.8505859375,1844.1376953125 2011.9415283203125,1900.5013427734375 2008.30517578125,1947.7740478515625\\\"></polygon></svg>\"}},\"@context\":\"http://www.w3.org/ns/anno.jsonld\",\"id\":\"#e6966f63-eae0-4190-b1e0-9aa306e8cb53\"}},{\"arti_id\":\"arti_46\",\"name\":\"Marker\",\"type\":\"Office supply\",\"subtype\":\"Writing\",\"material\":\"Plastic\",\"colour\":\"Black\",\"fixed\":\"yes\",\"persistence\":\"no\",\"orientation\":\"0\",\"artiNotes\":\"Black Sharpie marker\",\"recorder\":\"JW\",\"dateRecorded\":\"2023-6-14 17:31:1\",\"shpInfo\":{\"type\":\"Annotation\",\"body\":[{\"type\":\"TextualBody\",\"purpose\":\"tagging\",\"value\":\"arti_46\"}],\"target\":{\"source\":\"http://192.168.200.38:5000/iss_images/iss066e124597.jpg\",\"selector\":{\"type\":\"SvgSelector\",\"value\":\"<svg><polygon points=\\\"2412.04736328125,1835.93896484375 2399.926025390625,1901.9996337890625 2383.865478515625,2057.757080078125 2359.320068359375,2246.84814453125 2352.04736328125,2299.575439453125 2371.13818359375,2305.02978515625 2382.956298828125,2305.02978515625 2384.774658203125,2302.302734375 2415.68359375,2132.302734375 2437.501708984375,1958.666259765625 2445.68359375,1830.4844970703125 2442.956298828125,1814.120849609375 2412.956298828125,1824.120849609375\\\"></polygon></svg>\"}},\"@context\":\"http://www.w3.org/ns/anno.jsonld\",\"id\":\"#63e89e0e-3c89-4865-a22a-27b14979c52d\"}},{\"arti_id\":\"arti_47\",\"name\":\"Marker\",\"type\":\"Office supply\",\"subtype\":\"Writing\",\"material\":\"Plastic\",\"colour\":\"Black\",\"fixed\":\"yes\",\"persistence\":\"no\",\"orientation\":\"0\",\"artiNotes\":\"Black Sharpie marker\",\"recorder\":\"JW\",\"dateRecorded\":\"2023-6-14 17:32:8\",\"shpInfo\":{\"type\":\"Annotation\",\"body\":[{\"type\":\"TextualBody\",\"purpose\":\"tagging\",\"value\":\"arti_47\"}],\"target\":{\"source\":\"http://192.168.200.38:5000/iss_images/iss066e124597.jpg\",\"selector\":{\"type\":\"SvgSelector\",\"value\":\"<svg><polygon points=\\\"2019.320068359375,1948.060302734375 2019.320068359375,1894.120849609375 2026.5927734375,1819.5753173828125 2032.0472412109375,1750.9674072265625 2038.410888671875,1746.84814453125 2055.68359375,1748.666259765625 2064.774658203125,1810.4844970703125 2067.501953125,1895.0299072265625 2068.410888671875,1949.5753173828125 2061.13818359375,1948.666259765625 2053.865478515625,1979.5753173828125 2050.22900390625,2012.3026123046875 2044.7745361328125,2024.120849609375 2038.410888671875,2025.0299072265625 2033.865478515625,2005.0299072265625 2032.0472412109375,1975.0299072265625 2031.13818359375,1954.120849609375 2021.13818359375,1954.120849609375\\\"></polygon></svg>\"}},\"@context\":\"http://www.w3.org/ns/anno.jsonld\",\"id\":\"#8aa06079-b665-4377-b9a8-29a41c3456ce\"}},{\"arti_id\":\"arti_48\",\"name\":\"Adhesive tape\",\"type\":\"Office supply\",\"subtype\":\"Restraint\",\"material\":\"Plastic\",\"colour\":\"White\",\"fixed\":\"yes\",\"persistence\":\"no\",\"orientation\":\"0\",\"artiNotes\":\"White adhesive tape roll\",\"recorder\":\"JW\",\"dateRecorded\":\"2023-6-14 17:33:34\",\"shpInfo\":{\"type\":\"Annotation\",\"body\":[{\"type\":\"TextualBody\",\"purpose\":\"tagging\",\"value\":\"arti_48\"}],\"target\":{\"source\":\"http://192.168.200.38:5000/iss_images/iss066e124597.jpg\",\"selector\":{\"type\":\"SvgSelector\",\"value\":\"<svg><polygon points=\\\"832.535888671875,2245.34619140625 905.8692016601562,2241.7099609375 894.051025390625,2485.952392578125 891.32373046875,2515.952392578125 879.5055541992188,2532.31591796875 859.5055541992188,2547.7705078125 914.9600830078125,2557.7705078125 960.4146118164062,2577.7705078125 1004.051025390625,2636.861328125 1030.4146728515625,2708.6796875 1040.4146728515625,2755.043212890625 1038.596435546875,2807.7705078125 1025.869140625,2855.043212890625 996.1722412109375,2902.31591796875 958.596435546875,2921.40673828125 904.051025390625,2938.073486328125 864.9600830078125,2945.043212890625 836.7782592773438,2935.952392578125 801.32373046875,2922.31591796875 754.9600830078125,2875.043212890625 731.32373046875,2827.7705078125 709.5055541992188,2767.7705078125 701.32373046875,2702.31591796875 706.7782592773438,2646.861328125 722.2328491210938,2611.40673828125 748.5964965820312,2584.134033203125 804.051025390625,2562.31591796875 813.1419067382812,2552.31591796875 822.2328491210938,2520.497802734375 823.1419067382812,2495.952392578125\\\"></polygon></svg>\"}},\"@context\":\"http://www.w3.org/ns/anno.jsonld\",\"id\":\"#36eed547-73f9-4fb7-869e-5508af810e50\"}},{\"arti_id\":\"arti_49\",\"name\":\"Adhesive tape\",\"type\":\"Office supply\",\"subtype\":\"Restraint\",\"material\":\"Plastic\",\"colour\":\"Sliver\",\"fixed\":\"yes\",\"persistence\":\"yes\",\"orientation\":\"0\",\"artiNotes\":\"Wide silver tape roll, 3M brand\",\"recorder\":\"JW\",\"dateRecorded\":\"2023-6-14 17:34:56\",\"shpInfo\":{\"type\":\"Annotation\",\"body\":[{\"type\":\"TextualBody\",\"purpose\":\"tagging\",\"value\":\"arti_49\"}],\"target\":{\"source\":\"http://192.168.200.38:5000/iss_images/iss066e124597.jpg\",\"selector\":{\"type\":\"SvgSelector\",\"value\":\"<svg><polygon points=\\\"1209.5054931640625,2320.497802734375 1231.32373046875,2318.6796875 1274.9600830078125,2331.406982421875 1326.475341796875,2338.073486328125 1367.081298828125,2337.467529296875 1388.596435546875,2336.861328125 1391.32373046875,2375.043212890625 1393.141845703125,2391.40673828125 1532.2327880859375,2450.497802734375 1552.2327880859375,2480.497802734375 1575.869140625,2565.952392578125 1562.8388671875,2666.558349609375 1521.020751953125,2762.922119140625 1471.32373046875,2820.497802734375 1425.869140625,2861.7099609375 1376.7781982421875,2875.043212890625 1209.5054931640625,2809.588623046875 1182.2327880859375,2793.22509765625 1154.9600830078125,2735.952392578125 1154.051025390625,2662.31591796875 1170.4146728515625,2572.31591796875 1192.2327880859375,2519.588623046875 1221.32373046875,2473.22509765625 1226.7783203125,2467.7705078125 1214.9600830078125,2467.7705078125 1204.051025390625,2462.31591796875 1198.596435546875,2453.22509765625 1201.32373046875,2335.043212890625 1205.869140625,2319.588623046875\\\"></polygon></svg>\"}},\"@context\":\"http://www.w3.org/ns/anno.jsonld\",\"id\":\"#e5ced1d9-561c-4ddf-b790-bc22fa3f47f1\"}},{\"arti_id\":\"arti_50\",\"name\":\"Cable tie\",\"type\":\"Equipment\",\"subtype\":\"Restraint\",\"material\":\"Fabric\",\"colour\":\"Black\",\"fixed\":\"yes\",\"persistence\":\"no\",\"orientation\":\"90\",\"artiNotes\":\"Panduit-style hook-and-loop fabric cable tie\",\"recorder\":\"JW\",\"dateRecorded\":\"2023-6-14 17:36:4\",\"shpInfo\":{\"type\":\"Annotation\",\"body\":[{\"type\":\"TextualBody\",\"purpose\":\"tagging\",\"value\":\"arti_50\"}],\"target\":{\"source\":\"http://192.168.200.38:5000/iss_images/iss066e124597.jpg\",\"selector\":{\"type\":\"SvgSelector\",\"value\":\"<svg><polygon points=\\\"510.7176818847656,2159.891845703125 625.2631225585938,2141.103759765625 693.7479248046875,2145.952392578125 828.2933959960938,2173.22509765625 923.7479248046875,2204.134033203125 1013.7479248046875,2236.861328125 1046.4752197265625,2250.497802734375 1065.566162109375,2247.7705078125 1100.4146728515625,2265.952392578125 1159.2025146484375,2309.588623046875 1175.566162109375,2336.861328125 1123.4449462890625,2399.28564453125 1092.8388671875,2380.497802734375 1040.111572265625,2350.497802734375 1021.0206298828125,2333.22509765625 1010.111572265625,2305.952392578125 991.9297485351562,2282.31591796875 980.111572265625,2274.134033203125 804.6570434570312,2220.497802734375 701.0206909179688,2193.22509765625 661.0206909179688,2175.043212890625\\\"></polygon></svg>\"}},\"@context\":\"http://www.w3.org/ns/anno.jsonld\",\"id\":\"#92825eaf-c4d9-46d2-9c99-6498dde352e7\"}},{\"arti_id\":\"arti_51\",\"name\":\"Cable tie\",\"type\":\"Equipment\",\"subtype\":\"Restraint\",\"material\":\"Fabric\",\"colour\":\"Black\",\"fixed\":\"yes\",\"persistence\":\"no\",\"orientation\":\"0\",\"artiNotes\":\"Panduit-style hook-and-loop fabric cable tie\",\"recorder\":\"JW\",\"dateRecorded\":\"2023-6-14 17:37:49\",\"shpInfo\":{\"type\":\"Annotation\",\"body\":[{\"type\":\"TextualBody\",\"purpose\":\"tagging\",\"value\":\"arti_51\"}],\"target\":{\"source\":\"http://192.168.200.38:5000/iss_images/iss066e124597.jpg\",\"selector\":{\"type\":\"SvgSelector\",\"value\":\"<svg><polygon points=\\\"670.6593627929688,2287.767333984375 698.5382080078125,2217.46435546875 715.5078125,2208.9794921875 743.6896362304688,2216.252197265625 751.8714599609375,2228.9794921875 763.6896362304688,2230.797607421875 771.8714599609375,2230.797607421875 791.8714599609375,2240.797607421875 808.235107421875,2256.252197265625 798.235107421875,2290.797607421875 764.5987548828125,2368.0703125 741.8714599609375,2396.252197265625 716.1138916015625,2412.009765625 671.8714599609375,2498.9794921875 617.3260498046875,2596.252197265625 588.235107421875,2624.737060546875 542.7805786132812,2600.797607421875 671.8714599609375,2384.43408203125 671.8714599609375,2358.9794921875 658.235107421875,2348.9794921875 656.4169311523438,2335.343017578125\\\"></polygon></svg>\"}},\"@context\":\"http://www.w3.org/ns/anno.jsonld\",\"id\":\"#21a2b211-b39a-4717-b0d0-da652a550b93\"}},{\"arti_id\":\"arti_68\",\"name\":\"3.5 loupe\",\"type\":\"Equipment\",\"subtype\":\"Experiment\",\"material\":\"Plastic\",\"colour\":\"Blue\",\"fixed\":\"yes\",\"persistence\":\"yes\",\"orientation\":\"90\",\"artiNotes\":\"Safety glasses with Perioptix 3.5 loupe\",\"recorder\":\"JW\",\"dateRecorded\":\"2023-6-15 12:49:28\",\"shpInfo\":{\"type\":\"Annotation\",\"body\":[{\"type\":\"TextualBody\",\"purpose\":\"tagging\",\"value\":\"arti_68\"}],\"target\":{\"source\":\"http://192.168.200.38:5000/iss_images/iss066e124597.jpg\",\"selector\":{\"type\":\"SvgSelector\",\"value\":\"<svg><polygon points=\\\"260.2944030761719,1697.19921875 293.02166748046875,1684.471923828125 336.05194091796875,1683.259765625 394.2337646484375,1697.8052978515625 428.7792053222656,1754.1688232421875 456.9610290527344,1868.71435546875 465.1428527832031,2017.80517578125 419.68829345703125,2159.623291015625 391.2034912109375,2234.77490234375 373.02166748046875,2243.865966796875 306.9610290527344,2241.441650390625 256.9610290527344,2236.896240234375 221.50650024414062,2207.80517578125 193.32467651367188,2088.71435546875 187.56712341308594,2020.2294921875 188.7792205810547,1875.987060546875 197.87013244628906,1779.6234130859375 257.8701477050781,1697.8052978515625\\\"></polygon></svg>\"}},\"@context\":\"http://www.w3.org/ns/anno.jsonld\",\"id\":\"#5dea3b72-3f37-4f8c-9efe-a353805f1e38\"}}]","description":"A clear view of the workstation panel and the items stored here. The glovebag has been moved out of this area. One of the digital timers reads 4:04:09, indicating that some timed work is happening, but that work does not seem to be occurring at the workstation."}],"ctxt_4":[{"filename":"iss066e125373.jpg","filepath":"/iss_images/iss066e125373.jpg","exifInfo":{"Bits Per Sample":{"value":8,"description":"8"},"Image Height":{"value":3529,"description":"3529px"},"Image Width":{"value":3646,"description":"3646px"},"Color Components":{"value":3,"description":"3"},"Subsampling":{"value":[[1,17,0],[2,17,1],[3,17,1]],"description":"YCbCr4:4:4 (1 1)"},"Thumbnail":{"Compression":{"id":259,"value":6,"description":6},"XResolution":{"id":282,"value":[72,1],"description":"72"},"YResolution":{"id":283,"value":[72,1],"description":"72"},"ResolutionUnit":{"id":296,"value":2,"description":"inches"},"JPEGInterchangeFormat":{"id":513,"value":1250,"description":1250},"JPEGInterchangeFormatLength":{"id":514,"value":9077,"description":9077},"type":"image/jpeg","image":{},"base64":"/9j/7QAMQWRvYmVfQ00AAf/uAA5BZG9iZQBkgAAAAAH/2wCEAAwICAgJCAwJCQwRCwoLERUPDAwPFRgTExUTExgRDAwMDAwMEQwMDAwMDAwMDAwMDAwMDAwMDAwMDAwMDAwMDAwBDQsLDQ4NEA4OEBQODg4UFA4ODg4UEQwMDAwMEREMDAwMDAwRDAwMDAwMDAwMDAwMDAwMDAwMDAwMDAwMDAwMDP/AABEIAJsAoAMBIgACEQEDEQH/3QAEAAr/xAE/AAABBQEBAQEBAQAAAAAAAAADAAECBAUGBwgJCgsBAAEFAQEBAQEBAAAAAAAAAAEAAgMEBQYHCAkKCxAAAQQBAwIEAgUHBggFAwwzAQACEQMEIRIxBUFRYRMicYEyBhSRobFCIyQVUsFiMzRygtFDByWSU/Dh8WNzNRaisoMmRJNUZEXCo3Q2F9JV4mXys4TD03Xj80YnlKSFtJXE1OT0pbXF1eX1VmZ2hpamtsbW5vY3R1dnd4eXp7fH1+f3EQACAgECBAQDBAUGBwcGBTUBAAIRAyExEgRBUWFxIhMFMoGRFKGxQiPBUtHwMyRi4XKCkkNTFWNzNPElBhaisoMHJjXC0kSTVKMXZEVVNnRl4vKzhMPTdePzRpSkhbSVxNTk9KW1xdXl9VZmdoaWprbG1ub2JzdHV2d3h5ent8f/2gAMAwEAAhEDEQA/AOwuwMMYpqqYAP3fRrLSCdW+m921Sw+jYlVxc1j6hYA59UnbPaytgtf6W7+S1Vst1wrNjqnBkSCS3/M/e3o1XUmvDm5TH00Y59zaWucAY3e9jN1z3trO9/8AOez9Krv3eo+mjXbp/davv3LXq6bOnUk/orDpyDqpm01NDajI1DnRqDHtQ2ZjQW1B7C1zZrc0gB/t9T9E0fydrv5z6Cr2XNqqLQZcwb3fAnT8irmB6/RmEr2+rni/rNzhRdmNrO7a8NAAJ/Or9TY5v8j+cWriZdtbZc2Pe72HQ7S4lioO2GgtHBaSPigHqZqdQ6AWPn1HHtA0j+soxQNn9HT6EsgEjHgjufV9Yxdym5zxa/cI004gw7d7lKm6Ghlz27e0na7X3Bv8v2rm6Ou4zMZ+Tl2Mpp9RzJcdNwJZsZ+fZbp/NVtstVPM6p1DIsqbi45x67XHbk5ss1Eu3jAr/Wtn/hl+L/xaOl+BQARd7j9j3ktDN0jaNSTwsTL+s3S/U9PCtd1C1s7m4dbskA/uvsoDqKv+u3Vrn2e6xv7fFueWxLMmDisj85mDjbcV+3/SZP2i9beL17p15qoFY2n2U+j9CPDYPT2KPmcWU4yIaSNVLi9vr+/GM10ZRvX8v+5Q2ddz3u3O6HlEH842Y1R0/wCCfkvWdlZb8gFt31essn/S34jvyusW7k00Xhu20UywvbW+JLQWt3t3EO2Ne9irHCrqY57nsud+axjpJnx0Z/1aycmf4pi0GGE4jadSy3/i5OP/ABoNiMMEteIg9vleK6v0/GGT9lZ9XLG5RZ6hZRktJDDMODcZtlf5jlQxbbOhXWlnS8j1Lmjey9w9jWbn6WUMP0t3v9Vlf0F3jLbLPrNWyXCurFY7a2Q0uc6xv6Xb7Xbdn0Hrmb8hvpMfjtLH3eo6xwM6Nuvaz6W79I/6Vli2Bs1+rSP1ntcWj7EwbgDIssPPHubjOr/8EVjpf1porz34/UaBj4OQw49+SH+o1gfDse97fTbur9Rvu/SexBF1zHbhZOslrjuB+KpXNxPt+S+qit+Zbhsfitt13Fzrvtezd/OX+n7f3/SrSpVvUdC6Nng5w6lfTkZN1pxMDa3fRUWN3fbGta5nq7/tFPsd7/0f84qvSOs1Zld1ePjU1XYzm1322h179wHudS23bj1te9j9vss/tqnZ1jqXQMnpfQunMbbfh0F2TiA/oXWXhzvS9R++39G13qUWb9/816ih0LqWbm3W1XsFL8ZoZmWNawF15O1v0Pp+1trvcj0Q7zGAyCJB0IPceaa/GxKsO6wUVtNdZc0hjZBA5boptryHQW3x8amH/wAiiCnOIj1aXtPIfWRP9ba4pk4iQINagi/NdGRiQddw/wD/0Jv67eGmqhoBLzO8bzB1n37ms/P/AJpU6ci2h/tc4GwD3AkGT+fP9VQpxtpD7LK2RqN9lbRz3cXl39VV7uodPLCXZDBYCdrS4PMT7R+j925aPugn5h9rQ9ogfKbP7Hf6f1Cyt1R3l10tqMnTb29v8ncugy3EWkucNjq9hDTInc73bv3mrgW9RuL2NxqHvc2XF1o9Fuvsb9Obv/AVc39RqxmO+2FlT/a6vHaWkBo9rftWR6lv/bTKVHk9cogak7dPxXxl7cJykeEDf9L/AJr0N3VMbCpH2y5tTm+0NdO95/N9Glodbdv/AOCYqbH9Ry6Wtqqbh0ctyMobrCP+CwK3Na1v/h6//wBBFkVZlOK/1aceoWEe+52+y10/v5F1j7XoLcl1lu60u2O5G6XAD+smjlJWeKhY2+ZZL4jAAHHcqPzfJR7uxiYtVN3q1tdk5YG5uTaZdMy5lTmhtWN6n+jxq6ldsupvbvLt72klukEOdo4crkcW+0D9E97SzmCdNfitWvqVlgD7TvIhrpA95/we5+381CXL67gUvhzlj5ZEn83qcTFutFVsOBES8+0Hb9F2qt5nTsJzTlXvZjvZE5FLnNc2fa3+ab7uVztH1jOFj+g/c6stc6oNcNHt+lX7/wA17drvapdV+s36ltxC211omHFxAIG9suG1tfvaopCQkQPwbMJCUQT26uocjptnVMT18y176qn0h7qtoeSPU2mywtc36O7Y6r/ri1MfM6XkB9eE43Gts2vaZaNdAbfoOd/IY9eddU+tWPkVOZj1AMAaQXNG9tgIe0lrtu/0voPr/wAN/wAWuh+qVrKsG69stFuQXUNP+DYW/Ta138v/AKCZoRrrQodF+rffU1vXq7brHVm6r9BiBxJ3Vz6l1zht2sa2z9HV797/AOoucZiOycGm/GAtNYsbbW2S5oN+Q6s7W/8AUrbsdXZ9Yse0hzb2Y5Y4kaPaS8tcI9rLK3bm2f2FwUVNuyjblXYoGU4BlT3MBDnO3u9tdrG2f98ZZ+jeo5S4RdE+ERxFLttxrnu2V1EumNGnT+s781UM7JpwOtVE7rg7C+y+pQGusa+x9jfUx22e31PU/R7f3FkX5WUXWehlZYZXpF1jpc/c72t2FrW7af3/AM/1Ff8Aq3Ww5WR1jLtBb0xvqsfa7Q3uJrxDZY4+703fQ/4X0v6icNReyHVzX1/+OLU1upx2tqc7mXNqscd3/biP0k4uL1LrTGghgyQ1jSSSS31XO9793+e9YPSnXW/WPAy7MlmTkZLXWW7ABsPpx6TmtJ27forQpuYzI6y+wy9+S5vp6zMEbi/6P5z03IaiSF0RcnosPqmLfY2n6FjxNY5DhG7Q6bfb++k76xdOqtuZtufXjHbbeyua/Ujd6FTtwsyL9foY9diqfV6uk4pvGNXdkG303PsL5Fbw7j0nsbVt2P8AzUHqzOm9JyX9WJNlWxo6dhv0NNodbVZ7XfSa9zfXxrvp2+rblXfzNHqGGosm+ypb7P8A/9HNrxsCh4fGFp2Laz9+hVWy26uxzMV1JqmRsaWiD+bx+b/VUBTUTo9tYGhDuZ7/AJzVJrMRsb8lv+c0f9+U0OKOo6+LHPhloeng3OmvPqtGYw3tHg7a4a/m2fS/lbFo5TahgvxTYLLGia4EkkGWHYP3vzljZlox66jg0uveSfU3O3e2Ja9npCrb/wBNXemdQecT1cgV4zi91e2x+0S3Xayd9z37DvfsSM5mQOxjraBCHCRvGWhDUdj11PbW1xysqAXU0A7a5E7bb3ja1/8AIbWjOYwtIHTL32xBc55IB/ea1lYa9WP2ljAOcLawwS57gy8tHd1j3Nx/o/nb0R3UDVY6p3ph9Zh43TB+SJy5ZH5vsIY48tgj+h4agn/pMGYFWLjY9l9F1z7Kwx7KyWw8l1n6TZue76X0UWro/WLGB7cWlzAfZTY9zHEHn6Z3bv8AjEm/WIMjaKtw4JcdFax/rWGbfVNAafpBu5zv7Li5rNyafc/kWUDH0H4OXmYf2e5v2mt9Da3hzca/6TpB9Wmu2vdXfS6v+btrf9NSsZXXiWX2Cqisz6NBDnWf1L3QKqbfzvR/nP8AS0MVjrvXa+ptpFb6cc0OmuHEu2nQ7nu/O1+lWsi4nIZ6VuRVY1rQ0PPueGtgw32fo26fmJXLezZ+ZI4RoNujXouZW5z/AGgyHNBgt/rP/wDILp+l5jhb6d1tdVNhbX6DbDDfUDfs7nb2f6dzG/S/QM9Rc2On4ZEG4R34H3bnIjcLBY8uFwB1Ajbx+bHuQ4bIs6J4gA9dRY2zr9Btd6VopFbN+jbCTZ7fd/N2tj9z0v8AilyeU4135TXPrqcc5jix9e5wJc3d7trv0W+t7vT3f4K3/SLTr6njBzLLCy97Wek8WuBJA/Pdps9yr22Ytj3ONgHquFntcw7TM7ffW9zvc1r/AKSHty6BXuR7ubmlzqcqH1OLsgOAbVtcdGfzbtjdtWn0P+O9n6RXel3uvzeo4teRTkOzMM+jbXURWbKD9oawY3579u9Sd+ziC1+QAHElwLqhJjZ2qG1WKcbpJNea7qBbkMi1lwdU307G/RI2Cr3Md+97EJQkNwkTidi5/wBX3Mt630rbbXcW1ubtqZtcz9Gf0V8fzt38tb3R9g6r1okNdW+8OZw5rg4WbI5a7cq+7ouT1Sq2jIq+1jSnF3sbRYXy2xlTwP0Nln0vs9j/AEf9BYz+bQMNnWKvrFkNHSbG1ktbXc9nptpcA4C2mx+zGb9onay2t36OlIxOnS+6hIa9a7PTB9WFTY41t3aMNDIbuef0ldJj81rWvtyH/mIVeBjZOK3J6gG25d1/qFzwHCAw7oY4eyqhiyhZ0/CotrbbFWFJtYC+wgW+/Kv9X3O9K59f2bGZ/oP+M/SXL+r4l+AM7Ftc/GsGxvtdWWta707KPc3027rm+nVb+f8ApP8ACJCJ/YoyH7X/0uMzLXO6kHOaGuLGB2nOmm7chZBa2S5oJPDp/CFNtbJ3nV/dxJJ/FT3EcEj4Kf2zwgWx8Yu6R4hf6cv3CjcAIGpMO+hu/NXUfV3Bw+oYxe59vr4tllfscG7q7dlu57XNe76dS5s2OIhziQOxMqTH6yCWniWuLT/nMLXI+1pVo9zW6e6b0XowkW1lzOHetZYGkTse3V9bXbmLm+o5OPd1LJfiOa7HDwytzPokMZXW7Z+83e3Ysssrd9IF/b3uc7/q3ORGuiAIAHAGgEJ2LEYmyelLckxIUA6v2dn2H7SG2OsBDYBEbi4V/Q2b9u137yVIsgNFbuTA2u/uWYbsxz93qlxiA97379f5bfd/VRA5+k3XmOP01n/k0cYyAnQfUomYUKJ+gbdz9z5gxAA0RMZwG7wcANPJZ4opIM7ju51ifjs2KwxzawA0bQBA+SkhCfFxS4f8FZkljqocX+FSXNb61XomCN0ifJU8bD9J7rywN2gkN7z+8p5F5awECdVWdkP7fx/vUebg9wGV2K2XYuMwIjVG92zZZq48xwre8zBJWQ/IaZ27tf5P+1W7bhjfZ8prQ7ByGNFm4kjdHu3PcfY/dvTcmeOhor8fLykSLHdDkOi+0fy3flVzpzDd6FAdsLy8ufzsYzdZbaRp7a6mOeo4mJgftz7D1B1ranz6RaYLnkb6abLPc79JD6v3/VXXV4WCwsxcGqvHNzLK6miA55dW7b7nbrbNz9qMsoMdLHiVgxEHWj4B5jN+sD8Z1bekOZj0itwbkOY12S8HR7n3OG+v1P3GbFR6G5zrg11rz6YYagXEhhk/Qa72s921ei45DsQiq1pc0FjLA3cQ8D9wgbvTlUX497KbKs2wXMtBBJFoE8e59tlzms2/uKMTjtGN2K9y7+rLwGiZz4TEj9Twkf3o/wBR5nqNb78Cymkw/Jy20saSYbDzW3d/IZ6LXqnn9X+y5LW41fr4ODScK1sHY7eAx7bLG7/c21lVtLv+5NXqLdyyd722tbY9r6rDa8gva0j0rMmv0/TbY6z/ALU2M32v/nEHNtFuZRXivOXXj2V2vtbWGUsPqM9KjDorYxjK/W/ncq5nqIGdA6bdO3F6VAagXv178Pqf/9Pks1jaa6bW0ux/UsfS6t28A7G1vZfV6/6ZrX+p6b2OdZ/N/o0sWqu1ry9u7aQBz/31Q651P9oOpFNb2V0TtcY3Hdz7WfQa2FR9YMafad0EAtc/k91MJkCiCxmAJ0Lfy6mV1tdXWQS6CRuOkH4oeHsfkV12fQcYPPh5bU/TclrRXttFJrDRabLfTc8gRDP+D3e56FbbZ+0agbWvfuZufU4OZ7nT9Nn9b9Il7po6dNFe2NNXWdRgiq1zZL2NcQADyB/XVEOlu7yWhkV1Nx8kh4aTXZEuHJBOn5yxca7CNO7JybqryHe1rQWCJ9Ltu/rpuHmDrZM/sTlw7VUXoKOmtuYywBjKyJseXGWNGjrX1Tvcz2u/m1cxfq6zLabaMwCoPLB+hdy2N231LGu+ksLA6hnelU42PfW3Q1bi1rmyfa7Z/pfznLSw/rHnYVAoox6QxjnPG4WOjc4v2n3s+j9FHJ95OuI7/wBz8eNaBhHzg/8AO/7lq4zW2MLnCTMcn+CleG1taWiNxIPPaPFVqsl9TS1oBBJdrPf5p33W3w0N3Fm50MBJgCXu7/Ra1WxfFd6ebXNV4paiH2hp1EHv/cp21Vtre4DUAkGSf4qrVbYxrMgMIZYD6bnAhrv3trvzknZ9lgfVtExDong9xqlIkkEHTzREDUEa+SN1hjRaWJso3VljLGWuLKWWQf0h9z/pTuY1v6X+Rcsh2v8ABX/2kR0u4emBeMhmx4/ccN1tTp92yzY5R5wSBXdkw0Cb7OlhWNv+slZaHNFOO9zXOglwId6ZdtH5rLP5xb7b6W00mysPtqADLI5aXM3f1Xfm/wDULmcLqfT8DrWdk51mzextNQIcZcfT9T6Id6bWNYth3VcA0zRkVhg/OLtzSP8AjK96ry+Wt/SP++ZgaN7an/vXoWZotxq7mWBljy5rmjkvaT636R0fpfofzn84m/aGXV9C60fyXDcP8x25qyLcvGZj47LrQbLGfaHQCNLAzY73e7bZUxr/AHqtZ1bp1jdleRDne1jWMPPbvs/z1Dt/KmYWeh8aFsevdXxqcnGe6ltmZY4Nbj43t9QT7fU/Np+n7P8A0n/Ngybbse94oDjbWXmoMMOs3Fz9vuOx+7d6f+jQ6+l41OeMw3MvyfTAOwhxB9wsybjud+ldv9DG/wCC/qJ+o51GLTX9o99e8FwYNQ0n6Ne76L3bfpf8Ymkmda7aRSAIWa31lT//1OBbJLn+oBWCdsiNB/K/lI/2YH0yXjY8fSjcP5TmuafzXe3Yh1Xir7NkUsmGkWVvJLXkQx30W/o9yOz07WNaG2d9rWtc70/T2Ots2+5mx7bXs3/Q3/pFIJ7Ws4ezTvodTaa3gtjgOGpETu/tImJQci5lDIabJEu40G73LQ662sw4VPZc69rqxY2LPs7sal9LbP7Gx6n0Xp9Uszbs2mkgWH7N6d9toaAWeq5tFD2NZ7t384nmQESR83TzpbwkyA/R6+SN/Qrsel173U7GCZaQSf3duu5VDZFZedY4Wlm3Y9WLk10WHJbtrcLmVuDdnd7m27X1P3O27LP+MWO62v0w10jfoNO6OLISJCUhe0TXD0/75ZkhRiQDW8h83VM1xrDyKzZ6dYstsNhYfdDv0fuH7yvZTfsr7MRry9tZBfa4zo5rH7P+l79yrY99eOz0rKhlMBaWnURt/d3M/lKk/wBZ+4M3EEl0GYDjr7t300yAlGV8JJP/AEmSUoyFcQA/Y9r0boGBk4OFdlOJGVTm5tr2R7KMUNqpj971LrN30tmz/txc+BkYrKrm27X3Mc0lgggObFrPd+a5r9i7HMfT0jpWTjvJijpNPS6o1Jtu9bJz9w/kVsp3rjc7IptbU2ok7C6ZBHIEKTDIyMidQTt0WZoiIiBoR16tb7XmOqqxXEuqoJaxpBLWk/uhn0nOZtUCTtLzB3nSQYIaCD/V9+9qJU50uhxEasj9+DtciWMfbTVWHNHpN2k7AJ1dujaP5Tf9XpxEuIAAcIKAYkEm+KQa1djn3GsR9INnwn5phmVnBLOHOvadkiduwj1P6iT63sc54IBDtumhmHXB27/ru1VXY72VCzTVzhHg1ob75/tJkzPhiAD1vS/lXAQMpG/LppJuZmbTZm5DgN7HWOgiCCN21uz95H6ThdP9N/Vs8R0/EPvr/wBPdq6jBYJ97nx6mR/o8b/jVMdBr6dU7J6xucA4elgVENuful1Tstx3fYKLGt37PflvZ/g6v5xZvUc2/MFY2Nqx6GFuPi0giupp9ztu4ue+yx389fa991yj4pyjVWBpsv4YA3ep13T9WzDmdQtzMltjbshrHvmWy4saC5uv837f0f8AIUsNnTaspmTmwaaKhd6TgS257QPSxHbfo+s/+c3/AJnqKpmdOycO4U2AOdsZYNhkQ8bxqdvuVo4WIMShuTkWY73g3wyr1WPD/azh1LmX1tHp7Hfov+E99iZAkwgY+qPD6ZV88e9rwYgTB1JMTv8AIY+H9ZE3qmQMj7XjTXbun02NhrnvPuY2uv2tb+4xX+ouy8/LeLSC6mGODfoiwANv9MfyXN9Gv/i/+EQKMnCxyWdJx7PXOn23JLTa0nT9Vpr/AEGM/wD4X9Pf/oralYprFLAwO2kDU9iQpIx4Rx1qdI3/ANJjlLi9N6df4P8A/9Xg3bRaK2j9Bs9OHaGXBm52m76Nw/QO/wCuI9t9tDanY73i11TamPrJYW7PbY32+79I4bne9XMr0DS/fFYDQwPMB0+1zWt/d9HYqludRc4yyW8hoEgOLjY9znO2/nOT9qW72x6n1B9uaclo312v9T1XNILnvrYLhtd7fa7f/LUMfq12G3Yz1RLXBwYYMP8A5zj3NY5v5iruPq2eoX7iHaMGh48/zlZ6bk005Je/2NrY8me5DZ2/108RjIWZUsMpRNCNhrDLsva+ml7qqrWgXsLva8M+hub7W+xS9FsNBcS1uoGnbzU8IW9QyjXaxtgsl1hLRLJ9o9Oxvubtc5uxW+udIx+m5oowrbNhrD/0pDtS57ezWe32fuo4q24eL8/SjJe/Fw1/3SP7Ll8ehZ/mlDO9jix4LXNOrTyCFbx+vWtsLM+sVhrtjntkFrhzvqdLv8xRz8TLdl32NosdWXFwe1pcNvG+Wj6KnjkEmGWIx6Ni/O6l1Nj2VY+2u1wNnpSWnZ7vTb6n0Pdt/wAKs+yu6qDbW5gd9HcCJ+ErY6TVY3DLLGOa4WO9rgWn83sUDr0gY8/y/wDviEQI6RGipmUtSdQ0caSHnTQj8itjbO3sQq2EN1dkcgzA+CPA3H+rClA0W2hzj+irI5Lv4K50mm/H+1Z9mO429PoD8Vj2SPXssbTTdscNr/s/qer/ANbrVLMH6OmOA4afHhdNhVusuycYgj7TjXMb/XYBlU/9KhRZf5ftX49/w/g8tlW3nBDnuLrbr7bLXPJLi4Blbn2bvz925Va6bbK3mqtzwBtloJ1AWjkNfmNZRjN3nEZdbkTDY3Wue8+6N21npq10ur/JrdjY3F/HjMIR0H1XSN/YEH1jEdSBjQ0UwfEhgDlUzq77sbANLHu/VY9on6L3tJ/6lXvrLYyzKpsrDgw1gDcCDLQ1r9Hfy1WqzKzhVVtkWY1NjLCRoPUta6twP53Kg5aEhy/LxIMSIxiQdDH0/pJJ9Uz31YYuO1m0tM7eCf3vznaqw8GRySfoMGpI/OP9VKo1+kwMO55AG2NC7uXO/cUjd6YLazvtf9J48fJHLOyQB4fYyYselyOm5L//1uSyMf7DllmT7bXQWZF4LBLv8G323Y7HM/fa9GfiYtzv0jdzWRuurc0uId+fvqljl1l1WPbWfXbp48Fc91npuPi4F2ZjAVWMcwCxrWsMPe1jt7qg3du3fupcV6FXDSMdEY19rBRXWzHJFm8tcSY3ta39/wDQu9R+5YOTbS262ik7qQdjLHe4B0fmFyKerdQLLK3vgWiHu2xOm382GfR/kqnL9zSTuawHaNYb8AnGVoAbvSadmfiADe71qiYPMPa7a1b/ANYelZud1WyzFYHMZWxrhOoJ3PaP81yz+nYjum24mZnVueL6zfisrOoe0gtZbu/4NzL10PTMqu+l+XQxxbe4vs3Elzi0+m9zHP8A3Nv0PoJe7IVXQVsr24kEG9dXm3fVrqznB7qAXDgzqtSujNZiVYlDrKLa2BmU4gEtedfToOn6PafUsf8AmLoHWMZU606sY0vkdwBvVL1GtqD3gDf7iBxLvdH9ux21VOe5zJCEREA5Mkqjp/LiZMGCPF1oDu4ef0rN+z05lwtyWBu2y9jiSyCSyqxzw6v3Mdv96r0dMuyf02BjuvqjZY3IgFtnPt2R+Zt9y6TJyvs+U5vS8khjGta5lvs3Pj9K5ljP3nqOFe6zNc11LaHOaPUDQ0bnT/Ou9P2O9v56ue7IQA6sXtx4reds+rvVrXbvszGH+ToFJn1f66yNoiOxO4fc6V2JbCUIDPMbFRxRJ1eQs6B1mxgY+hgJcCXtnWBHuH/mSWN0Xr2Dl05lLB6uPY22vc4wS07trv5LvouXYKLwHNMchL35ncj7Fe1HcX9ry3UfqznNy329OYW4WUDZS3cQWtef0mJbH/caz9F/U9N6pn6tdX/0YH9pdxjRYx2M78476vJ8cf8AXGoZHkj7863/AAV7MCXiz9Wer92D71B31Z6qfzACODK7YtPYKDmhL359x9ivZg8P9gzccEBrXOB97BM/5r9qeq6hpi/dURy12hP8lrvzdy6/IxaLxFrZPZw0I+azrelXCRVY1zewdIP/AH5L3b+YWe49JV7dbGvDd//XRe6zbuEEAbmjUB0e7/pItlLX41lJYywWNILLBLCTx6jf3UOpkuCspi5os6H0w1j1MVm+B6m11u3dHu27rN23d+8kehdIIIOMIPMWW/8ApVXHGAf6qklanI+tmOyzAw3bGurZdXWGEkCHB1O0ub7ldwK21YtVIa1no7YYz6IP+EDJ9236SqfWFrn4+LUyd1uXU0N8SC+z/vqGMy7Wqql/rcRzqipv1gZGHfQDAJtpDvAEe3/N3rBfb1WqoV3tl9Q2w0BwB+jvs9Pc93t+guhw8d1GK2t+thJe8/ynaqOT0/HyXB79zLBw9hgoVGwTES4Tcb6eStaIBq3Cx+tZjw2rJazPqENBsP6RoHYZNcXN2/8ACOt/4tX+jtFmRZZEN7CeB4Spv6I82bheHTG5zm+6B/KH0loUY1NFYrYJjueU6RvpSgEzufkm7pANHGidNUokR8wmloI89AnSRUiJLHy0wQZaUe6HgXt+jZ9IeD/z2/8AfkM1vtcG1iXngcafFEbdRitdVXF77CBbYRNYA/Mprf8ATf8A8NYkpESPFQ01jxRntH0hBa7gj/qf5P8AUQ0lIXoNzoqcZgxz4fylYsEhVraw5jm6+4EcnuEFP//QJQ5rmteNA5ocJ51Eokqlh+pFf87s2DnZ6fDfof4X+orR+ajjdail5q9NV3HQ/BS3IFu3Td4aTu/74pooaWY8XdY6djAyKDbl2eW1vo0j+09z1bx3E2vM+Ko0T+3c2f8AuNTExuiT/Nx/gv39/v8AWVnE/O/1KKm7KaVD7033pKSSlKh96o5c/amTt2+z6UTMZE7Y/Sep/o/+vbEEjxNN99tbC0WPawuO1oc4Nk/ut3fScpyuO6tHqUfR/orf5z6H0rP6N/3W/c/kekuox/6NT9P+bZ/OfT+iP5z+X++ko10NtoEFIlBHzT6SJmO8zH/R9yK1OCRW1jPp5Di0AckN/NlAdQG22sNjW00fz1xna0/ufy3/AMlaNe7fTOz6B/d28+30dn/gf/Cfzqysqf2fXu9WPUMepHpcu/c932j+ujops0vw3scyu4WP1Ihpa50D6MH6Tv3FHJqFF9lQdvDHQH8TpKo0Turjd9IRtiefzZV/P/pVvPI/IgdlISUN7mNa57zta0S4+ACR+arZXq+jfG/btMfzcfj+lTJEgaAyK6IBOpoP/9k="},"ImageWidth":{"id":256,"value":5568,"description":5568},"ImageLength":{"id":257,"value":3712,"description":3712},"BitsPerSample":{"id":258,"value":[16,16,16],"description":"16, 16, 16"},"Compression":{"id":259,"value":1,"description":1},"PhotometricInterpretation":{"id":262,"value":2,"description":2},"ImageDescription":{"id":270,"value":["GMT025_12_47_For Huntsville_XXXX_1097_SQUARES - Restricted"],"description":"GMT025_12_47_For Huntsville_XXXX_1097_SQUARES - Restricted"},"Make":{"id":271,"value":["NIKON CORPORATION"],"description":"NIKON CORPORATION"},"Model":{"id":272,"value":["NIKON D5"],"description":"NIKON D5"},"Orientation":{"id":274,"value":1,"description":"top-left"},"SamplesPerPixel":{"id":277,"value":3,"description":3},"XResolution":{"id":282,"value":[2400000,10000],"description":"240"},"YResolution":{"id":283,"value":[2400000,10000],"description":"240"},"PlanarConfiguration":{"id":284,"value":1,"description":1},"ResolutionUnit":
[truncated: 8,044,832 more chars]
